# Supplementary material for: De Novo Transcriptome Assembly from Fat Body and Flight Muscles Transcripts to Identify Morph-Specific Gene Expression Profiles in Gryllus firmus
Source: PLoS One. 2014 Jan 8;9(1):e82129. doi: 10.1371/journal.pone.0082129 (PMC3885399; doi:10.1371/journal.pone.0082129)
Supplement: Table S1 — Blast results, ortholog hit ratios, and coverage for each assembled transcript aligned against G. firmus EST's. Note: Blastn e-value = 1e-10. (XLSX) [file pone.0082129.s007.xlsx]

## Sheet: G. firmus blast
Supplementary Table S1: Blast results, ortholog hit ratios, and coverage for each assembled transcript aligned against G. firmus EST's. Note: Blastn e-value 1*e-10.
Note: Of the 34,411 G. firmus assembled transcripts, 291 had BLASTN (version 2.2.26+, [35b]) (using 1e-10 cutoff) hits to 117 unique G. firmus EST’s. 82 assembled transcripts hit more than one G. firmus EST, and 37 EST’s were hit by more than one transcript
Original_Transcript_Name	Original_Transcript_Length	Hit_Name	Hit_Length	Alignment_Length	E_Value	Percent_Identity	Ortholog_Ratio	Average_Coverage	Log2_Average_Coverage
Locus_15902_Transcript_3/3_Confidence_0.667_Length_142	142	gi|109976755|gb|EB409739.1|EB409739	663	34	1e-13	100	0.0512821	537.986	9.07142
Locus_25548_Transcript_2/2_Confidence_0.667_Length_144	144	gi|109976755|gb|EB409739.1|EB409739	663	35	3e-14	100	0.0527903	152.25	7.2503
Locus_30750_Transcript_1/1_Confidence_1.000_Length_181	181	gi|109976766|gb|EB409744.1|EB409744	704	45	7e-13	93.3333	0.0596591	15.9392	3.99451
Locus_4098_Transcript_1/1_Confidence_1.000_Length_183	183	gi|109976661|gb|EB409687.1|EB409687	639	39	2e-16	100	0.0610329	23.2077	4.53653
Locus_25491_Transcript_1/1_Confidence_1.000_Length_226	226	gi|109976755|gb|EB409739.1|EB409739	663	45	4e-15	95.5556	0.0648567	40.2212	5.32989
Locus_23629_Transcript_1/1_Confidence_1.000_Length_198	198	gi|109976755|gb|EB409739.1|EB409739	663	47	1e-11	91.4894	0.0648567	126.48	6.98276
Locus_28163_Transcript_1/1_Confidence_1.000_Length_243	243	gi|109976309|gb|EB409499.1|EB409499	484	33	9e-13	100	0.0681818	343.128	8.4226
Locus_30682_Transcript_1/1_Confidence_1.000_Length_483	483	gi|109976892|gb|EB409814.1|EB409814	580	43	3e-11	93.0233	0.0689655	2660.41	11.3774
Locus_27989_Transcript_1/1_Confidence_1.000_Length_192	192	gi|109976833|gb|EB409781.1|EB409781	604	44	1e-14	95.4545	0.0695364	101.557	6.66615
Locus_198_Transcript_7/10_Confidence_0.581_Length_3712	3712	gi|109977167|gb|EB409965.1|EB409965	584	44	6e-11	93.1818	0.0702055	17057.5	14.0581
Locus_24377_Transcript_1/1_Confidence_1.000_Length_268	268	gi|109976309|gb|EB409499.1|EB409499	484	34	3e-13	100	0.0702479	100.664	6.65341
Locus_1622_Transcript_1/1_Confidence_1.000_Length_2792	2792	gi|109976892|gb|EB409814.1|EB409814	580	43	7e-13	95.3488	0.0706897	1015.57	9.98808
Locus_11399_Transcript_1/1_Confidence_1.000_Length_229	229	gi|109976755|gb|EB409739.1|EB409739	663	50	9e-16	94	0.0708899	701.511	9.45432
Locus_6360_Transcript_1/1_Confidence_1.000_Length_342	342	gi|109976755|gb|EB409739.1|EB409739	663	50	1e-15	94	0.0708899	916.529	9.84004
Locus_10115_Transcript_1/1_Confidence_1.000_Length_191	191	gi|109976755|gb|EB409739.1|EB409739	663	50	8e-16	94	0.0708899	1625.91	10.667
Locus_32566_Transcript_1/1_Confidence_1.000_Length_663	663	gi|109976755|gb|EB409739.1|EB409739	663	51	7e-16	94.1176	0.0723982	42	5.39232
Locus_28876_Transcript_1/6_Confidence_0.615_Length_1140	1140	gi|109976892|gb|EB409814.1|EB409814	580	45	2e-14	95.5556	0.0741379	102.943	6.6857
Locus_26424_Transcript_1/1_Confidence_1.000_Length_176	176	gi|109976833|gb|EB409781.1|EB409781	604	47	2e-16	95.7447	0.0745033	11873.6	13.5355
Locus_28017_Transcript_1/1_Confidence_1.000_Length_209	209	gi|109976235|gb|EB409458.1|EB409458	426	32	3e-12	100	0.0751174	11453.6	13.4835
Locus_33750_Transcript_1/1_Confidence_1.000_Length_278	278	gi|109976833|gb|EB409781.1|EB409781	604	50	1e-15	94	0.0778146	39.5899	5.30706
Locus_8337_Transcript_1/2_Confidence_0.833_Length_131	131	gi|109976105|gb|EB409390.1|EB409390	513	40	3e-17	100	0.0779727	301.992	8.23837
Locus_8878_Transcript_1/1_Confidence_1.000_Length_359	359	gi|109976746|gb|EB409734.1|EB409734	652	51	3e-23	100	0.0782209	27.8607	4.80016
Locus_16044_Transcript_1/1_Confidence_1.000_Length_190	190	gi|109976583|gb|EB409645.1|EB409645	522	42	8e-16	97.619	0.0785441	69855	16.0921
Locus_31497_Transcript_1/1_Confidence_1.000_Length_211	211	gi|109976892|gb|EB409814.1|EB409814	580	49	1e-17	95.9184	0.0810345	95.0569	6.57072
Locus_33094_Transcript_1/1_Confidence_1.000_Length_315	315	gi|109976755|gb|EB409739.1|EB409739	663	56	6e-24	98.2143	0.0829563	22.1619	4.47001
Locus_14203_Transcript_1/1_Confidence_1.000_Length_408	408	gi|109976755|gb|EB409739.1|EB409739	663	56	7e-24	98.2143	0.0829563	79.1324	6.3062
Locus_1550_Transcript_1/1_Confidence_1.000_Length_437	437	gi|109976105|gb|EB409390.1|EB409390	513	46	4e-13	93.4783	0.0838207	721.215	9.49429
Locus_22177_Transcript_1/1_Confidence_1.000_Length_321	321	gi|109976348|gb|EB409519.1|EB409519	503	46	3e-13	93.4783	0.0854871	19.3645	4.27534
Locus_33800_Transcript_1/1_Confidence_1.000_Length_346	346	gi|109976892|gb|EB409814.1|EB409814	580	51	6e-21	98.0392	0.0862069	24.1445	4.59362
Locus_944_Transcript_1/1_Confidence_1.000_Length_112	112	gi|109976866|gb|EB409799.1|EB409799	646	56	8e-27	100	0.0866873	12.875	3.6865
Locus_1765_Transcript_1/1_Confidence_1.000_Length_327	327	gi|109976833|gb|EB409781.1|EB409781	604	60	5e-12	88.3333	0.0877483	469.232	8.87416
Locus_7549_Transcript_1/1_Confidence_1.000_Length_680	680	gi|109977207|gb|EB409987.1|EB409987	586	55	3e-18	94.5455	0.0887372	317.091	8.30875
Locus_3926_Transcript_1/1_Confidence_1.000_Length_228	228	gi|109976755|gb|EB409739.1|EB409739	663	64	2e-19	92.1875	0.0889894	2548.86	11.3156
Locus_15483_Transcript_1/1_Confidence_1.000_Length_286	286	gi|109976833|gb|EB409781.1|EB409781	604	60	4e-12	90	0.089404	116.65	6.86605
Locus_5857_Transcript_1/1_Confidence_1.000_Length_302	302	gi|109976833|gb|EB409781.1|EB409781	604	60	5e-12	90	0.089404	255.47	7.99701
Locus_10175_Transcript_1/1_Confidence_1.000_Length_230	230	gi|109976876|gb|EB409805.1|EB409805	588	54	6e-23	98.1481	0.0901361	53.0609	5.72958
Locus_16429_Transcript_1/1_Confidence_1.000_Length_464	464	gi|109976610|gb|EB409659.1|EB409659	482	44	5e-19	100	0.0912863	19.2888	4.26969
Locus_8864_Transcript_1/2_Confidence_0.667_Length_295	295	gi|109976235|gb|EB409458.1|EB409458	426	39	3e-16	100	0.0915493	31805.3	14.957
Locus_8182_Transcript_1/1_Confidence_1.000_Length_268	268	gi|109976105|gb|EB409390.1|EB409390	513	51	7e-14	92.1569	0.0916179	483.052	8.91604
Locus_5216_Transcript_1/1_Confidence_1.000_Length_234	234	gi|109976105|gb|EB409390.1|EB409390	513	51	6e-14	92.1569	0.0916179	615.577	9.2658
Locus_9353_Transcript_1/2_Confidence_0.889_Length_230	230	gi|109976755|gb|EB409739.1|EB409739	663	64	4e-24	95.3125	0.092006	683.274	9.41632
Locus_17389_Transcript_1/1_Confidence_1.000_Length_862	862	gi|109977207|gb|EB409987.1|EB409987	586	61	3e-12	88.5246	0.0921502	47.0638	5.55655
Locus_9780_Transcript_1/1_Confidence_1.000_Length_228	228	gi|109976755|gb|EB409739.1|EB409739	663	64	2e-26	96.875	0.0935143	3974.08	11.9564
Locus_4425_Transcript_4/4_Confidence_0.600_Length_382	382	gi|109976833|gb|EB409781.1|EB409781	604	60	2e-21	95	0.0943709	39802.2	15.2806
Locus_17435_Transcript_1/1_Confidence_1.000_Length_233	233	gi|109976892|gb|EB409814.1|EB409814	580	59	1e-18	93.2203	0.0948276	237.172	7.88979
Locus_13256_Transcript_3/3_Confidence_0.625_Length_436	436	gi|109976105|gb|EB409390.1|EB409390	513	53	7e-15	92.4528	0.0955166	564.17	9.13999
Locus_7944_Transcript_1/1_Confidence_1.000_Length_441	441	gi|109976105|gb|EB409390.1|EB409390	513	53	7e-15	92.4528	0.0955166	1043.18	10.0268
Locus_29135_Transcript_1/1_Confidence_1.000_Length_577	577	gi|109976892|gb|EB409814.1|EB409814	580	59	1e-20	94.9153	0.0965517	24.5771	4.61924
Locus_4891_Transcript_1/1_Confidence_1.000_Length_255	255	gi|109976892|gb|EB409814.1|EB409814	580	60	3e-19	93.3333	0.0965517	101.212	6.66123
Locus_12675_Transcript_1/1_Confidence_1.000_Length_324	324	gi|109976892|gb|EB409814.1|EB409814	580	63	8e-14	88.8889	0.0965517	147.639	7.20593
Locus_17764_Transcript_1/1_Confidence_1.000_Length_520	520	gi|109976892|gb|EB409814.1|EB409814	580	63	1e-13	88.8889	0.0965517	243.408	7.92723
Locus_3281_Transcript_1/1_Confidence_1.000_Length_348	348	gi|109976892|gb|EB409814.1|EB409814	580	60	4e-19	93.3333	0.0965517	295.687	8.20793
Locus_25780_Transcript_1/1_Confidence_1.000_Length_137	137	gi|109976755|gb|EB409739.1|EB409739	663	72	8e-15	90.2778	0.0980392	96.0073	6.58507
Locus_33239_Transcript_1/1_Confidence_1.000_Length_194	194	gi|109976892|gb|EB409814.1|EB409814	580	60	8e-22	95	0.0982759	23.8093	4.57345
Locus_33758_Transcript_1/1_Confidence_1.000_Length_182	182	gi|109976892|gb|EB409814.1|EB409814	580	60	8e-22	95	0.0982759	36.2692	5.18067
Locus_2233_Transcript_1/1_Confidence_1.000_Length_345	345	gi|109976757|gb|EB409740.1|EB409740	540	60	9e-17	91.6667	0.101852	1876.41	10.8738
Locus_30322_Transcript_1/1_Confidence_1.000_Length_364	364	gi|109977167|gb|EB409965.1|EB409965	584	66	6e-18	90.9091	0.10274	261.937	8.03308
Locus_2264_Transcript_1/3_Confidence_0.714_Length_429	429	gi|109976757|gb|EB409740.1|EB409740	540	64	7e-12	87.5	0.103704	1522.16	10.5719
Locus_14289_Transcript_1/1_Confidence_1.000_Length_276	276	gi|109976105|gb|EB409390.1|EB409390	513	59	3e-16	91.5254	0.105263	426.659	8.73694
Locus_25771_Transcript_1/1_Confidence_1.000_Length_324	324	gi|109976757|gb|EB409740.1|EB409740	540	64	2e-14	89.0625	0.105556	693.765	9.4383
Locus_17569_Transcript_1/1_Confidence_1.000_Length_204	204	gi|109976833|gb|EB409781.1|EB409781	604	74	2e-13	86.4865	0.10596	547.392	9.09643
Locus_31425_Transcript_1/1_Confidence_1.000_Length_264	264	gi|109976309|gb|EB409499.1|EB409499	484	56	3e-19	94.6429	0.109504	1088.57	10.0882
Locus_6361_Transcript_1/1_Confidence_1.000_Length_546	546	gi|109976755|gb|EB409739.1|EB409739	663	83	2e-18	87.9518	0.110106	658.67	9.36341
Locus_1691_Transcript_1/2_Confidence_0.800_Length_139	139	gi|109976583|gb|EB409645.1|EB409645	522	58	6e-28	100	0.111111	411050	18.649
Locus_8468_Transcript_2/3_Confidence_0.800_Length_611	611	gi|109976892|gb|EB409814.1|EB409814	580	75	2e-13	86.6667	0.112069	111.165	6.79656
Locus_1014_Transcript_1/1_Confidence_1.000_Length_188	188	gi|109976833|gb|EB409781.1|EB409781	604	79	2e-16	87.3418	0.114238	1013.36	9.98493
Locus_460_Transcript_1/1_Confidence_1.000_Length_188	188	gi|109976833|gb|EB409781.1|EB409781	604	79	2e-16	87.3418	0.114238	1074.42	10.0693
Locus_2627_Transcript_1/1_Confidence_1.000_Length_224	224	gi|109976833|gb|EB409781.1|EB409781	604	79	2e-16	87.3418	0.114238	1861.09	10.8619
Locus_716_Transcript_1/2_Confidence_0.667_Length_494	494	gi|109976297|gb|EB409492.1|EB409492	429	50	1e-22	100	0.11655	3749.16	11.8724
Locus_562_Transcript_1/2_Confidence_0.857_Length_521	521	gi|109976892|gb|EB409814.1|EB409814	580	75	9e-21	90.6667	0.117241	3121.42	11.608
Locus_33438_Transcript_1/1_Confidence_1.000_Length_262	262	gi|109976755|gb|EB409739.1|EB409739	663	90	1e-15	86.6667	0.117647	66.4427	6.05404
Locus_32557_Transcript_1/1_Confidence_1.000_Length_245	245	gi|109976755|gb|EB409739.1|EB409739	663	89	7e-20	87.6404	0.117647	1007	9.97584
Locus_9159_Transcript_2/2_Confidence_0.889_Length_582	582	gi|109976755|gb|EB409739.1|EB409739	663	89	2e-19	87.6404	0.117647	1046.88	10.0319
Locus_26969_Transcript_1/1_Confidence_1.000_Length_297	297	gi|109976892|gb|EB409814.1|EB409814	580	75	2e-23	92	0.118966	132.131	7.04583
Locus_19671_Transcript_1/1_Confidence_1.000_Length_646	646	gi|109976892|gb|EB409814.1|EB409814	580	75	5e-23	92	0.118966	185.183	7.53281
Locus_1435_Transcript_1/2_Confidence_0.800_Length_520	520	gi|109976892|gb|EB409814.1|EB409814	580	75	9e-21	92	0.118966	1436.79	10.4886
Locus_16_Transcript_1/14_Confidence_1.000_Length_218	218	gi|109976309|gb|EB409499.1|EB409499	484	59	6e-26	98.3051	0.119835	31.6147	4.98252
Locus_33422_Transcript_1/1_Confidence_1.000_Length_238	238	gi|109976876|gb|EB409805.1|EB409805	588	84	4e-12	84.5238	0.120748	23.2647	4.54007
Locus_11270_Transcript_2/2_Confidence_0.917_Length_182	182	gi|109976235|gb|EB409458.1|EB409458	426	57	4e-11	91.2281	0.122066	50709	15.63
Locus_8529_Transcript_1/1_Confidence_1.000_Length_355	355	gi|109976757|gb|EB409740.1|EB409740	540	75	4e-16	88	0.122222	534.913	9.06316
Locus_28831_Transcript_1/1_Confidence_1.000_Length_282	282	gi|109976178|gb|EB409429.1|EB409429	520	65	2e-29	98.4615	0.123077	23.8936	4.57855
Locus_10882_Transcript_1/1_Confidence_1.000_Length_129	129	gi|109976892|gb|EB409814.1|EB409814	580	74	1e-32	97.2973	0.124138	25106.3	14.6158
Locus_30739_Transcript_1/1_Confidence_1.000_Length_218	218	gi|109976833|gb|EB409781.1|EB409781	604	87	1e-11	86.2069	0.124172	37.9404	5.24566
Locus_8017_Transcript_3/3_Confidence_0.750_Length_132	132	gi|109976235|gb|EB409458.1|EB409458	426	54	9e-21	98.1481	0.124413	28134.5	14.7801
Locus_28394_Transcript_1/3_Confidence_0.600_Length_413	413	gi|109976748|gb|EB409735.1|EB409735	688	103	1e-13	83.4951	0.125	470.659	8.87854
Locus_903_Transcript_1/1_Confidence_1.000_Length_567	567	gi|109976755|gb|EB409739.1|EB409739	663	93	3e-24	89.2473	0.125189	1034.21	10.0143
Locus_17321_Transcript_1/1_Confidence_1.000_Length_171	171	gi|109976552|gb|EB409628.1|EB409628	447	56	1e-26	100	0.12528	39.6901	5.31071
Locus_22879_Transcript_1/1_Confidence_1.000_Length_270	270	gi|109976552|gb|EB409628.1|EB409628	447	56	2e-26	100	0.12528	73.0926	6.19165
Locus_2566_Transcript_1/3_Confidence_0.600_Length_849	849	gi|109976757|gb|EB409740.1|EB409740	540	79	2e-13	86.0759	0.125926	1152.2	10.1702
Locus_14317_Transcript_1/1_Confidence_1.000_Length_272	272	gi|109976757|gb|EB409740.1|EB409740	540	81	1e-12	85.1852	0.127778	77.7684	6.28111
Locus_28532_Transcript_1/1_Confidence_1.000_Length_409	409	gi|109976583|gb|EB409645.1|EB409645	522	69	3e-29	97.1014	0.128352	64613	15.9795
Locus_24292_Transcript_1/1_Confidence_1.000_Length_579	579	gi|109976719|gb|EB409719.1|EB409719	615	79	8e-40	100	0.128455	22.5406	4.49445
Locus_28335_Transcript_1/1_Confidence_1.000_Length_389	389	gi|109976757|gb|EB409740.1|EB409740	540	75	5e-28	94.6667	0.131481	18762.7	14.1956
Locus_20587_Transcript_1/1_Confidence_1.000_Length_690	690	gi|109976766|gb|EB409744.1|EB409744	704	109	3e-21	86.2385	0.133523	43.6029	5.44635
Locus_8347_Transcript_1/2_Confidence_0.750_Length_420	420	gi|109976876|gb|EB409805.1|EB409805	588	84	2e-33	94.0476	0.134354	257.869	8.01049
Locus_789_Transcript_1/1_Confidence_1.000_Length_460	460	gi|109976876|gb|EB409805.1|EB409805	588	91	8e-21	87.9121	0.136054	795.387	9.63551
Locus_27243_Transcript_1/1_Confidence_1.000_Length_436	436	gi|109976876|gb|EB409805.1|EB409805	588	85	1e-34	96.4706	0.139456	73.9151	6.2078
Locus_17492_Transcript_1/1_Confidence_1.000_Length_416	416	gi|109976876|gb|EB409805.1|EB409805	588	88	5e-28	93.1818	0.139456	189.188	7.56367
Locus_28109_Transcript_1/1_Confidence_1.000_Length_467	467	gi|109976105|gb|EB409390.1|EB409390	513	79	3e-23	91.1392	0.140351	783.675	9.61411
Locus_21449_Transcript_1/1_Confidence_1.000_Length_209	209	gi|109976105|gb|EB409390.1|EB409390	513	79	1e-23	91.1392	0.140351	1299.99	10.3443
Locus_24098_Transcript_1/1_Confidence_1.000_Length_268	268	gi|109976178|gb|EB409429.1|EB409429	520	75	5e-33	97.3333	0.140385	28.8507	4.85054
Locus_12627_Transcript_1/1_Confidence_1.000_Length_240	240	gi|109976309|gb|EB409499.1|EB409499	484	70	3e-25	97.1429	0.140496	68387.8	16.0615
Locus_33399_Transcript_1/1_Confidence_1.000_Length_475	475	gi|109976876|gb|EB409805.1|EB409805	588	85	3e-36	97.6471	0.141156	24.7768	4.63092
Locus_12082_Transcript_1/1_Confidence_1.000_Length_236	236	gi|109976876|gb|EB409805.1|EB409805	588	85	1e-36	97.6471	0.141156	42.3178	5.40319
Locus_19719_Transcript_1/1_Confidence_1.000_Length_396	396	gi|109976766|gb|EB409744.1|EB409744	704	117	2e-21	85.4701	0.142045	20.6818	4.37029
Locus_20478_Transcript_1/1_Confidence_1.000_Length_433	433	gi|109976876|gb|EB409805.1|EB409805	588	86	6e-40	97.6744	0.142857	101.206	6.66114
Locus_26234_Transcript_1/1_Confidence_1.000_Length_351	351	gi|109976876|gb|EB409805.1|EB409805	588	85	3e-41	98.8235	0.142857	604.53	9.23967
Locus_9014_Transcript_1/1_Confidence_1.000_Length_269	269	gi|109976876|gb|EB409805.1|EB409805	588	85	2e-41	98.8235	0.142857	2783.18	11.4425
Locus_4629_Transcript_1/1_Confidence_1.000_Length_253	253	gi|109976235|gb|EB409458.1|EB409458	426	63	7e-26	96.8254	0.143192	3616.39	11.8203
Locus_26379_Transcript_1/1_Confidence_1.000_Length_315	315	gi|109976876|gb|EB409805.1|EB409805	588	86	2e-39	98.8372	0.144558	85.1778	6.41241
Locus_13188_Transcript_1/1_Confidence_1.000_Length_476	476	gi|109976876|gb|EB409805.1|EB409805	588	87	4e-35	97.7011	0.144558	104.263	6.70408
Locus_21575_Transcript_1/1_Confidence_1.000_Length_464	464	gi|109976876|gb|EB409805.1|EB409805	588	86	1e-41	98.8372	0.144558	2818.48	11.4607
Locus_9938_Transcript_3/3_Confidence_0.800_Length_224	224	gi|109976352|gb|EB409521.1|EB409521	336	53	4e-15	92.4528	0.145833	1985.75	10.9555
Locus_527_Transcript_1/1_Confidence_1.000_Length_430	430	gi|109976892|gb|EB409814.1|EB409814	580	94	8e-30	91.4894	0.148276	4130.1	12.012
Locus_14057_Transcript_1/1_Confidence_1.000_Length_416	416	gi|109976833|gb|EB409781.1|EB409781	604	105	1e-19	85.7143	0.149007	4419.94	12.1098
Locus_6000_Transcript_1/1_Confidence_1.000_Length_528	528	gi|109977140|gb|EB409950.1|EB409950	292	46	9e-18	97.8261	0.15411	78.1496	6.28817
Locus_27230_Transcript_1/1_Confidence_1.000_Length_237	237	gi|109976178|gb|EB409429.1|EB409429	520	87	5e-33	94.2529	0.157692	42.2658	5.40142
Locus_2696_Transcript_1/1_Confidence_1.000_Length_1435	1435	gi|109976677|gb|EB409696.1|EB409696	662	106	2e-55	100	0.160121	72.7672	6.18522
Locus_32944_Transcript_1/1_Confidence_1.000_Length_268	268	gi|109977207|gb|EB409987.1|EB409987	586	106	1e-27	88.6792	0.16041	12.4627	3.63954
Locus_20937_Transcript_1/1_Confidence_1.000_Length_247	247	gi|109976766|gb|EB409744.1|EB409744	704	136	6e-17	83.0882	0.160511	23.2591	4.53972
Locus_24094_Transcript_1/1_Confidence_1.000_Length_171	171	gi|109976297|gb|EB409492.1|EB409492	429	69	2e-34	100	0.160839	3707.45	11.8562
Locus_12_Transcript_1/3_Confidence_0.750_Length_489	489	gi|109976876|gb|EB409805.1|EB409805	588	99	2e-49	98.9899	0.166667	20522.9	14.3249
Locus_20014_Transcript_1/1_Confidence_1.000_Length_189	189	gi|109976699|gb|EB409708.1|EB409708	705	120	1e-60	98.3333	0.167376	14.4762	3.85561
Locus_32075_Transcript_1/1_Confidence_1.000_Length_176	176	gi|109977185|gb|EB409975.1|EB409975	582	119	2e-16	83.1933	0.170103	24.9659	4.64189
Locus_16593_Transcript_1/1_Confidence_1.000_Length_251	251	gi|109976795|gb|EB409761.1|EB409761	608	122	7e-23	85.2459	0.171053	13.6056	3.76613
Locus_9246_Transcript_1/1_Confidence_1.000_Length_263	263	gi|109976755|gb|EB409739.1|EB409739	663	144	3e-16	81.25	0.176471	21.3042	4.41306
Locus_33339_Transcript_1/1_Confidence_1.000_Length_242	242	gi|109976105|gb|EB409390.1|EB409390	513	102	1e-27	89.2157	0.177388	66.1942	6.04863
Locus_7686_Transcript_1/1_Confidence_1.000_Length_243	243	gi|109976309|gb|EB409499.1|EB409499	484	99	4e-21	86.8687	0.177686	87.8025	6.45619
Locus_13704_Transcript_1/2_Confidence_0.750_Length_379	379	gi|109976755|gb|EB409739.1|EB409739	663	123	1e-56	96.748	0.179487	45872.5	15.4853
Locus_25722_Transcript_1/1_Confidence_1.000_Length_252	252	gi|109976833|gb|EB409781.1|EB409781	604	132	3e-19	83.3333	0.182119	117.917	6.88162
Locus_6016_Transcript_1/1_Confidence_1.000_Length_196	196	gi|109976755|gb|EB409739.1|EB409739	663	137	2e-34	89.0511	0.184012	2140.98	11.0641
Locus_20613_Transcript_1/1_Confidence_1.000_Length_460	460	gi|109976755|gb|EB409739.1|EB409739	663	136	2e-40	89.7059	0.184012	7328.62	12.8393
Locus_1467_Transcript_1/2_Confidence_0.750_Length_1078	1078	gi|109977207|gb|EB409987.1|EB409987	586	121	6e-36	90.0826	0.186007	55.7551	5.80103
Locus_20571_Transcript_1/1_Confidence_1.000_Length_204	204	gi|109976309|gb|EB409499.1|EB409499	484	104	6e-29	90.3846	0.194215	7644.38	12.9002
Locus_7162_Transcript_1/1_Confidence_1.000_Length_523	523	gi|109976755|gb|EB409739.1|EB409739	663	148	5e-38	88.5135	0.197587	25084.9	14.6145
Locus_2855_Transcript_4/6_Confidence_0.545_Length_460	460	gi|109976309|gb|EB409499.1|EB409499	484	106	4e-32	90.566	0.198347	36448.8	15.1536
Locus_16717_Transcript_2/2_Confidence_1.000_Length_1269	1269	gi|109976105|gb|EB409390.1|EB409390	513	114	1e-31	89.4737	0.19883	1848.36	10.852
Locus_28186_Transcript_1/1_Confidence_1.000_Length_298	298	gi|109976105|gb|EB409390.1|EB409390	513	114	1e-34	90.3509	0.20078	88.2819	6.46405
Locus_12767_Transcript_1/1_Confidence_1.000_Length_299	299	gi|109976105|gb|EB409390.1|EB409390	513	114	1e-34	90.3509	0.20078	2164.05	11.0795
Locus_462_Transcript_2/2_Confidence_0.833_Length_283	283	gi|109976833|gb|EB409781.1|EB409781	604	148	2e-26	84.4595	0.206954	5518.75	12.4301
Locus_26493_Transcript_1/1_Confidence_1.000_Length_194	194	gi|109976195|gb|EB409438.1|EB409438	498	119	2e-28	87.395	0.208835	676.696	9.40236
Locus_24596_Transcript_1/1_Confidence_1.000_Length_232	232	gi|109976464|gb|EB409579.1|EB409579	510	112	6e-60	100	0.219608	13.0733	3.70855
Locus_10808_Transcript_1/1_Confidence_1.000_Length_149	149	gi|109976643|gb|EB409677.1|EB409677	428	97	2e-46	97.9381	0.221963	37177.2	15.1821
Locus_1768_Transcript_1/1_Confidence_1.000_Length_964	964	gi|109976661|gb|EB409687.1|EB409687	639	149	8e-69	95.302	0.222222	93.7168	6.55024
Locus_15187_Transcript_1/1_Confidence_1.000_Length_188	188	gi|109976624|gb|EB409666.1|EB409666	542	122	6e-66	100	0.225092	15.1649	3.92266
Locus_25823_Transcript_1/1_Confidence_1.000_Length_275	275	gi|109976235|gb|EB409458.1|EB409458	426	110	5e-30	89.0909	0.230047	1521.58	10.5714
Locus_8085_Transcript_1/1_Confidence_1.000_Length_786	786	gi|109977207|gb|EB409987.1|EB409987	586	149	5e-48	90.604	0.230375	62.6514	5.96927
Locus_2310_Transcript_4/5_Confidence_0.750_Length_925	925	gi|109976195|gb|EB409438.1|EB409438	498	130	3e-34	88.4615	0.230924	2590.69	11.3391
Locus_9810_Transcript_1/2_Confidence_0.750_Length_1255	1255	gi|109977035|gb|EB409892.1|EB409892	451	120	2e-23	87.5	0.232816	67.7139	6.08138
Locus_2347_Transcript_1/1_Confidence_1.000_Length_726	726	gi|109977126|gb|EB409942.1|EB409942	541	128	4e-64	98.4375	0.232902	72.7121	6.18412
Locus_17160_Transcript_1/1_Confidence_1.000_Length_275	275	gi|109976834|gb|EB409782.1|EB409782	277	75	4e-12	86.6667	0.234657	79.6218	6.31509
Locus_2501_Transcript_1/1_Confidence_1.000_Length_184	184	gi|109976833|gb|EB409781.1|EB409781	604	181	4e-11	80.663	0.241722	2534.57	11.3075
Locus_33106_Transcript_1/1_Confidence_1.000_Length_182	182	gi|109976795|gb|EB409761.1|EB409761	608	179	1e-23	82.1229	0.241776	20.8626	4.38285
Locus_127_Transcript_27/48_Confidence_1.000_Length_226	226	gi|109976892|gb|EB409814.1|EB409814	580	144	3e-74	98.6111	0.244828	233137	17.8308
Locus_1056_Transcript_1/2_Confidence_0.778_Length_290	290	gi|109976235|gb|EB409458.1|EB409458	426	119	1e-30	88.2353	0.246479	3225.69	11.6554
Locus_5568_Transcript_1/1_Confidence_1.000_Length_327	327	gi|109976833|gb|EB409781.1|EB409781	604	193	1e-12	79.2746	0.253311	1300.13	10.3444
Locus_25204_Transcript_1/1_Confidence_1.000_Length_412	412	gi|109976235|gb|EB409458.1|EB409458	426	120	5e-31	90	0.253521	3217.12	11.6516
Locus_20051_Transcript_1/1_Confidence_1.000_Length_356	356	gi|109976235|gb|EB409458.1|EB409458	426	120	4e-31	90	0.253521	6382.16	12.6398
Locus_25483_Transcript_1/1_Confidence_1.000_Length_601	601	gi|109976833|gb|EB409781.1|EB409781	604	189	4e-17	81.4815	0.254967	79.4326	6.31166
Locus_10131_Transcript_6/7_Confidence_0.667_Length_5681	5681	gi|109976220|gb|EB409451.1|EB409451	539	171	6e-15	80.7018	0.25603	1662.64	10.6993
Locus_26869_Transcript_1/1_Confidence_1.000_Length_587	587	gi|109976585|gb|EB409646.1|EB409646	520	161	3e-24	83.2298	0.257692	361.336	8.4972
Locus_2563_Transcript_4/8_Confidence_0.571_Length_425	425	gi|109976309|gb|EB409499.1|EB409499	484	133	1e-50	93.985	0.258264	91644.6	16.4838
Locus_8322_Transcript_8/9_Confidence_0.429_Length_884	884	gi|109976876|gb|EB409805.1|EB409805	588	180	8e-38	85.5556	0.261905	24318.7	14.5698
Locus_11529_Transcript_1/1_Confidence_1.000_Length_304	304	gi|109976882|gb|EB409808.1|EB409808	595	157	3e-84	99.3631	0.262185	41.625	5.37938
Locus_3781_Transcript_1/1_Confidence_1.000_Length_382	382	gi|109976233|gb|EB409457.1|EB409457	377	99	6e-52	100	0.262599	711.49	9.4747
Locus_22329_Transcript_1/1_Confidence_1.000_Length_342	342	gi|109976755|gb|EB409739.1|EB409739	663	191	2e-64	91.623	0.263952	44691.8	15.4477
Locus_27458_Transcript_1/1_Confidence_1.000_Length_558	558	gi|109976585|gb|EB409646.1|EB409646	520	167	4e-23	82.6347	0.265385	95.6487	6.57967
Locus_2376_Transcript_1/1_Confidence_1.000_Length_421	421	gi|109976293|gb|EB409490.1|EB409490	403	112	7e-55	98.2143	0.272953	63.4086	5.98661
Locus_33561_Transcript_2/2_Confidence_1.000_Length_311	311	gi|109976235|gb|EB409458.1|EB409458	426	134	1e-27	87.3134	0.274648	12186.6	13.573
Locus_21841_Transcript_1/1_Confidence_1.000_Length_172	172	gi|109976719|gb|EB409719.1|EB409719	615	172	7e-96	100	0.279675	15.8314	3.98472
Locus_3088_Transcript_1/2_Confidence_0.800_Length_881	881	gi|109976755|gb|EB409739.1|EB409739	663	209	2e-66	89.9522	0.28356	19424.7	14.2456
Locus_2084_Transcript_1/1_Confidence_1.000_Length_272	272	gi|109976235|gb|EB409458.1|EB409458	426	142	5e-30	85.9155	0.286385	1290.43	10.3336
Locus_22562_Transcript_1/1_Confidence_1.000_Length_223	223	gi|109976896|gb|EB409816.1|EB409816	647	188	1e-100	98.9362	0.287481	23.4484	4.55142
Locus_11074_Transcript_1/1_Confidence_1.000_Length_417	417	gi|109976195|gb|EB409438.1|EB409438	498	166	6e-37	86.747	0.289157	387.772	8.59907
Locus_31364_Transcript_1/1_Confidence_1.000_Length_333	333	gi|109976585|gb|EB409646.1|EB409646	520	182	3e-32	84.0659	0.294231	262.054	8.03372
Locus_472_Transcript_1/1_Confidence_1.000_Length_2143	2143	gi|109976795|gb|EB409761.1|EB409761	608	227	4e-20	80.1762	0.299342	68.3682	6.09525
Locus_7627_Transcript_1/1_Confidence_1.000_Length_306	306	gi|109976896|gb|EB409816.1|EB409816	647	204	1e-105	98.0392	0.309119	28.768	4.84639
Locus_8795_Transcript_1/1_Confidence_1.000_Length_224	224	gi|109976550|gb|EB409627.1|EB409627	501	168	2e-72	94.6429	0.317365	15.9375	3.99435
Locus_919_Transcript_1/2_Confidence_0.778_Length_663	663	gi|109976833|gb|EB409781.1|EB409781	604	240	1e-20	80.8333	0.321192	2868.78	11.4862
Locus_2571_Transcript_2/2_Confidence_0.857_Length_429	429	gi|109976876|gb|EB409805.1|EB409805	588	224	3e-45	85.2679	0.32483	3351.51	11.7106
Locus_12795_Transcript_1/1_Confidence_1.000_Length_613	613	gi|109976466|gb|EB409580.1|EB409580	509	169	4e-91	99.4083	0.330059	24.137	4.59318
Locus_11818_Transcript_1/1_Confidence_1.000_Length_218	218	gi|109976097|gb|EB409386.1|EB409386	504	177	1e-85	97.1751	0.34127	17.4312	4.1236
Locus_12263_Transcript_1/1_Confidence_1.000_Length_386	386	gi|109976795|gb|EB409761.1|EB409761	608	230	2e-89	93.0435	0.351974	135.495	7.08209
Locus_7262_Transcript_1/1_Confidence_1.000_Length_198	198	gi|109976135|gb|EB409406.1|EB409406	532	188	1e-105	100	0.353383	10.7374	3.42457
Locus_13728_Transcript_1/2_Confidence_0.857_Length_293	293	gi|109976235|gb|EB409458.1|EB409458	426	179	4e-28	84.3575	0.35446	21060.5	14.3623
Locus_28040_Transcript_1/1_Confidence_1.000_Length_181	181	gi|109976344|gb|EB409517.1|EB409517	504	181	1e-101	100	0.359127	15.4751	3.95188
Locus_23795_Transcript_1/1_Confidence_1.000_Length_263	263	gi|109977009|gb|EB409879.1|EB409879	568	206	1e-113	99.5146	0.360915	10.692	3.41846
Locus_9254_Transcript_1/1_Confidence_1.000_Length_386	386	gi|109976795|gb|EB409761.1|EB409761	608	230	1e-125	99.5652	0.376645	246.049	7.9428
Locus_18074_Transcript_1/1_Confidence_1.000_Length_176	176	gi|109977156|gb|EB409959.1|EB409959	429	166	7e-90	99.3976	0.384615	8.63636	3.11042
Locus_12978_Transcript_1/1_Confidence_1.000_Length_241	241	gi|109976719|gb|EB409719.1|EB409719	615	241	1e-134	99.5851	0.390244	19.2158	4.26422
Locus_5049_Transcript_1/1_Confidence_1.000_Length_766	766	gi|109977207|gb|EB409987.1|EB409987	586	240	1e-114	96.25	0.394198	26.658	4.73649
Locus_8903_Transcript_1/1_Confidence_1.000_Length_170	170	gi|109977156|gb|EB409959.1|EB409959	429	170	1e-94	100	0.39627	9.34706	3.22451
Locus_28245_Transcript_1/1_Confidence_1.000_Length_589	589	gi|109976307|gb|EB409498.1|EB409498	411	203	3e-18	80.2956	0.396594	91.3447	6.51325
Locus_30390_Transcript_1/1_Confidence_1.000_Length_355	355	gi|109976421|gb|EB409558.1|EB409558	485	252	2e-14	78.5714	0.408247	240.941	7.91254
Locus_32708_Transcript_1/1_Confidence_1.000_Length_308	308	gi|109976084|gb|EB409380.1|EB409380	511	248	3e-50	84.6774	0.410959	31.4838	4.97654
Locus_13694_Transcript_1/1_Confidence_1.000_Length_827	827	gi|109976719|gb|EB409719.1|EB409719	615	260	1e-147	100	0.422764	57.3398	5.84146
Locus_227_Transcript_3/3_Confidence_0.625_Length_489	489	gi|109976876|gb|EB409805.1|EB409805	588	262	1e-109	95.8015	0.426871	111328	16.7645
Locus_27439_Transcript_1/1_Confidence_1.000_Length_1035	1035	gi|109976421|gb|EB409558.1|EB409558	485	251	3e-68	87.6494	0.453608	275.473	8.10577
Locus_17993_Transcript_1/1_Confidence_1.000_Length_693	693	gi|109976730|gb|EB409725.1|EB409725	443	220	2e-78	91.8182	0.455982	109.805	6.7788
Locus_11549_Transcript_1/1_Confidence_1.000_Length_298	298	gi|109976777|gb|EB409751.1|EB409751	643	298	1e-168	99.6644	0.461897	21.651	4.43636
Locus_18401_Transcript_1/1_Confidence_1.000_Length_236	236	gi|109976466|gb|EB409580.1|EB409580	509	236	1e-134	100	0.463654	16.1017	4.00914
Locus_31830_Transcript_1/1_Confidence_1.000_Length_393	393	gi|109976795|gb|EB409761.1|EB409761	608	357	3e-29	79.2717	0.465461	45.9466	5.52189
Locus_11541_Transcript_1/1_Confidence_1.000_Length_456	456	gi|109976342|gb|EB409516.1|EB409516	435	205	1e-115	100	0.471264	38.7719	5.27694
Locus_40_Transcript_2/3_Confidence_0.600_Length_1211	1211	gi|109976320|gb|EB409504.1|EB409504	489	234	1e-127	99.1453	0.474438	7142.84	12.8023
Locus_2196_Transcript_1/1_Confidence_1.000_Length_351	351	gi|109976661|gb|EB409687.1|EB409687	639	337	0	99.7033	0.525822	32.2137	5.0096
Locus_4242_Transcript_2/3_Confidence_0.600_Length_1750	1750	gi|109976620|gb|EB409664.1|EB409664	501	267	1e-151	100	0.532934	78.3823	6.29246
Locus_13580_Transcript_1/1_Confidence_1.000_Length_1134	1134	gi|109976421|gb|EB409558.1|EB409558	485	315	1e-46	82.2222	0.534021	1830.58	10.8381
Locus_683_Transcript_1/1_Confidence_1.000_Length_370	370	gi|109976997|gb|EB409871.1|EB409871	503	272	1e-153	99.6324	0.538767	8150.75	12.9927
Locus_3986_Transcript_1/1_Confidence_1.000_Length_515	515	gi|109977126|gb|EB409942.1|EB409942	541	296	1e-160	98.6486	0.539741	47.3379	5.56492
Locus_5508_Transcript_1/1_Confidence_1.000_Length_471	471	gi|109976795|gb|EB409761.1|EB409761	608	362	1e-130	90.884	0.541118	123.497	6.94833
Locus_14420_Transcript_1/1_Confidence_1.000_Length_1212	1212	gi|109976080|gb|EB409379.1|EB409379	516	286	1e-151	98.2517	0.544574	34.4315	5.10566
Locus_2_Transcript_4/4_Confidence_0.727_Length_6464	6464	gi|109976220|gb|EB409451.1|EB409451	539	300	1e-170	100	0.556586	1782.14	10.7994
Locus_19779_Transcript_1/1_Confidence_1.000_Length_284	284	gi|109976097|gb|EB409386.1|EB409386	504	284	1e-160	99.6479	0.561508	21.8979	4.45272
Locus_3805_Transcript_1/1_Confidence_1.000_Length_330	330	gi|109977185|gb|EB409975.1|EB409975	582	330	0	99.697	0.565292	53.3333	5.73697
Locus_4691_Transcript_1/1_Confidence_1.000_Length_298	298	gi|109976091|gb|EB409383.1|EB409383	508	304	1e-151	96.7105	0.57874	206.745	7.69171
Locus_23867_Transcript_1/1_Confidence_1.000_Length_370	370	gi|109976421|gb|EB409558.1|EB409558	485	351	9e-45	81.1966	0.587629	196.568	7.61888
Locus_44_Transcript_8/8_Confidence_0.625_Length_1023	1023	gi|109976643|gb|EB409677.1|EB409677	428	290	1e-95	90.6897	0.614486	78643.2	16.263
Locus_54_Transcript_6/18_Confidence_1.000_Length_405	405	gi|109976352|gb|EB409521.1|EB409521	336	235	7e-58	88.0851	0.616071	29794.5	14.8628
Locus_11159_Transcript_1/2_Confidence_0.667_Length_368	368	gi|109976891|gb|EB409813.1|EB409813	575	368	0	99.1848	0.634783	223.617	7.80489
Locus_436_Transcript_1/1_Confidence_1.000_Length_369	369	gi|109977089|gb|EB409922.1|EB409922	569	369	0	99.729	0.646749	572.363	9.16079
Locus_5786_Transcript_1/1_Confidence_1.000_Length_1446	1446	gi|109976795|gb|EB409761.1|EB409761	608	497	9e-79	82.2938	0.672697	86.168	6.42908
Locus_4359_Transcript_1/1_Confidence_1.000_Length_424	424	gi|109976476|gb|EB409586.1|EB409586	224	160	9e-73	96.25	0.6875	187.585	7.5514
Locus_12015_Transcript_1/1_Confidence_1.000_Length_482	482	gi|109976677|gb|EB409696.1|EB409696	662	458	0	100	0.691843	22.0124	4.46025
Locus_28739_Transcript_1/1_Confidence_1.000_Length_373	373	gi|109976724|gb|EB409722.1|EB409722	531	373	0	98.9276	0.694915	21.5308	4.42833
Locus_4207_Transcript_1/1_Confidence_1.000_Length_1374	1374	gi|109976795|gb|EB409761.1|EB409761	608	497	1e-117	85.5131	0.699013	489.254	8.93444
Locus_2238_Transcript_1/1_Confidence_1.000_Length_375	375	gi|109977059|gb|EB409904.1|EB409904	452	326	1e-164	96.9325	0.699115	2732.03	11.4158
Locus_50_Transcript_2/10_Confidence_0.450_Length_1130	1130	gi|109976235|gb|EB409458.1|EB409458	426	326	1e-117	91.411	0.699531	60881.3	15.8937
Locus_1012_Transcript_3/3_Confidence_0.643_Length_635	635	gi|109976836|gb|EB409783.1|EB409783	602	442	0	95.4751	0.700997	8756.45	13.0961
Locus_30016_Transcript_1/1_Confidence_1.000_Length_773	773	gi|109976093|gb|EB409384.1|EB409384	573	412	0	99.0291	0.712042	175.484	7.45519
Locus_7_Transcript_2/3_Confidence_0.750_Length_1324	1324	gi|109976421|gb|EB409558.1|EB409558	485	422	1e-74	83.1754	0.723711	11010.5	13.4266
Locus_272_Transcript_2/2_Confidence_0.857_Length_697	697	gi|109976307|gb|EB409498.1|EB409498	411	300	1e-171	100	0.729927	3352.98	11.7112
Locus_2328_Transcript_1/1_Confidence_1.000_Length_453	453	gi|109976267|gb|EB409475.1|EB409475	465	342	0	99.7076	0.733333	3016.21	11.5585
Locus_2212_Transcript_1/1_Confidence_1.000_Length_464	464	gi|109976795|gb|EB409761.1|EB409761	608	451	0	100	0.741776	205.058	7.67989
Locus_1675_Transcript_1/1_Confidence_1.000_Length_2351	2351	gi|109976084|gb|EB409380.1|EB409380	511	386	0	99.4819	0.751468	211.554	7.72488
Locus_8244_Transcript_1/1_Confidence_1.000_Length_467	467	gi|109976624|gb|EB409666.1|EB409666	542	411	0	99.7567	0.756458	24.3533	4.60605
Locus_5782_Transcript_1/1_Confidence_1.000_Length_564	564	gi|109976882|gb|EB409808.1|EB409808	595	470	0	100	0.789916	61.9486	5.953
Locus_1755_Transcript_1/1_Confidence_1.000_Length_1117	1117	gi|109976489|gb|EB409594.1|EB409594	471	397	0	99.4962	0.838641	63.0027	5.97734
Locus_229_Transcript_1/1_Confidence_1.000_Length_1657	1657	gi|109976212|gb|EB409446.1|EB409446	563	481	0	100	0.854352	1512.98	10.5632
Locus_447_Transcript_1/1_Confidence_1.000_Length_426	426	gi|109976297|gb|EB409492.1|EB409492	429	369	0	99.729	0.857809	3354.79	11.712
Locus_12432_Transcript_1/2_Confidence_0.750_Length_621	621	gi|109976715|gb|EB409716.1|EB409716	709	621	0	98.5507	0.863188	105.208	6.7171
Locus_3530_Transcript_1/1_Confidence_1.000_Length_927	927	gi|109976726|gb|EB409723.1|EB409723	677	615	0	96.5854	0.8774	604.684	9.24004
Locus_2428_Transcript_1/1_Confidence_1.000_Length_1683	1683	gi|109976477|gb|EB409587.1|EB409587	215	191	1e-106	100	0.888372	132.5	7.04985
Locus_1178_Transcript_3/3_Confidence_0.667_Length_543	543	gi|109976884|gb|EB409809.1|EB409809	603	543	0	98.7109	0.888889	1149.64	10.167
Locus_16839_Transcript_1/1_Confidence_1.000_Length_725	725	gi|109976844|gb|EB409788.1|EB409788	561	522	0	98.0843	0.912656	593.543	9.21321
Locus_28771_Transcript_1/1_Confidence_1.000_Length_752	752	gi|109976844|gb|EB409788.1|EB409788	561	522	0	98.0843	0.912656	605.036	9.24088
Locus_13388_Transcript_1/1_Confidence_1.000_Length_785	785	gi|109976844|gb|EB409788.1|EB409788	561	522	0	98.0843	0.912656	734.264	9.52015
Locus_12534_Transcript_1/1_Confidence_1.000_Length_3178	3178	gi|109976329|gb|EB409509.1|EB409509	524	512	0	94.7266	0.925573	110.148	6.7833
Locus_4384_Transcript_4/4_Confidence_0.571_Length_1176	1176	gi|109976572|gb|EB409638.1|EB409638	504	500	0	93.4	0.926587	212.632	7.73221
Locus_4945_Transcript_1/1_Confidence_1.000_Length_597	597	gi|109976156|gb|EB409417.1|EB409417	236	222	1e-118	98.6486	0.927966	32.5863	5.02619
Locus_1190_Transcript_1/1_Confidence_1.000_Length_1304	1304	gi|109976910|gb|EB409823.1|EB409823	589	552	0	100	0.937182	362.434	8.50157
Locus_690_Transcript_1/1_Confidence_1.000_Length_2311	2311	gi|109976496|gb|EB409598.1|EB409598	502	498	0	94.7791	0.940239	277.107	8.1143
Locus_93_Transcript_1/1_Confidence_1.000_Length_997	997	gi|109976945|gb|EB409842.1|EB409842	590	558	0	99.4624	0.940678	4637.75	12.1792
Locus_301_Transcript_1/2_Confidence_0.750_Length_4485	4485	gi|109976749|gb|EB409736.1|EB409736	675	652	0	97.8528	0.945185	419.472	8.71243
Locus_361_Transcript_1/1_Confidence_1.000_Length_665	665	gi|109976827|gb|EB409778.1|EB409778	578	550	0	99.4545	0.946367	3198.23	11.6431
Locus_12288_Transcript_1/1_Confidence_1.000_Length_1269	1269	gi|109977001|gb|EB409874.1|EB409874	419	397	0	100	0.947494	43.5351	5.44411
Locus_19_Transcript_1/3_Confidence_0.818_Length_1296	1296	gi|109976966|gb|EB409854.1|EB409854	610	585	0	99.3162	0.952459	3227.89	11.6564
Locus_543_Transcript_1/5_Confidence_0.692_Length_3860	3860	gi|109976815|gb|EB409772.1|EB409772	621	610	0	97.0492	0.953301	580.101	9.18016
Locus_14926_Transcript_1/1_Confidence_1.000_Length_1362	1362	gi|109976350|gb|EB409520.1|EB409520	505	484	0	99.5868	0.954455	39.6329	5.30863
Locus_800_Transcript_1/2_Confidence_0.667_Length_1138	1138	gi|109977124|gb|EB409941.1|EB409941	573	559	0	97.8533	0.954625	987.67	9.94789
Locus_1434_Transcript_1/1_Confidence_1.000_Length_1664	1664	gi|109977070|gb|EB409911.1|EB409911	538	515	0	99.8058	0.95539	106.237	6.73115
Locus_895_Transcript_2/2_Confidence_0.667_Length_1381	1381	gi|109977103|gb|EB409930.1|EB409930	559	545	0	98.1651	0.957066	101.386	6.66371
Locus_1699_Transcript_2/2_Confidence_0.857_Length_4955	4955	gi|109976210|gb|EB409445.1|EB409445	484	473	0	98.3087	0.960744	383.405	8.58272
Locus_14138_Transcript_1/1_Confidence_1.000_Length_882	882	gi|109976472|gb|EB409584.1|EB409584	456	445	0	98.8764	0.964912	57.5578	5.84694
Locus_7167_Transcript_3/3_Confidence_0.667_Length_1303	1303	gi|109977099|gb|EB409928.1|EB409928	576	565	0	98.4071	0.965278	2447.66	11.2572
Locus_4133_Transcript_1/2_Confidence_0.750_Length_1772	1772	gi|109976152|gb|EB409415.1|EB409415	554	539	0	99.4434	0.967509	236.035	7.88286
Locus_2762_Transcript_1/1_Confidence_1.000_Length_1443	1443	gi|109976148|gb|EB409413.1|EB409413	559	548	0	98.7226	0.9678	887.829	9.79414
Locus_3802_Transcript_2/3_Confidence_0.667_Length_1524	1524	gi|109976641|gb|EB409676.1|EB409676	510	499	0	98.998	0.968627	156.24	7.28762
Locus_638_Transcript_1/2_Confidence_0.667_Length_1472	1472	gi|109977212|gb|EB409990.1|EB409990	555	553	0	97.2875	0.969369	103.758	6.69708
Locus_799_Transcript_6/6_Confidence_0.688_Length_1035	1035	gi|109976939|gb|EB409839.1|EB409839	524	514	0	98.8327	0.969466	5360.37	12.3881
Locus_423_Transcript_1/1_Confidence_1.000_Length_1878	1878	gi|109976139|gb|EB409408.1|EB409408	450	439	0	99.5444	0.971111	1427.88	10.4797
Locus_62_Transcript_1/1_Confidence_1.000_Length_1404	1404	gi|109976245|gb|EB409464.1|EB409464	454	443	0	99.5485	0.971366	46.8141	5.54887
Locus_4448_Transcript_3/4_Confidence_0.700_Length_1937	1937	gi|109976842|gb|EB409787.1|EB409787	565	560	0	98.0357	0.971681	121.462	6.92436
Locus_1414_Transcript_1/2_Confidence_0.750_Length_2295	2295	gi|109976788|gb|EB409757.1|EB409757	652	641	0	98.908	0.972393	151.772	7.24576
Locus_938_Transcript_1/1_Confidence_1.000_Length_1641	1641	gi|109976421|gb|EB409558.1|EB409558	485	474	0	99.5781	0.973196	1101.84	10.1057
Locus_1690_Transcript_1/2_Confidence_0.750_Length_1750	1750	gi|109976500|gb|EB409600.1|EB409600	533	523	0	99.2352	0.973734	1339.03	10.387
Locus_1631_Transcript_1/1_Confidence_1.000_Length_996	996	gi|109977119|gb|EB409938.1|EB409938	578	567	0	99.2945	0.974048	1700.94	10.7321
Locus_4776_Transcript_1/1_Confidence_1.000_Length_1215	1215	gi|109976159|gb|EB409419.1|EB409419	551	538	0	99.8141	0.974592	107.49	6.74805
Locus_3256_Transcript_1/2_Confidence_0.750_Length_1112	1112	gi|109977145|gb|EB409953.1|EB409953	610	599	0	99.3322	0.97541	605.183	9.24123
Locus_884_Transcript_1/3_Confidence_0.714_Length_2544	2544	gi|109977010|gb|EB409880.1|EB409880	501	491	0	99.5927	0.976048	112.899	6.81888
Locus_14568_Transcript_1/1_Confidence_1.000_Length_1916	1916	gi|109976791|gb|EB409759.1|EB409759	533	522	0	99.8084	0.977486	157.23	7.29673
Locus_11_Transcript_2/2_Confidence_0.800_Length_2980	2980	gi|109976346|gb|EB409518.1|EB409518	539	529	0	99.6219	0.977737	1044.97	10.0292
Locus_119_Transcript_1/1_Confidence_1.000_Length_733	733	gi|109976587|gb|EB409647.1|EB409647	550	539	0	99.8145	0.978182	1452.56	10.5044
Locus_5853_Transcript_1/1_Confidence_1.000_Length_1346	1346	gi|109976866|gb|EB409799.1|EB409799	646	635	0	99.5276	0.978328	61.7088	5.9474
Locus_1334_Transcript_1/1_Confidence_1.000_Length_1053	1053	gi|109977062|gb|EB409906.1|EB409906	600	589	0	99.6604	0.978333	106.892	6.74001
Locus_28_Transcript_1/1_Confidence_1.000_Length_1082	1082	gi|109977138|gb|EB409949.1|EB409949	604	596	0	99.1611	0.978477	11732.2	13.5182
Locus_97_Transcript_1/1_Confidence_1.000_Length_1101	1101	gi|109976253|gb|EB409468.1|EB409468	519	510	0	99.6078	0.978805	963.168	9.91164
Locus_3506_Transcript_1/1_Confidence_1.000_Length_1208	1208	gi|109976110|gb|EB409393.1|EB409393	536	525	0	100	0.979478	75.8402	6.24489
Locus_61_Transcript_1/2_Confidence_0.667_Length_1062	1062	gi|109976943|gb|EB409841.1|EB409841	585	574	0	99.8258	0.979487	9894.79	13.2725
Locus_1287_Transcript_1/1_Confidence_1.000_Length_1934	1934	gi|109976759|gb|EB409741.1|EB409741	642	631	0	99.683	0.979751	193.929	7.59939
Locus_2409_Transcript_1/2_Confidence_0.750_Length_1649	1649	gi|109977219|gb|EB409994.1|EB409994	596	585	0	99.8291	0.979866	250.903	7.97099
Locus_3596_Transcript_2/2_Confidence_0.750_Length_1211	1211	gi|109977221|gb|EB409995.1|EB409995	600	589	0	99.8302	0.98	64.6119	6.01373
