# Supplementary material for: De Novo Transcriptome Assembly from Fat Body and Flight Muscles Transcripts to Identify Morph-Specific Gene Expression Profiles in Gryllus firmus
Source: PLoS One. 2014 Jan 8;9(1):e82129. doi: 10.1371/journal.pone.0082129 (PMC3885399; doi:10.1371/journal.pone.0082129)
Supplement: Table S2 — Blast results, ortholog hit ratios, and coverage for each assembled transcript aligned against G. bimaculatus mRNA's. Note: Blastn e-value = 1e-10. (XLSX) [file pone.0082129.s008.xlsx]

## Sheet: Sheet1
Supplementary Table S2: Blast results, ortholog hit ratios, and coverage for each assembled transcript aligned against G. bimaculatus mRNA's. Note: Blastn e-value 1*e-10.
Note: 6542 G. firmus transcripts hit 5701 unique G. bimaculatus mRNA’s, with 2208 transcripts hitting more than one G. bimaculatus mRNA, and 525 mRNA’s being hit by more than one G. firmus transcript.
Original_Transcript_Name	Original_Transcript_Length	Hit_Name	Hit_Length	Alignment_Length	E_Value	Percent_Identity	Ortholog_Ratio	Average_Coverage	Log2_Average_Coverage
Locus_15902_Transcript_3/3_Confidence_0.667_Length_142	142	gi|153925002|dbj|AK283406.1|	3624	34	2e-12	100	0.0093819	537.986	9.07142
Locus_25548_Transcript_2/2_Confidence_0.667_Length_144	144	gi|153925002|dbj|AK283406.1|	3624	35	5e-13	100	0.00965784	152.25	7.2503
Locus_28740_Transcript_1/2_Confidence_0.667_Length_127	127	gi|153917063|dbj|AK278591.1|	4548	46	1e-19	100	0.0101143	1471.02	10.5226
Locus_31_Transcript_2/12_Confidence_1.000_Length_108	108	gi|153925181|dbj|AK283585.1|	4527	49	2e-21	100	0.0108239	107.065	6.74234
Locus_8337_Transcript_1/2_Confidence_0.833_Length_131	131	gi|153925002|dbj|AK283406.1|	3624	40	4e-16	100	0.0110375	301.992	8.23837
Locus_33438_Transcript_1/1_Confidence_1.000_Length_262	262	gi|153925002|dbj|AK283406.1|	3624	46	1e-14	95.6522	0.0121413	66.4427	6.05404
Locus_11399_Transcript_1/1_Confidence_1.000_Length_229	229	gi|153925002|dbj|AK283406.1|	3624	50	1e-14	94	0.0129691	701.511	9.45432
Locus_5_Transcript_1/11_Confidence_1.000_Length_103	103	gi|153925002|dbj|AK283406.1|	3624	47	2e-20	100	0.0129691	2421.17	11.2415
Locus_33800_Transcript_1/1_Confidence_1.000_Length_346	346	gi|153925002|dbj|AK283406.1|	3624	51	8e-20	98.0392	0.0137969	24.1445	4.59362
Locus_11268_Transcript_1/1_Confidence_1.000_Length_235	235	gi|153925002|dbj|AK283406.1|	3624	56	8e-16	92.8571	0.0143488	257.911	8.01073
Locus_11326_Transcript_1/1_Confidence_1.000_Length_256	256	gi|153925002|dbj|AK283406.1|	3624	56	9e-16	92.8571	0.0143488	536.047	9.06622
Locus_8108_Transcript_1/1_Confidence_1.000_Length_256	256	gi|153925002|dbj|AK283406.1|	3624	56	9e-16	92.8571	0.0143488	1873.67	10.8716
Locus_2233_Transcript_1/1_Confidence_1.000_Length_345	345	gi|153925002|dbj|AK283406.1|	3624	60	3e-13	91.6667	0.0151766	1876.41	10.8738
Locus_4891_Transcript_1/1_Confidence_1.000_Length_255	255	gi|153925002|dbj|AK283406.1|	3624	60	4e-18	93.3333	0.0154525	101.212	6.66123
Locus_33239_Transcript_1/1_Confidence_1.000_Length_194	194	gi|153925002|dbj|AK283406.1|	3624	60	1e-20	95	0.0157285	23.8093	4.57345
Locus_19963_Transcript_1/1_Confidence_1.000_Length_295	295	gi|153925002|dbj|AK283406.1|	3624	61	1e-18	93.4426	0.0157285	362.268	8.50091
Locus_25771_Transcript_1/1_Confidence_1.000_Length_324	324	gi|153925002|dbj|AK283406.1|	3624	64	7e-11	89.0625	0.0157285	693.765	9.4383
Locus_3926_Transcript_1/1_Confidence_1.000_Length_228	228	gi|153925002|dbj|AK283406.1|	3624	64	3e-18	92.1875	0.0162804	2548.86	11.3156
Locus_21614_Transcript_1/1_Confidence_1.000_Length_127	127	gi|153925181|dbj|AK283585.1|	4527	75	1e-34	98.6667	0.0163464	52.8504	5.72384
Locus_33094_Transcript_1/1_Confidence_1.000_Length_315	315	gi|153925002|dbj|AK283406.1|	3624	62	5e-24	96.7742	0.0165563	22.1619	4.47001
Locus_14203_Transcript_1/1_Confidence_1.000_Length_408	408	gi|153925002|dbj|AK283406.1|	3624	62	7e-24	96.7742	0.0165563	79.1324	6.3062
Locus_26971_Transcript_1/1_Confidence_1.000_Length_299	299	gi|153903072|dbj|AK281143.1|	4063	79	1e-12	86.0759	0.0167364	14.1605	3.8238
Locus_9353_Transcript_1/2_Confidence_0.889_Length_230	230	gi|153925002|dbj|AK283406.1|	3624	64	6e-23	95.3125	0.0168322	683.274	9.41632
Locus_25491_Transcript_1/1_Confidence_1.000_Length_226	226	gi|153925002|dbj|AK283406.1|	3624	67	5e-20	92.5373	0.0171082	40.2212	5.32989
Locus_10115_Transcript_1/1_Confidence_1.000_Length_191	191	gi|153925002|dbj|AK283406.1|	3624	66	7e-22	93.9394	0.0171082	1625.91	10.667
Locus_9780_Transcript_1/1_Confidence_1.000_Length_228	228	gi|153925002|dbj|AK283406.1|	3624	64	2e-25	96.875	0.0171082	3974.08	11.9564
Locus_28959_Transcript_1/1_Confidence_1.000_Length_135	135	gi|153925181|dbj|AK283585.1|	4527	79	6e-37	98.7342	0.01723	1404.67	10.456
Locus_30263_Transcript_1/1_Confidence_1.000_Length_130	130	gi|153925181|dbj|AK283585.1|	4527	79	6e-37	98.7342	0.01723	1701.77	10.7328
Locus_25780_Transcript_1/1_Confidence_1.000_Length_137	137	gi|153925002|dbj|AK283406.1|	3624	72	1e-13	90.2778	0.017936	96.0073	6.58507
Locus_8529_Transcript_1/1_Confidence_1.000_Length_355	355	gi|153925002|dbj|AK283406.1|	3624	75	1e-12	88	0.0182119	534.913	9.06316
Locus_28335_Transcript_1/1_Confidence_1.000_Length_389	389	gi|153925002|dbj|AK283406.1|	3624	75	4e-22	93.3333	0.0193157	18762.7	14.1956
Locus_34283_Transcript_1/1_Confidence_1.000_Length_219	219	gi|153903072|dbj|AK281143.1|	4063	89	3e-21	88.764	0.0194438	15.2511	3.93085
Locus_10882_Transcript_1/1_Confidence_1.000_Length_129	129	gi|153925002|dbj|AK283406.1|	3624	74	3e-29	95.9459	0.0195916	25106.3	14.6158
Locus_28109_Transcript_1/1_Confidence_1.000_Length_467	467	gi|153925002|dbj|AK283406.1|	3624	93	3e-11	83.871	0.0215232	783.675	9.61411
Locus_32557_Transcript_1/1_Confidence_1.000_Length_245	245	gi|153925002|dbj|AK283406.1|	3624	89	9e-19	87.6404	0.0215232	1007	9.97584
Locus_31090_Transcript_1/1_Confidence_1.000_Length_191	191	gi|325302234|dbj|AB618096.1|	1611	37	1e-11	97.2973	0.0223464	21.4555	4.42328
Locus_23791_Transcript_1/1_Confidence_1.000_Length_245	245	gi|153925002|dbj|AK283406.1|	3624	86	1e-33	95.3488	0.0226269	4643.83	12.1811
Locus_3281_Transcript_1/1_Confidence_1.000_Length_348	348	gi|153925002|dbj|AK283406.1|	3624	95	8e-20	87.3684	0.0229029	295.687	8.20793
Locus_903_Transcript_1/1_Confidence_1.000_Length_567	567	gi|153925002|dbj|AK283406.1|	3624	93	4e-23	89.2473	0.0229029	1034.21	10.0143
Locus_33396_Transcript_1/1_Confidence_1.000_Length_247	247	gi|153925002|dbj|AK283406.1|	3624	95	1e-24	89.4737	0.0234547	176.474	7.46331
Locus_1550_Transcript_1/1_Confidence_1.000_Length_437	437	gi|153925002|dbj|AK283406.1|	3624	101	1e-13	84.1584	0.0234547	721.215	9.49429
Locus_2310_Transcript_4/5_Confidence_0.750_Length_925	925	gi|153925002|dbj|AK283406.1|	3624	91	3e-31	93.4066	0.0234547	2590.69	11.3391
Locus_8864_Transcript_1/2_Confidence_0.667_Length_295	295	gi|153928901|dbj|AK284203.1|	1653	39	4e-15	100	0.0235935	31805.3	14.957
Locus_7944_Transcript_1/1_Confidence_1.000_Length_441	441	gi|153925002|dbj|AK283406.1|	3624	101	4e-16	85.1485	0.0237307	1043.18	10.0268
Locus_12752_Transcript_1/1_Confidence_1.000_Length_472	472	gi|153925002|dbj|AK283406.1|	3624	94	4e-38	95.7447	0.0248344	4214.25	12.0411
Locus_10523_Transcript_6/6_Confidence_0.667_Length_379	379	gi|153925002|dbj|AK283406.1|	3624	97	3e-35	93.8144	0.0251104	30551.7	14.899
Locus_27989_Transcript_1/1_Confidence_1.000_Length_192	192	gi|153928901|dbj|AK284203.1|	1653	44	2e-13	95.4545	0.0254083	101.557	6.66615
Locus_26424_Transcript_1/1_Confidence_1.000_Length_176	176	gi|153928901|dbj|AK284203.1|	1653	47	2e-15	95.7447	0.0272232	11873.6	13.5355
Locus_33750_Transcript_1/1_Confidence_1.000_Length_278	278	gi|153928901|dbj|AK284203.1|	1653	50	2e-14	94	0.0284332	39.5899	5.30706
Locus_17435_Transcript_1/1_Confidence_1.000_Length_233	233	gi|153925002|dbj|AK283406.1|	3624	127	2e-22	85.0394	0.0298013	237.172	7.88979
Locus_33758_Transcript_1/1_Confidence_1.000_Length_182	182	gi|153925002|dbj|AK283406.1|	3624	129	3e-21	84.4961	0.0300773	36.2692	5.18067
Locus_20468_Transcript_1/1_Confidence_1.000_Length_337	337	gi|333033758|dbj|AB630176.1|	2710	85	2e-42	100	0.0313653	17.8071	4.15438
Locus_29135_Transcript_1/1_Confidence_1.000_Length_577	577	gi|153925002|dbj|AK283406.1|	3624	133	1e-22	85.7143	0.031457	24.5771	4.61924
Locus_9246_Transcript_1/1_Confidence_1.000_Length_263	263	gi|153925002|dbj|AK283406.1|	3624	144	4e-15	81.25	0.0322848	21.3042	4.41306
Locus_15483_Transcript_1/1_Confidence_1.000_Length_286	286	gi|153928901|dbj|AK284203.1|	1653	60	6e-11	90	0.0326679	116.65	6.86605
Locus_5857_Transcript_1/1_Confidence_1.000_Length_302	302	gi|153928901|dbj|AK284203.1|	1653	60	6e-11	90	0.0326679	255.47	7.99701
Locus_13704_Transcript_1/2_Confidence_0.750_Length_379	379	gi|153925002|dbj|AK283406.1|	3624	123	1e-55	96.748	0.0328366	45872.5	15.4853
Locus_6016_Transcript_1/1_Confidence_1.000_Length_196	196	gi|153925002|dbj|AK283406.1|	3624	137	3e-33	89.0511	0.0336645	2140.98	11.0641
Locus_20613_Transcript_1/1_Confidence_1.000_Length_460	460	gi|153925002|dbj|AK283406.1|	3624	136	2e-39	89.7059	0.0336645	7328.62	12.8393
Locus_24042_Transcript_1/1_Confidence_1.000_Length_204	204	gi|305682543|dbj|AB548625.1|	5795	204	1e-111	99.5098	0.0350302	20.7647	4.37606
Locus_17569_Transcript_1/1_Confidence_1.000_Length_204	204	gi|153928901|dbj|AK284203.1|	1653	68	2e-13	88.2353	0.0362976	547.392	9.09643
Locus_28163_Transcript_1/1_Confidence_1.000_Length_243	243	gi|153902978|dbj|AK281049.1|	899	33	1e-11	100	0.0367075	343.128	8.4226
Locus_527_Transcript_1/1_Confidence_1.000_Length_430	430	gi|153925002|dbj|AK283406.1|	3624	147	1e-50	91.8367	0.0372517	4130.1	12.012
Locus_28767_Transcript_1/1_Confidence_1.000_Length_210	210	gi|153917382|dbj|AK282370.1|	1410	54	8e-22	98.1481	0.0375887	31.2571	4.96611
Locus_24377_Transcript_1/1_Confidence_1.000_Length_268	268	gi|153902978|dbj|AK281049.1|	899	34	4e-12	100	0.0378198	100.664	6.65341
Locus_8017_Transcript_3/3_Confidence_0.750_Length_132	132	gi|153928901|dbj|AK284203.1|	1653	64	1e-25	98.4375	0.0381125	28134.5	14.7801
Locus_31605_Transcript_1/1_Confidence_1.000_Length_378	378	gi|153926485|dbj|AK283599.1|	2456	113	3e-16	84.0708	0.0386808	64.3122	6.00702
Locus_4629_Transcript_1/1_Confidence_1.000_Length_253	253	gi|153928901|dbj|AK284203.1|	1653	66	2e-26	96.9697	0.0387175	3616.39	11.8203
Locus_17160_Transcript_1/1_Confidence_1.000_Length_275	275	gi|153928901|dbj|AK284203.1|	1653	75	6e-11	86.6667	0.0393224	79.6218	6.31509
Locus_1765_Transcript_1/1_Confidence_1.000_Length_327	327	gi|153928901|dbj|AK284203.1|	1653	70	1e-21	92.8571	0.0393224	469.232	8.87416
Locus_1014_Transcript_1/1_Confidence_1.000_Length_188	188	gi|153928901|dbj|AK284203.1|	1653	70	7e-22	92.8571	0.0393224	1013.36	9.98493
Locus_460_Transcript_1/1_Confidence_1.000_Length_188	188	gi|153928901|dbj|AK284203.1|	1653	70	7e-22	92.8571	0.0393224	1074.42	10.0693
Locus_5568_Transcript_1/1_Confidence_1.000_Length_327	327	gi|153928901|dbj|AK284203.1|	1653	70	1e-21	92.8571	0.0393224	1300.13	10.3444
Locus_20076_Transcript_1/1_Confidence_1.000_Length_239	239	gi|153917382|dbj|AK282370.1|	1410	56	2e-25	100	0.0397163	103.862	6.69852
Locus_6360_Transcript_1/1_Confidence_1.000_Length_342	342	gi|153925002|dbj|AK283406.1|	3624	176	9e-23	82.3864	0.040011	916.529	9.84004
Locus_25483_Transcript_1/1_Confidence_1.000_Length_601	601	gi|153928901|dbj|AK284203.1|	1653	75	1e-26	94.6667	0.0429522	79.4326	6.31166
Locus_24081_Transcript_1/2_Confidence_0.800_Length_412	412	gi|153928901|dbj|AK284203.1|	1653	75	7e-27	94.6667	0.0429522	360.6	8.49425
Locus_1874_Transcript_4/4_Confidence_0.667_Length_411	411	gi|153928901|dbj|AK284203.1|	1653	75	7e-27	94.6667	0.0429522	3808.73	11.8951
Locus_3088_Transcript_1/2_Confidence_0.800_Length_881	881	gi|153925002|dbj|AK283406.1|	3624	169	1e-63	92.8994	0.0433223	19424.7	14.2456
Locus_31798_Transcript_1/1_Confidence_1.000_Length_183	183	gi|153942011|dbj|AK284416.1|	1829	92	1e-20	88.0435	0.0442865	31.4973	4.97715
Locus_19296_Transcript_3/15_Confidence_1.000_Length_391	391	gi|153926498|dbj|AK283612.1|	1257	56	4e-25	100	0.0445505	14.2941	3.83735
Locus_20506_Transcript_1/1_Confidence_1.000_Length_207	207	gi|153928901|dbj|AK284203.1|	1653	78	5e-29	94.8718	0.0447671	12048.6	13.5566
Locus_317_Transcript_1/4_Confidence_0.571_Length_369	369	gi|153903997|dbj|AK253271.1|	1611	80	6e-30	95	0.0471757	11469.7	13.4855
Locus_22329_Transcript_1/1_Confidence_1.000_Length_342	342	gi|153925002|dbj|AK283406.1|	3624	190	2e-60	91.0526	0.0477373	44691.8	15.4477
Locus_26234_Transcript_1/1_Confidence_1.000_Length_351	351	gi|153902978|dbj|AK281049.1|	899	43	2e-17	100	0.0478309	604.53	9.23967
Locus_9014_Transcript_1/1_Confidence_1.000_Length_269	269	gi|153902978|dbj|AK281049.1|	899	43	2e-17	100	0.0478309	2783.18	11.4425
Locus_21575_Transcript_1/1_Confidence_1.000_Length_464	464	gi|153902978|dbj|AK281049.1|	899	43	3e-17	100	0.0478309	2818.48	11.4607
Locus_23689_Transcript_1/1_Confidence_1.000_Length_279	279	gi|153928901|dbj|AK284203.1|	1653	85	1e-30	94.1176	0.0483969	153.817	7.26507
Locus_919_Transcript_1/2_Confidence_0.778_Length_663	663	gi|153928901|dbj|AK284203.1|	1653	84	5e-32	95.2381	0.0483969	2868.78	11.4862
Locus_32566_Transcript_1/1_Confidence_1.000_Length_663	663	gi|153925002|dbj|AK283406.1|	3624	212	3e-27	83.0189	0.0485651	42	5.39232
Locus_16717_Transcript_2/2_Confidence_1.000_Length_1269	1269	gi|153925002|dbj|AK283406.1|	3624	212	2e-29	83.4906	0.0488411	1848.36	10.852
Locus_7162_Transcript_1/1_Confidence_1.000_Length_523	523	gi|153925002|dbj|AK283406.1|	3624	196	8e-61	90.3061	0.0488411	25084.9	14.6145
Locus_1820_Transcript_2/7_Confidence_0.438_Length_338	338	gi|153928901|dbj|AK284203.1|	1653	85	6e-33	95.2941	0.0490018	30679.1	14.905
Locus_28066_Transcript_1/1_Confidence_1.000_Length_241	241	gi|153905476|dbj|AK281367.1|	2110	126	5e-17	83.3333	0.049763	32.4979	5.02228
Locus_2627_Transcript_1/1_Confidence_1.000_Length_224	224	gi|153928901|dbj|AK284203.1|	1653	91	1e-29	92.3077	0.0508167	1861.09	10.8619
Locus_32774_Transcript_1/1_Confidence_1.000_Length_235	235	gi|153921548|dbj|AK283181.1|	1840	113	6e-26	87.6106	0.0538043	26.1957	4.71126
Locus_9938_Transcript_3/3_Confidence_0.800_Length_224	224	gi|153902978|dbj|AK281049.1|	899	53	5e-14	92.4528	0.054505	1985.75	10.9555
Locus_14057_Transcript_1/1_Confidence_1.000_Length_416	416	gi|153928901|dbj|AK284203.1|	1653	98	8e-36	93.8776	0.0556564	4419.94	12.1098
Locus_17648_Transcript_1/1_Confidence_1.000_Length_330	330	gi|190569830|dbj|AB375516.1|	3552	208	1e-111	99.0385	0.0579955	18.1758	4.18394
Locus_19927_Transcript_1/1_Confidence_1.000_Length_228	228	gi|37991667|dbj|AB109212.1|	3836	228	1e-118	98.2456	0.0583942	19.6228	4.29446
Locus_31425_Transcript_1/1_Confidence_1.000_Length_264	264	gi|153902978|dbj|AK281049.1|	899	56	4e-18	94.6429	0.0589544	1088.57	10.0882
Locus_25823_Transcript_1/1_Confidence_1.000_Length_275	275	gi|153928901|dbj|AK284203.1|	1653	110	7e-29	89.0909	0.0592861	1521.58	10.5714
Locus_16044_Transcript_1/1_Confidence_1.000_Length_190	190	gi|153902289|dbj|AK253147.1|	683	42	1e-14	97.619	0.0600293	69855	16.0921
Locus_18212_Transcript_1/1_Confidence_1.000_Length_187	187	gi|153903004|dbj|AK281075.1|	641	40	2e-13	97.5	0.0608424	70.2834	6.13511
Locus_127_Transcript_27/48_Confidence_1.000_Length_226	226	gi|153925002|dbj|AK283406.1|	3624	226	1e-119	98.6726	0.0615342	233137	17.8308
Locus_4425_Transcript_4/4_Confidence_0.600_Length_382	382	gi|153928901|dbj|AK284203.1|	1653	105	3e-47	97.1429	0.061706	39802.2	15.2806
Locus_6_Transcript_9/36_Confidence_1.000_Length_227	227	gi|153925002|dbj|AK283406.1|	3624	227	1e-120	98.6784	0.0618102	148214	17.1773
Locus_26667_Transcript_1/1_Confidence_1.000_Length_202	202	gi|153944457|dbj|AK284969.1|	526	33	1e-11	100	0.0627376	13.5446	3.75964
Locus_8953_Transcript_5/5_Confidence_0.533_Length_588	588	gi|153921425|dbj|AK283111.1|	504	32	1e-10	100	0.0634921	14135.6	13.787
Locus_10847_Transcript_1/1_Confidence_1.000_Length_306	306	gi|153912691|dbj|AK281716.1|	1082	79	4e-15	87.3418	0.0637708	57.8268	5.85367
Locus_30322_Transcript_1/1_Confidence_1.000_Length_364	364	gi|153902289|dbj|AK253147.1|	683	47	1e-12	93.617	0.0644217	261.937	8.03308
Locus_16_Transcript_1/14_Confidence_1.000_Length_218	218	gi|153902978|dbj|AK281049.1|	899	59	9e-25	98.3051	0.0645161	31.6147	4.98252
Locus_1056_Transcript_1/2_Confidence_0.778_Length_290	290	gi|153928901|dbj|AK284203.1|	1653	122	3e-31	88.5246	0.0653358	3225.69	11.6554
Locus_33686_Transcript_1/1_Confidence_1.000_Length_183	183	gi|153903004|dbj|AK281075.1|	641	44	2e-13	95.4545	0.0655226	16.4973	4.04416
Locus_25722_Transcript_1/1_Confidence_1.000_Length_252	252	gi|153928901|dbj|AK284203.1|	1653	132	4e-18	83.3333	0.0665457	117.917	6.88162
Locus_25204_Transcript_1/1_Confidence_1.000_Length_412	412	gi|153928901|dbj|AK284203.1|	1653	123	1e-31	90.2439	0.0671506	3217.12	11.6516
Locus_20051_Transcript_1/1_Confidence_1.000_Length_356	356	gi|153928901|dbj|AK284203.1|	1653	123	1e-31	90.2439	0.0671506	6382.16	12.6398
Locus_11180_Transcript_1/1_Confidence_1.000_Length_229	229	gi|153903004|dbj|AK281075.1|	641	46	3e-12	95.6522	0.0686427	366.904	8.51926
Locus_33752_Transcript_1/1_Confidence_1.000_Length_170	170	gi|153928901|dbj|AK284203.1|	1653	131	3e-39	90.0763	0.0713854	7412.53	12.8558
Locus_101_Transcript_2/2_Confidence_0.750_Length_671	671	gi|153905506|dbj|AK281397.1|	1473	108	6e-56	100	0.0733198	1710.59	10.7403
Locus_2084_Transcript_1/1_Confidence_1.000_Length_272	272	gi|153928901|dbj|AK284203.1|	1653	142	7e-29	85.9155	0.0738052	1290.43	10.3336
Locus_22686_Transcript_1/1_Confidence_1.000_Length_143	143	gi|153941800|dbj|AK284572.1|	744	56	3e-23	98.2143	0.0739247	14.1678	3.82455
Locus_27243_Transcript_1/1_Confidence_1.000_Length_436	436	gi|153903071|dbj|AK281142.1|	537	40	2e-15	100	0.0744879	73.9151	6.2078
Locus_455_Transcript_4/5_Confidence_0.714_Length_3893	3893	gi|153903072|dbj|AK281143.1|	4063	376	8e-41	80.5851	0.0745754	1137.35	10.1515
Locus_33561_Transcript_2/2_Confidence_1.000_Length_311	311	gi|153928901|dbj|AK284203.1|	1653	142	3e-31	88.0282	0.0756201	12186.6	13.573
Locus_24571_Transcript_1/1_Confidence_1.000_Length_206	206	gi|333033758|dbj|AB630176.1|	2710	206	1e-115	100	0.0760148	11.801	3.56083
Locus_23871_Transcript_1/1_Confidence_1.000_Length_275	275	gi|190569830|dbj|AB375516.1|	3552	275	1e-147	98.5455	0.076295	14.0145	3.80885
Locus_33399_Transcript_1/1_Confidence_1.000_Length_475	475	gi|153903071|dbj|AK281142.1|	537	41	4e-16	100	0.0763501	24.7768	4.63092
Locus_10175_Transcript_1/1_Confidence_1.000_Length_230	230	gi|153903071|dbj|AK281142.1|	537	41	2e-16	100	0.0763501	53.0609	5.72958
Locus_8347_Transcript_1/2_Confidence_0.750_Length_420	420	gi|153903071|dbj|AK281142.1|	537	41	4e-16	100	0.0763501	257.869	8.01049
Locus_31088_Transcript_1/1_Confidence_1.000_Length_231	231	gi|153921353|dbj|AK283039.1|	1267	117	5e-14	82.906	0.0765588	20.1818	4.33498
Locus_16236_Transcript_1/1_Confidence_1.000_Length_467	467	gi|305682543|dbj|AB548625.1|	5795	467	0	96.3597	0.0776531	26.1777	4.71027
Locus_32773_Transcript_2/2_Confidence_0.600_Length_215	215	gi|153903004|dbj|AK281075.1|	641	52	8e-16	96.1538	0.0780031	343.767	8.42529
Locus_12082_Transcript_1/1_Confidence_1.000_Length_236	236	gi|153903071|dbj|AK281142.1|	537	42	5e-17	100	0.0782123	42.3178	5.40319
Locus_26379_Transcript_1/1_Confidence_1.000_Length_315	315	gi|153903071|dbj|AK281142.1|	537	42	7e-17	100	0.0782123	85.1778	6.41241
Locus_30944_Transcript_1/1_Confidence_1.000_Length_197	197	gi|383212992|dbj|AB673467.1|	2493	197	1e-109	100	0.0790213	9.99492	3.3212
Locus_13577_Transcript_1/1_Confidence_1.000_Length_679	679	gi|153907315|dbj|AK253886.1|	1252	120	6e-13	82.5	0.0790735	33.7452	5.07661
Locus_28036_Transcript_1/1_Confidence_1.000_Length_190	190	gi|153903004|dbj|AK281075.1|	641	53	2e-16	96.2264	0.0795632	218.632	7.77236
Locus_20478_Transcript_1/1_Confidence_1.000_Length_433	433	gi|153903071|dbj|AK281142.1|	537	43	3e-17	100	0.0800745	101.206	6.66114
Locus_14037_Transcript_1/1_Confidence_1.000_Length_220	220	gi|333033758|dbj|AB630176.1|	2710	220	1e-121	99.5455	0.0808118	13.75	3.78136
Locus_33152_Transcript_1/1_Confidence_1.000_Length_179	179	gi|153921353|dbj|AK283039.1|	1267	119	7e-25	86.5546	0.0812944	33.8994	5.08319
Locus_31764_Transcript_1/1_Confidence_1.000_Length_177	177	gi|153926730|dbj|AK283785.1|	941	83	3e-27	92.7711	0.0818278	28.9492	4.85545
Locus_17492_Transcript_1/1_Confidence_1.000_Length_416	416	gi|153903071|dbj|AK281142.1|	537	45	9e-14	97.7778	0.0819367	189.188	7.56367
Locus_16519_Transcript_1/1_Confidence_1.000_Length_482	482	gi|305682543|dbj|AB548625.1|	5795	479	0	99.3737	0.0821398	27.7158	4.79264
Locus_9096_Transcript_1/1_Confidence_1.000_Length_172	172	gi|206725165|dbj|AB461422.1|	1854	158	2e-74	96.8354	0.0825243	16.314	4.02803
Locus_31566_Transcript_1/1_Confidence_1.000_Length_237	237	gi|153903004|dbj|AK281075.1|	641	56	3e-18	94.6429	0.0826833	487.135	8.92818
Locus_31760_Transcript_1/1_Confidence_1.000_Length_248	248	gi|153921548|dbj|AK283181.1|	1840	194	2e-26	82.4742	0.0869565	52.9677	5.72704
Locus_3388_Transcript_1/3_Confidence_0.571_Length_214	214	gi|153928901|dbj|AK284203.1|	1653	163	7e-44	88.3436	0.0871143	34114.3	15.0581
Locus_5546_Transcript_1/1_Confidence_1.000_Length_203	203	gi|153903004|dbj|AK281075.1|	641	58	8e-22	96.5517	0.0873635	1231.53	10.2662
Locus_30353_Transcript_1/1_Confidence_1.000_Length_131	131	gi|153904019|dbj|AK253293.1|	914	80	6e-40	100	0.0875274	98	6.61471
Locus_1691_Transcript_1/2_Confidence_0.800_Length_139	139	gi|153902289|dbj|AK253147.1|	683	63	5e-25	98.4127	0.090776	411050	18.649
Locus_11083_Transcript_1/1_Confidence_1.000_Length_209	209	gi|153941776|dbj|AK284548.1|	760	75	2e-22	92	0.0907895	11.2632	3.49354
Locus_286_Transcript_15/25_Confidence_1.000_Length_358	358	gi|153903026|dbj|AK281097.1|	610	56	4e-25	100	0.0918033	34.0559	5.08983
Locus_7739_Transcript_1/1_Confidence_1.000_Length_244	244	gi|153942011|dbj|AK284416.1|	1829	178	2e-78	95.5056	0.092947	40.0492	5.3237
Locus_13728_Transcript_1/2_Confidence_0.857_Length_293	293	gi|153928901|dbj|AK284203.1|	1653	182	8e-29	84.6154	0.0931639	21060.5	14.3623
Locus_34121_Transcript_1/1_Confidence_1.000_Length_236	236	gi|383212992|dbj|AB673467.1|	2493	236	1e-125	98.7288	0.0934617	9.66102	3.27218
Locus_3520_Transcript_1/2_Confidence_0.800_Length_1566	1566	gi|153902974|dbj|AK281045.1|	1464	164	7e-27	84.1463	0.0942623	6057	12.5644
Locus_28703_Transcript_1/1_Confidence_1.000_Length_188	188	gi|194440584|dbj|AB378065.1|	1953	188	2e-99	98.9362	0.0952381	11.7074	3.54935
Locus_7686_Transcript_1/1_Confidence_1.000_Length_243	243	gi|153902978|dbj|AK281049.1|	899	99	6e-20	86.8687	0.0956618	87.8025	6.45619
Locus_12627_Transcript_1/1_Confidence_1.000_Length_240	240	gi|153902978|dbj|AK281049.1|	899	88	7e-35	97.7273	0.0956618	68387.8	16.0615
Locus_28590_Transcript_1/1_Confidence_1.000_Length_198	198	gi|153943193|dbj|AK284670.1|	469	45	7e-19	100	0.0959488	27.9747	4.80605
Locus_33904_Transcript_1/1_Confidence_1.000_Length_284	284	gi|153928526|dbj|AK284130.1|	427	41	3e-16	100	0.0960187	182.965	7.51542
Locus_28532_Transcript_1/1_Confidence_1.000_Length_409	409	gi|153902289|dbj|AK253147.1|	683	69	4e-28	97.1014	0.0980966	64613	15.9795
Locus_1326_Transcript_1/3_Confidence_0.833_Length_211	211	gi|153925032|dbj|AK283436.1|	824	87	1e-29	94.2529	0.0995146	32661	14.9953
Locus_4274_Transcript_2/3_Confidence_0.778_Length_1234	1234	gi|153902974|dbj|AK281045.1|	1464	178	3e-19	82.0225	0.0997268	27587.1	14.7517
Locus_34048_Transcript_1/1_Confidence_1.000_Length_255	255	gi|383212992|dbj|AB673467.1|	2493	252	1e-140	99.6032	0.100682	15.7725	3.97934
Locus_31387_Transcript_1/1_Confidence_1.000_Length_222	222	gi|17736686|emb|AJ302036.1|	2171	222	1e-117	98.6486	0.100875	14.3739	3.84538
Locus_32153_Transcript_1/1_Confidence_1.000_Length_191	191	gi|153902974|dbj|AK281045.1|	1464	169	4e-45	88.1657	0.101776	58640.8	15.8396
Locus_25790_Transcript_1/1_Confidence_1.000_Length_2362	2362	gi|153905476|dbj|AK281367.1|	2110	263	3e-33	81.749	0.101896	153.608	7.26311
Locus_27353_Transcript_1/1_Confidence_1.000_Length_139	139	gi|153925032|dbj|AK283436.1|	824	87	6e-37	96.5517	0.101942	2160.46	11.0771
Locus_5841_Transcript_1/1_Confidence_1.000_Length_377	377	gi|153905367|dbj|AK281258.1|	454	48	6e-18	97.9167	0.103524	28.5862	4.83725
Locus_16321_Transcript_1/1_Confidence_1.000_Length_174	174	gi|153905385|dbj|AK281276.1|	1126	119	6e-56	98.3193	0.103908	21.3793	4.41814
Locus_33156_Transcript_1/1_Confidence_1.000_Length_230	230	gi|153928901|dbj|AK284203.1|	1653	206	2e-31	83.4951	0.104053	6903.06	12.753
Locus_12_Transcript_1/3_Confidence_0.750_Length_489	489	gi|153903071|dbj|AK281142.1|	537	56	5e-25	100	0.104283	20522.9	14.3249
Locus_20571_Transcript_1/1_Confidence_1.000_Length_204	204	gi|153902978|dbj|AK281049.1|	899	104	8e-28	90.3846	0.104561	7644.38	12.9002
Locus_21307_Transcript_1/1_Confidence_1.000_Length_215	215	gi|153914092|dbj|AK281907.1|	436	50	3e-12	92	0.105505	22.9256	4.51889
Locus_29167_Transcript_1/1_Confidence_1.000_Length_220	220	gi|194440584|dbj|AB378065.1|	1953	209	1e-114	99.5215	0.106503	12.0636	3.59259
Locus_2855_Transcript_4/6_Confidence_0.545_Length_460	460	gi|153902978|dbj|AK281049.1|	899	106	5e-31	90.566	0.106785	36448.8	15.1536
Locus_19056_Transcript_3/3_Confidence_0.600_Length_330	330	gi|153914005|dbj|AK281820.1|	373	41	7e-14	97.561	0.107239	536.212	9.06666
Locus_28017_Transcript_1/1_Confidence_1.000_Length_209	209	gi|153928901|dbj|AK284203.1|	1653	205	2e-47	86.8293	0.107683	11453.6	13.4835
Locus_5941_Transcript_1/1_Confidence_1.000_Length_206	206	gi|153903004|dbj|AK281075.1|	641	71	6e-32	98.5915	0.109204	11968.5	13.547
Locus_32193_Transcript_1/1_Confidence_1.000_Length_184	184	gi|153915420|dbj|AK255007.1|	1430	181	9e-43	86.7403	0.10979	49.1848	5.62014
Locus_25321_Transcript_1/1_Confidence_1.000_Length_259	259	gi|153928454|dbj|AK284058.1|	509	56	3e-25	100	0.11002	20.471	4.35551
Locus_5962_Transcript_2/5_Confidence_0.500_Length_269	269	gi|153905925|dbj|AK273927.1|	599	68	1e-27	97.0588	0.110184	104308	16.6705
Locus_33757_Transcript_1/1_Confidence_1.000_Length_192	192	gi|153915420|dbj|AK255007.1|	1430	184	9e-40	85.8696	0.11049	15.4375	3.94837
Locus_26049_Transcript_1/2_Confidence_0.667_Length_320	320	gi|153903121|dbj|AK281192.1|	1547	215	5e-15	79.5349	0.110537	1534.48	10.5835
Locus_29466_Transcript_1/1_Confidence_1.000_Length_264	264	gi|153943193|dbj|AK284670.1|	469	55	2e-17	94.5455	0.110874	34.7803	5.1202
Locus_5864_Transcript_1/1_Confidence_1.000_Length_649	649	gi|305682543|dbj|AB548625.1|	5795	650	0	99.0769	0.11113	42.3267	5.40349
Locus_2444_Transcript_1/1_Confidence_1.000_Length_434	434	gi|37991667|dbj|AB109212.1|	3836	434	0	99.0783	0.112096	22.0645	4.46366
Locus_33556_Transcript_1/1_Confidence_1.000_Length_196	196	gi|153902974|dbj|AK281045.1|	1464	195	5e-32	84.6154	0.112705	48.75	5.60733
Locus_12648_Transcript_1/1_Confidence_1.000_Length_276	276	gi|153928901|dbj|AK284203.1|	1653	220	2e-44	85.4545	0.113733	2637.51	11.365
Locus_21341_Transcript_1/1_Confidence_1.000_Length_284	284	gi|17736686|emb|AJ302036.1|	2171	259	1e-129	97.6834	0.116536	17.9049	4.16228
Locus_4080_Transcript_1/1_Confidence_1.000_Length_607	607	gi|108742443|gb|DQ630900.1|	471	56	2e-22	98.2143	0.116773	32.2504	5.01125
Locus_30170_Transcript_1/1_Confidence_1.000_Length_194	194	gi|153921353|dbj|AK283039.1|	1267	176	1e-32	84.6591	0.117601	20.3351	4.3459
Locus_28570_Transcript_1/1_Confidence_1.000_Length_190	190	gi|153914983|dbj|AK254988.1|	983	129	1e-41	91.4729	0.120041	307.458	8.26425
Locus_7475_Transcript_1/1_Confidence_1.000_Length_808	808	gi|153922522|dbj|AK283211.1|	527	73	2e-13	87.6712	0.121442	495.385	8.95241
Locus_923_Transcript_1/1_Confidence_1.000_Length_193	193	gi|153914983|dbj|AK254988.1|	983	128	3e-49	93.75	0.122075	584.202	9.19032
Locus_33649_Transcript_1/1_Confidence_1.000_Length_172	172	gi|153922589|dbj|AK283278.1|	1058	153	2e-28	84.9673	0.122873	18.1047	4.17829
Locus_3261_Transcript_2/3_Confidence_0.727_Length_335	335	gi|153903004|dbj|AK281075.1|	641	86	2e-26	91.8605	0.123245	31000.3	14.92
Locus_33914_Transcript_1/1_Confidence_1.000_Length_490	490	gi|153930406|dbj|AK276598.1|	380	50	3e-14	94	0.123684	21.3796	4.41816
Locus_18489_Transcript_1/1_Confidence_1.000_Length_130	130	gi|153922524|dbj|AK283213.1|	315	39	2e-15	100	0.12381	15.6692	3.96986
Locus_25056_Transcript_1/1_Confidence_1.000_Length_188	188	gi|153928515|dbj|AK284119.1|	409	52	1e-20	98.0769	0.124694	14.4255	3.85055
Locus_29562_Transcript_1/1_Confidence_1.000_Length_397	397	gi|153903004|dbj|AK281075.1|	641	86	1e-28	93.0233	0.124805	325.688	8.34735
Locus_24050_Transcript_1/1_Confidence_1.000_Length_293	293	gi|194440584|dbj|AB378065.1|	1953	253	1e-119	96.4427	0.124936	21.7713	4.44436
Locus_1745_Transcript_2/3_Confidence_0.750_Length_522	522	gi|153928901|dbj|AK284203.1|	1653	237	5e-59	87.3418	0.125227	23609.8	14.5271
Locus_16262_Transcript_1/1_Confidence_1.000_Length_221	221	gi|153903004|dbj|AK281075.1|	641	86	2e-31	94.186	0.126365	6599.36	12.6881
Locus_462_Transcript_2/2_Confidence_0.833_Length_283	283	gi|153928901|dbj|AK284203.1|	1653	257	5e-33	82.1012	0.127647	5518.75	12.4301
Locus_33468_Transcript_1/1_Confidence_1.000_Length_185	185	gi|153914152|dbj|AK281967.1|	783	108	2e-37	92.5926	0.127714	25356.2	14.6301
Locus_32418_Transcript_1/2_Confidence_0.833_Length_626	626	gi|153919387|dbj|AK282862.1|	578	78	2e-28	94.8718	0.128028	51.1917	5.67784
Locus_28631_Transcript_1/1_Confidence_1.000_Length_184	184	gi|153908025|dbj|AK254003.1|	389	50	7e-22	100	0.128535	13.9891	3.80623
Locus_6168_Transcript_1/2_Confidence_0.833_Length_489	489	gi|153905925|dbj|AK273927.1|	599	83	2e-24	92.7711	0.128548	1492.48	10.5435
Locus_1924_Transcript_1/2_Confidence_1.000_Length_153	153	gi|153905925|dbj|AK273927.1|	599	82	4e-29	93.9024	0.128548	29221.1	14.8347
Locus_25845_Transcript_1/1_Confidence_1.000_Length_2237	2237	gi|153905380|dbj|AK281271.1|	364	53	1e-10	90.566	0.131868	213.316	7.73685
Locus_24236_Transcript_1/1_Confidence_1.000_Length_175	175	gi|153928515|dbj|AK284119.1|	409	55	2e-22	98.1818	0.132029	15.4743	3.9518
Locus_33422_Transcript_1/1_Confidence_1.000_Length_238	238	gi|153903071|dbj|AK281142.1|	537	84	5e-11	84.5238	0.132216	23.2647	4.54007
Locus_32358_Transcript_1/1_Confidence_1.000_Length_292	292	gi|153922589|dbj|AK283278.1|	1058	154	3e-50	90.9091	0.132325	37.3699	5.2238
Locus_5330_Transcript_1/1_Confidence_1.000_Length_522	522	gi|153905610|dbj|AK285068.1|	264	35	2e-12	100	0.132576	38.3525	5.26125
Locus_1796_Transcript_2/2_Confidence_0.875_Length_384	384	gi|153903004|dbj|AK281075.1|	641	90	2e-33	94.4444	0.132605	20030.2	14.2899
Locus_33106_Transcript_1/1_Confidence_1.000_Length_182	182	gi|153917564|dbj|AK282461.1|	331	47	6e-13	93.617	0.132931	20.8626	4.38285
Locus_30389_Transcript_1/1_Confidence_1.000_Length_283	283	gi|153924638|dbj|AK275799.1|	466	63	5e-27	98.4127	0.133047	26.477	4.72667
Locus_27149_Transcript_1/1_Confidence_1.000_Length_140	140	gi|153914983|dbj|AK254988.1|	983	138	8e-58	94.9275	0.133266	596.071	9.21934
Locus_1831_Transcript_1/1_Confidence_1.000_Length_246	246	gi|153905925|dbj|AK273927.1|	599	85	1e-30	94.1176	0.133556	18401.3	14.1675
Locus_252_Transcript_2/2_Confidence_0.750_Length_821	821	gi|153903117|dbj|AK281188.1|	1722	259	4e-79	89.1892	0.134146	6410.56	12.6462
Locus_1786_Transcript_1/1_Confidence_1.000_Length_235	235	gi|153928142|dbj|AK283863.1|	1252	183	4e-64	91.8033	0.134185	5373.55	12.3917
Locus_15932_Transcript_1/1_Confidence_1.000_Length_521	521	gi|37991667|dbj|AB109212.1|	3836	521	0	99.4242	0.135036	37.0173	5.21013
Locus_617_Transcript_1/1_Confidence_1.000_Length_238	238	gi|153928142|dbj|AK283863.1|	1252	183	4e-70	92.8962	0.135783	3123.84	11.6091
Locus_7607_Transcript_1/1_Confidence_1.000_Length_498	498	gi|153920153|dbj|AK267939.1|	275	38	3e-14	100	0.138182	30.8755	4.94839
Locus_8722_Transcript_1/1_Confidence_1.000_Length_453	453	gi|153921425|dbj|AK283111.1|	504	78	4e-19	89.7436	0.138889	47.8962	5.58184
Locus_2563_Transcript_4/8_Confidence_0.571_Length_425	425	gi|153902978|dbj|AK281049.1|	899	133	1e-49	93.985	0.139043	91644.6	16.4838
Locus_17617_Transcript_1/1_Confidence_1.000_Length_260	260	gi|206725165|dbj|AB461422.1|	1854	260	1e-147	100	0.140237	17.1846	4.10305
Locus_33680_Transcript_1/1_Confidence_1.000_Length_197	197	gi|153914152|dbj|AK281967.1|	783	116	2e-44	94.8276	0.140485	145.208	7.18198
Locus_26274_Transcript_1/1_Confidence_1.000_Length_819	819	gi|153917204|dbj|AK282368.1|	1030	173	9e-28	83.815	0.140777	787.874	9.62182
Locus_21271_Transcript_1/1_Confidence_1.000_Length_219	219	gi|325302236|dbj|AB618097.1|	1522	219	1e-118	99.0868	0.142576	11.758	3.55557
Locus_18960_Transcript_1/1_Confidence_1.000_Length_184	184	gi|153921550|dbj|AK283183.1|	1011	150	3e-67	96.6667	0.143422	141.935	7.14908
Locus_27004_Transcript_1/1_Confidence_1.000_Length_252	252	gi|153928152|dbj|AK283873.1|	930	135	1e-67	99.2593	0.144086	24.9762	4.64248
Locus_28528_Transcript_1/1_Confidence_1.000_Length_161	161	gi|153914983|dbj|AK254988.1|	983	152	6e-59	93.4211	0.144456	196.876	7.62114
Locus_34158_Transcript_1/1_Confidence_1.000_Length_175	175	gi|153923478|dbj|AK264906.1|	1142	172	5e-78	96.5116	0.145359	9.98857	3.32028
Locus_25831_Transcript_1/3_Confidence_0.714_Length_1291	1291	gi|153921329|dbj|AK283015.1|	1079	196	3e-22	81.6327	0.148285	390.239	8.60821
Locus_2109_Transcript_1/1_Confidence_1.000_Length_392	392	gi|153921313|dbj|AK282999.1|	254	38	2e-14	100	0.149606	542.663	9.08391
Locus_4642_Transcript_1/1_Confidence_1.000_Length_599	599	gi|153917392|dbj|AK282380.1|	226	34	8e-12	100	0.150442	76.4224	6.25592
Locus_28394_Transcript_1/3_Confidence_0.600_Length_413	413	gi|108742475|gb|DQ630916.1|	570	103	1e-12	83.4951	0.150877	470.659	8.87854
Locus_17985_Transcript_1/1_Confidence_1.000_Length_343	343	gi|153928454|dbj|AK284058.1|	509	78	6e-36	98.7179	0.151277	224.869	7.81294
Locus_883_Transcript_5/7_Confidence_0.625_Length_522	522	gi|153903004|dbj|AK281075.1|	641	111	5e-22	87.3874	0.151326	3597	11.8126
Locus_31879_Transcript_1/1_Confidence_1.000_Length_312	312	gi|153903004|dbj|AK281075.1|	641	106	6e-36	92.4528	0.152886	1964.05	10.9396
Locus_25786_Transcript_3/3_Confidence_0.833_Length_437	437	gi|153944388|dbj|AK284900.1|	789	124	2e-58	97.5806	0.153359	3848.18	11.91
Locus_1307_Transcript_5/9_Confidence_0.667_Length_2609	2609	gi|153925181|dbj|AK283585.1|	4527	715	0	97.7622	0.154407	1543.21	10.5917
Locus_11273_Transcript_1/1_Confidence_1.000_Length_253	253	gi|153903004|dbj|AK281075.1|	641	106	8e-41	94.3396	0.156006	1142.34	10.1578
Locus_2056_Transcript_3/3_Confidence_0.733_Length_354	354	gi|153903004|dbj|AK281075.1|	641	105	2e-42	95.2381	0.156006	39576.5	15.2724
Locus_636_Transcript_1/1_Confidence_1.000_Length_149	149	gi|153942318|dbj|AK265754.1|	621	98	3e-48	98.9796	0.1562	1010.32	9.9806
Locus_10723_Transcript_2/2_Confidence_0.667_Length_321	321	gi|153903935|dbj|AK253209.1|	440	71	5e-27	97.1831	0.156818	5220.85	12.3501
Locus_32192_Transcript_1/1_Confidence_1.000_Length_241	241	gi|153921353|dbj|AK283039.1|	1267	240	3e-37	82.9167	0.157064	22.9129	4.51809
Locus_20398_Transcript_1/1_Confidence_1.000_Length_108	108	gi|153920538|dbj|AK268100.1|	330	52	2e-23	100	0.157576	22.0741	4.46428
Locus_34141_Transcript_1/1_Confidence_1.000_Length_183	183	gi|153923478|dbj|AK264906.1|	1142	183	2e-96	98.9071	0.158494	15.3169	3.93706
Locus_31462_Transcript_1/1_Confidence_1.000_Length_157	157	gi|153912809|dbj|AK281642.1|	397	65	4e-26	96.9231	0.15869	32.4968	5.02223
Locus_6331_Transcript_1/1_Confidence_1.000_Length_411	411	gi|153905397|dbj|AK281288.1|	1924	328	1e-134	93.2927	0.159044	94.0219	6.55492
Locus_944_Transcript_1/1_Confidence_1.000_Length_112	112	gi|153941725|dbj|AK284497.1|	345	56	3e-23	98.2143	0.15942	12.875	3.6865
Locus_8447_Transcript_1/1_Confidence_1.000_Length_858	858	gi|153905397|dbj|AK281288.1|	1924	316	1e-170	98.7342	0.162162	79.634	6.31531
Locus_21548_Transcript_1/1_Confidence_1.000_Length_215	215	gi|153929700|dbj|AK284318.1|	497	81	3e-40	100	0.162978	17.6744	4.14359
Locus_32265_Transcript_1/1_Confidence_1.000_Length_178	178	gi|153928098|dbj|AK283819.1|	397	76	4e-11	85.5263	0.163728	51.7753	5.69419
Locus_15116_Transcript_1/1_Confidence_1.000_Length_311	311	gi|153930270|dbj|AK276462.1|	212	36	7e-11	97.2222	0.165094	21.91	4.45352
Locus_10612_Transcript_1/1_Confidence_1.000_Length_343	343	gi|153918599|dbj|AK282679.1|	272	45	1e-18	100	0.165441	16.6968	4.0615
Locus_22438_Transcript_1/1_Confidence_1.000_Length_305	305	gi|153914935|dbj|AK282044.1|	452	81	8e-26	92.5926	0.165929	44.2689	5.46822
Locus_14375_Transcript_1/1_Confidence_1.000_Length_172	172	gi|153912709|dbj|AK281734.1|	258	47	1e-10	91.4894	0.166667	16.7907	4.06959
Locus_6462_Transcript_1/1_Confidence_1.000_Length_203	203	gi|153917621|dbj|AK282516.1|	203	34	3e-12	100	0.167488	39.0148	5.28595
Locus_31810_Transcript_1/1_Confidence_1.000_Length_271	271	gi|153928423|dbj|AK284027.1|	587	121	6e-14	82.6446	0.170358	32.5129	5.02294
Locus_26869_Transcript_1/1_Confidence_1.000_Length_587	587	gi|153916782|dbj|AK282211.1|	776	161	4e-23	83.2298	0.17268	361.336	8.4972
Locus_26979_Transcript_1/1_Confidence_1.000_Length_193	193	gi|153917360|dbj|AK282348.1|	926	176	5e-63	90.9091	0.172786	10.2073	3.35152
Locus_12218_Transcript_1/1_Confidence_1.000_Length_445	445	gi|325302236|dbj|AB618097.1|	1522	273	1e-135	97.4359	0.17477	30.5461	4.93291
Locus_26072_Transcript_2/2_Confidence_0.857_Length_161	161	gi|153905925|dbj|AK273927.1|	599	117	1e-32	89.7436	0.175292	52917.1	15.6914
Locus_17998_Transcript_1/1_Confidence_1.000_Length_191	191	gi|153918697|dbj|AK282652.1|	193	34	3e-12	100	0.176166	15.4974	3.95395
Locus_28401_Transcript_1/1_Confidence_1.000_Length_186	186	gi|153929058|dbj|AK276325.1|	505	104	3e-18	85.5769	0.176238	35	5.12928
Locus_26006_Transcript_3/3_Confidence_0.667_Length_2834	2834	gi|153905535|dbj|AK284993.1|	1908	422	9e-40	79.8578	0.176625	192.684	7.59009
Locus_33869_Transcript_1/1_Confidence_1.000_Length_325	325	gi|153909264|dbj|AK277696.1|	220	41	2e-11	95.122	0.177273	28.9354	4.85476
Locus_27458_Transcript_1/1_Confidence_1.000_Length_558	558	gi|153916782|dbj|AK282211.1|	776	167	6e-22	82.6347	0.177835	95.6487	6.57967
Locus_13821_Transcript_1/1_Confidence_1.000_Length_197	197	gi|226069435|dbj|AB378072.1|	381	68	1e-32	100	0.178478	9.24365	3.20846
Locus_648_Transcript_5/7_Confidence_0.600_Length_2287	2287	gi|153917063|dbj|AK278591.1|	4548	840	0	97.2619	0.179639	19635.3	14.2612
Locus_24428_Transcript_1/1_Confidence_1.000_Length_239	239	gi|153902485|dbj|AK257512.1|	410	84	3e-18	89.2857	0.182927	53.8577	5.75108
Locus_5830_Transcript_1/1_Confidence_1.000_Length_1065	1065	gi|153906845|dbj|AK270097.1|	298	61	2e-13	90.1639	0.184564	61.2592	5.93685
Locus_6967_Transcript_1/1_Confidence_1.000_Length_1100	1100	gi|305682543|dbj|AB548625.1|	5795	1102	0	97.3684	0.18516	116.905	6.86919
Locus_10428_Transcript_1/2_Confidence_0.667_Length_352	352	gi|153921550|dbj|AK283183.1|	1011	205	3e-81	92.1951	0.186944	182.315	7.51029
Locus_9578_Transcript_1/1_Confidence_1.000_Length_510	510	gi|153929489|dbj|AK261368.1|	208	40	5e-13	97.5	0.1875	34.5078	5.10885
Locus_34126_Transcript_1/1_Confidence_1.000_Length_213	213	gi|153934435|dbj|AK284407.1|	558	111	7e-44	94.5946	0.188172	13.4836	3.75313
Locus_29419_Transcript_1/1_Confidence_1.000_Length_207	207	gi|153903106|dbj|AK281177.1|	1037	210	1e-82	93.3333	0.189007	13.2174	3.72437
Locus_4674_Transcript_1/1_Confidence_1.000_Length_1441	1441	gi|153919677|dbj|AK260156.1|	213	41	1e-15	100	0.192488	74.2568	6.21445
Locus_34034_Transcript_1/1_Confidence_1.000_Length_245	245	gi|153912759|dbj|AK281784.1|	244	52	5e-11	90.3846	0.192623	19.5388	4.28827
Locus_34164_Transcript_1/1_Confidence_1.000_Length_220	220	gi|153903106|dbj|AK281177.1|	1037	212	8e-90	94.3396	0.192864	9.67273	3.27392
Locus_31364_Transcript_1/1_Confidence_1.000_Length_333	333	gi|153916782|dbj|AK282211.1|	776	182	4e-31	84.0659	0.197165	262.054	8.03372
Locus_13188_Transcript_1/1_Confidence_1.000_Length_476	476	gi|153903071|dbj|AK281142.1|	537	119	1e-31	89.916	0.199255	104.263	6.70408
Locus_29082_Transcript_1/1_Confidence_1.000_Length_272	272	gi|153905337|dbj|AK281228.1|	1344	272	1e-149	99.2647	0.200893	13.8382	3.79059
Locus_34137_Transcript_1/1_Confidence_1.000_Length_190	190	gi|153928152|dbj|AK283873.1|	930	190	1e-100	98.9474	0.202151	12.7579	3.67332
Locus_19369_Transcript_1/1_Confidence_1.000_Length_521	521	gi|153912816|dbj|AK281649.1|	201	42	3e-14	97.619	0.20398	23.856	4.57628
Locus_27015_Transcript_1/1_Confidence_1.000_Length_170	170	gi|153921425|dbj|AK283111.1|	504	127	6e-13	81.8898	0.206349	22.6647	4.50238
Locus_26232_Transcript_1/1_Confidence_1.000_Length_1465	1465	gi|153921548|dbj|AK283181.1|	1840	476	3e-53	80.4622	0.208152	123.889	6.95291
Locus_17892_Transcript_1/1_Confidence_1.000_Length_288	288	gi|153930355|dbj|AK276547.1|	177	37	6e-14	100	0.20904	26.316	4.71787
Locus_20151_Transcript_1/1_Confidence_1.000_Length_171	171	gi|153943260|dbj|AK284737.1|	193	43	6e-13	95.3488	0.212435	9.77778	3.28951
Locus_31767_Transcript_1/1_Confidence_1.000_Length_244	244	gi|153926730|dbj|AK283785.1|	941	235	1e-48	85.1064	0.21254	30.0451	4.90906
Locus_19228_Transcript_1/1_Confidence_1.000_Length_195	195	gi|153922689|dbj|AK283378.1|	398	86	6e-41	98.8372	0.213568	26.4718	4.72638
Locus_26582_Transcript_1/1_Confidence_1.000_Length_210	210	gi|153914935|dbj|AK282044.1|	452	114	2e-19	85.0877	0.214602	24.8714	4.63642
Locus_11867_Transcript_1/1_Confidence_1.000_Length_225	225	gi|153919352|dbj|AK282827.1|	232	52	8e-16	96.1538	0.215517	12.12	3.59932
Locus_2383_Transcript_1/1_Confidence_1.000_Length_296	296	gi|153921550|dbj|AK283183.1|	1011	236	7e-88	92.3729	0.215628	210.22	7.71575
Locus_10255_Transcript_1/1_Confidence_1.000_Length_178	178	gi|153912738|dbj|AK281763.1|	745	178	3e-67	91.573	0.218792	23.8989	4.57887
Locus_14501_Transcript_1/1_Confidence_1.000_Length_194	194	gi|153921425|dbj|AK283111.1|	504	124	5e-35	89.5161	0.220238	34.8196	5.12183
Locus_34129_Transcript_1/1_Confidence_1.000_Length_205	205	gi|153944283|dbj|AK284795.1|	625	142	3e-67	97.1831	0.2208	35.7073	5.15815
Locus_2786_Transcript_1/1_Confidence_1.000_Length_1438	1438	gi|153926486|dbj|AK283600.1|	240	59	5e-12	89.8305	0.220833	66.2962	6.05086
Locus_32147_Transcript_1/1_Confidence_1.000_Length_299	299	gi|153929058|dbj|AK276325.1|	505	115	3e-53	97.3913	0.221782	43.6957	5.44942
Locus_25862_Transcript_1/1_Confidence_1.000_Length_176	176	gi|153906874|dbj|AK270126.1|	275	64	4e-23	95.3125	0.221818	35.6705	5.15666
Locus_30678_Transcript_1/1_Confidence_1.000_Length_267	267	gi|153911305|dbj|AK263638.1|	354	82	7e-32	96.3415	0.223164	244.61	7.93434
Locus_29073_Transcript_1/1_Confidence_1.000_Length_518	518	gi|325494715|gb|HQ709192.1|	2253	514	0	98.0545	0.223702	22.5097	4.49247
Locus_26685_Transcript_1/1_Confidence_1.000_Length_436	436	gi|153916891|dbj|AK282320.1|	496	137	2e-11	81.0219	0.22379	51.9908	5.70019
Locus_3522_Transcript_1/1_Confidence_1.000_Length_414	414	gi|153919341|dbj|AK282816.1|	147	33	2e-11	100	0.22449	44.8792	5.48798
Locus_26169_Transcript_1/1_Confidence_1.000_Length_2002	2002	gi|153918683|dbj|AK282612.1|	738	202	1e-25	82.1782	0.224932	134.537	7.07186
Locus_2211_Transcript_1/1_Confidence_1.000_Length_1517	1517	gi|153919324|dbj|AK282799.1|	427	98	3e-47	98.9796	0.227166	192.663	7.58994
Locus_21704_Transcript_1/1_Confidence_1.000_Length_285	285	gi|153921318|dbj|AK283004.1|	189	43	2e-17	100	0.227513	29.5333	4.88427
Locus_11069_Transcript_1/1_Confidence_1.000_Length_295	295	gi|153912709|dbj|AK281734.1|	258	67	1e-12	88.0597	0.228682	20.8102	4.37922
Locus_5635_Transcript_1/1_Confidence_1.000_Length_462	462	gi|153914983|dbj|AK254988.1|	983	252	3e-85	89.2857	0.228891	163.461	7.3528
Locus_18651_Transcript_1/1_Confidence_1.000_Length_187	187	gi|153914935|dbj|AK282044.1|	452	104	4e-54	100	0.230088	60.0267	5.90753
Locus_19712_Transcript_1/1_Confidence_1.000_Length_176	176	gi|153943619|dbj|AK269434.1|	147	35	1e-10	97.1429	0.231293	14.1364	3.82134
Locus_1844_Transcript_1/2_Confidence_0.800_Length_255	255	gi|153914983|dbj|AK254988.1|	983	238	1e-110	95.7983	0.231943	456.553	8.83464
Locus_29995_Transcript_1/1_Confidence_1.000_Length_338	338	gi|153916646|dbj|AK278313.1|	318	80	1e-27	93.75	0.235849	34.4734	5.10741
Locus_15543_Transcript_1/1_Confidence_1.000_Length_406	406	gi|330367402|dbj|AB626807.1|	424	121	9e-14	82.6446	0.235849	86.7586	6.43894
Locus_23664_Transcript_1/1_Confidence_1.000_Length_234	234	gi|153911304|dbj|AK263637.1|	288	68	2e-32	100	0.236111	15.5855	3.96213
Locus_287_Transcript_2/2_Confidence_0.875_Length_648	648	gi|153944411|dbj|AK284923.1|	199	47	2e-19	100	0.236181	2686.44	11.3915
Locus_30148_Transcript_1/1_Confidence_1.000_Length_186	186	gi|153921438|dbj|AK283124.1|	148	35	6e-13	100	0.236486	20.8118	4.37933
Locus_25_Transcript_1/11_Confidence_1.000_Length_108	108	gi|153905751|dbj|AK269974.1|	219	52	2e-23	100	0.237443	5.57407	2.47873
Locus_7147_Transcript_1/1_Confidence_1.000_Length_305	305	gi|153915445|dbj|AK255070.1|	223	53	2e-23	100	0.237668	32.082	5.00369
Locus_4689_Transcript_1/1_Confidence_1.000_Length_655	655	gi|333033758|dbj|AB630176.1|	2710	655	0	99.8473	0.241328	26.7878	4.7435
Locus_25302_Transcript_1/1_Confidence_1.000_Length_229	229	gi|153928152|dbj|AK283873.1|	930	228	1e-121	98.6842	0.241935	24.1659	4.5949
Locus_26801_Transcript_1/1_Confidence_1.000_Length_214	214	gi|153914086|dbj|AK281901.1|	165	41	5e-14	97.561	0.242424	16.2523	4.02258
Locus_31892_Transcript_1/1_Confidence_1.000_Length_212	212	gi|153925101|dbj|AK283505.1|	703	204	6e-35	83.8235	0.243243	28.2547	4.82042
Locus_25946_Transcript_1/2_Confidence_0.667_Length_153	153	gi|153905417|dbj|AK281308.1|	374	97	3e-33	93.8144	0.243316	11779.2	13.524
Locus_27984_Transcript_1/1_Confidence_1.000_Length_230	230	gi|153945284|dbj|AK273488.1|	525	131	6e-63	97.7099	0.24381	1484.55	10.5358
Locus_16786_Transcript_1/1_Confidence_1.000_Length_220	220	gi|153906602|dbj|AK277502.1|	131	32	5e-11	100	0.244275	14.3909	3.84709
Locus_54_Transcript_6/18_Confidence_1.000_Length_405	405	gi|153902978|dbj|AK281049.1|	899	244	1e-71	90.1639	0.244716	29794.5	14.8628
Locus_24094_Transcript_1/1_Confidence_1.000_Length_171	171	gi|153916825|dbj|AK282254.1|	302	75	2e-34	98.6667	0.245033	3707.45	11.8562
Locus_8935_Transcript_1/1_Confidence_1.000_Length_605	605	gi|153906339|dbj|AK277592.1|	219	54	1e-23	100	0.246575	37.2364	5.21864
Locus_4116_Transcript_1/1_Confidence_1.000_Length_378	378	gi|153905376|dbj|AK281267.1|	239	59	6e-27	100	0.246862	88.5556	6.46851
Locus_11025_Transcript_1/1_Confidence_1.000_Length_562	562	gi|153918655|dbj|AK282735.1|	170	43	8e-15	97.6744	0.247059	35.4769	5.14881
Locus_19664_Transcript_1/1_Confidence_1.000_Length_176	176	gi|153919358|dbj|AK282833.1|	218	55	2e-22	98.1818	0.247706	19.767	4.30503
Locus_30032_Transcript_1/1_Confidence_1.000_Length_309	309	gi|153926522|dbj|AK283636.1|	149	38	4e-12	97.3684	0.248322	51.2557	5.67964
Locus_30390_Transcript_1/1_Confidence_1.000_Length_355	355	gi|153926730|dbj|AK283785.1|	941	256	5e-92	91.4062	0.248672	240.941	7.91254
Locus_31670_Transcript_1/1_Confidence_1.000_Length_224	224	gi|153908177|dbj|AK254155.1|	205	56	2e-13	91.0714	0.24878	93.1071	6.54082
Locus_30564_Transcript_1/1_Confidence_1.000_Length_266	266	gi|153922589|dbj|AK283278.1|	1058	266	1e-146	99.2481	0.249527	31.6203	4.98278
Locus_2727_Transcript_1/1_Confidence_1.000_Length_196	196	gi|153930270|dbj|AK276462.1|	212	53	1e-23	100	0.25	20.4745	4.35576
Locus_27067_Transcript_1/1_Confidence_1.000_Length_313	313	gi|153922589|dbj|AK283278.1|	1058	313	2e-66	84.984	0.251418	50.1629	5.64855
Locus_13447_Transcript_1/1_Confidence_1.000_Length_508	508	gi|153929479|dbj|AK261358.1|	131	33	3e-11	100	0.251908	25.1122	4.65032
Locus_31421_Transcript_1/1_Confidence_1.000_Length_176	176	gi|153925173|dbj|AK283577.1|	498	146	4e-23	86.3014	0.253012	18.5398	4.21255
Locus_34047_Transcript_1/1_Confidence_1.000_Length_178	178	gi|153929242|dbj|AK284358.1|	525	139	3e-58	95.6835	0.253333	19.0449	4.25134
Locus_20288_Transcript_1/1_Confidence_1.000_Length_322	322	gi|153919894|dbj|AK264342.1|	138	36	7e-11	97.2222	0.253623	27.5714	4.7851
Locus_10808_Transcript_1/1_Confidence_1.000_Length_149	149	gi|153905417|dbj|AK281308.1|	374	97	3e-45	97.9381	0.254011	37177.2	15.1821
Locus_27417_Transcript_1/1_Confidence_1.000_Length_175	175	gi|153902406|dbj|AK257433.1|	185	49	2e-16	95.9184	0.254054	24.7429	4.62894
Locus_26228_Transcript_1/1_Confidence_1.000_Length_593	593	gi|153911305|dbj|AK263638.1|	354	97	7e-31	92.7835	0.254237	328.437	8.35947
Locus_21235_Transcript_1/1_Confidence_1.000_Length_292	292	gi|153944301|dbj|AK284813.1|	195	54	4e-12	92.5926	0.25641	68.2329	6.0924
Locus_12269_Transcript_1/1_Confidence_1.000_Length_320	320	gi|153908307|dbj|AK258652.1|	136	35	1e-12	100	0.257353	22.7531	4.50799
Locus_34131_Transcript_1/1_Confidence_1.000_Length_255	255	gi|153925113|dbj|AK283517.1|	911	244	1e-116	96.3115	0.257958	18.1333	4.18057
Locus_19481_Transcript_1/1_Confidence_1.000_Length_355	355	gi|153912623|dbj|AK277954.1|	124	32	8e-11	100	0.258065	27.8197	4.79804
Locus_5951_Transcript_1/2_Confidence_0.667_Length_630	630	gi|153912708|dbj|AK281733.1|	362	110	6e-19	85.4545	0.259669	79.8	6.31832
Locus_27620_Transcript_1/1_Confidence_1.000_Length_265	265	gi|153944411|dbj|AK284923.1|	199	57	6e-14	91.2281	0.261307	71.4113	6.15808
Locus_24008_Transcript_1/1_Confidence_1.000_Length_170	170	gi|153909440|dbj|AK281442.1|	156	41	1e-16	100	0.262821	15.5	3.9542
Locus_27504_Transcript_2/3_Confidence_0.727_Length_862	862	gi|153945284|dbj|AK273488.1|	525	141	1e-70	98.5816	0.264762	865.908	9.75807
Locus_2111_Transcript_1/1_Confidence_1.000_Length_862	862	gi|153912662|dbj|AK281687.1|	215	57	2e-25	100	0.265116	43.4559	5.44148
Locus_12398_Transcript_1/1_Confidence_1.000_Length_381	381	gi|153905524|dbj|AK284982.1|	154	41	4e-16	100	0.266234	18.6667	4.22239
Locus_15122_Transcript_1/1_Confidence_1.000_Length_235	235	gi|153944395|dbj|AK284907.1|	870	235	1e-125	98.7234	0.266667	18.7447	4.22841
Locus_10492_Transcript_1/1_Confidence_1.000_Length_264	264	gi|153923861|dbj|AK260907.1|	120	32	6e-11	100	0.266667	18.8977	4.24014
Locus_18646_Transcript_1/1_Confidence_1.000_Length_253	253	gi|153923861|dbj|AK260907.1|	120	32	5e-11	100	0.266667	24.3281	4.60455
Locus_2590_Transcript_1/1_Confidence_1.000_Length_554	554	gi|153906369|dbj|AK277622.1|	165	45	5e-16	97.7778	0.266667	61.1516	5.93432
Locus_9495_Transcript_1/1_Confidence_1.000_Length_449	449	gi|153903458|dbj|AK269808.1|	120	32	1e-10	100	0.266667	63.4543	5.98765
Locus_4042_Transcript_1/1_Confidence_1.000_Length_210	210	gi|153925100|dbj|AK283504.1|	202	56	1e-20	96.4286	0.267327	25.2762	4.65971
Locus_20466_Transcript_1/1_Confidence_1.000_Length_228	228	gi|108742363|gb|DQ630860.1|	672	181	1e-97	99.4475	0.267857	13.5921	3.7647
Locus_31539_Transcript_1/1_Confidence_1.000_Length_673	673	gi|153921548|dbj|AK283181.1|	1840	610	3e-76	80.8197	0.267935	96.3269	6.58987
Locus_6484_Transcript_1/1_Confidence_1.000_Length_1590	1590	gi|305682543|dbj|AB548625.1|	5795	1592	0	97.8643	0.268852	76.5164	6.2577
Locus_24155_Transcript_1/1_Confidence_1.000_Length_195	195	gi|153929394|dbj|AK256907.1|	122	33	1e-11	100	0.270492	26.7487	4.7414
Locus_3515_Transcript_1/1_Confidence_1.000_Length_753	753	gi|153912709|dbj|AK281734.1|	258	78	7e-19	89.7436	0.271318	54.9482	5.78
Locus_22180_Transcript_1/1_Confidence_1.000_Length_181	181	gi|153912885|dbj|AK274658.1|	125	35	1e-10	97.1429	0.272	14.6851	3.87628
Locus_22490_Transcript_1/1_Confidence_1.000_Length_174	174	gi|226069431|dbj|AB378070.1|	632	174	4e-91	98.8506	0.272152	14.3448	3.84246
Locus_28432_Transcript_1/1_Confidence_1.000_Length_159	159	gi|153906874|dbj|AK270126.1|	275	78	2e-31	96.1538	0.272727	63.522	5.98918
Locus_3073_Transcript_1/1_Confidence_1.000_Length_250	250	gi|153909850|dbj|AK258815.1|	117	32	5e-11	100	0.273504	20.064	4.32654
Locus_21261_Transcript_1/1_Confidence_1.000_Length_302	302	gi|153906446|dbj|AK277525.1|	117	32	6e-11	100	0.273504	25.6126	4.67878
Locus_13358_Transcript_1/1_Confidence_1.000_Length_236	236	gi|153919320|dbj|AK282795.1|	175	49	9e-19	97.9592	0.274286	18.2839	4.1925
Locus_4509_Transcript_1/1_Confidence_1.000_Length_172	172	gi|153922665|dbj|AK283354.1|	149	41	2e-16	100	0.275168	22.0174	4.46057
Locus_3294_Transcript_1/3_Confidence_0.600_Length_1826	1826	gi|153914092|dbj|AK281907.1|	436	140	7e-21	85.7143	0.275229	361.105	8.49627
Locus_28980_Transcript_1/1_Confidence_1.000_Length_448	448	gi|153921360|dbj|AK283046.1|	753	263	3e-17	79.0875	0.276228	54.7812	5.77561
Locus_7645_Transcript_1/2_Confidence_0.800_Length_176	176	gi|153928484|dbj|AK284088.1|	141	39	2e-15	100	0.276596	565.892	9.14438
Locus_20180_Transcript_1/1_Confidence_1.000_Length_458	458	gi|153923478|dbj|AK264906.1|	1142	328	1e-158	96.3415	0.276708	30.1616	4.91464
Locus_28007_Transcript_1/1_Confidence_1.000_Length_301	301	gi|153922589|dbj|AK283278.1|	1058	301	1e-152	97.3422	0.276938	27.0066	4.75524
Locus_15301_Transcript_1/1_Confidence_1.000_Length_190	190	gi|153924087|dbj|AK265102.1|	119	33	1e-11	100	0.277311	10.7947	3.43226
Locus_25068_Transcript_1/1_Confidence_1.000_Length_325	325	gi|153929026|dbj|AK280056.1|	119	33	2e-11	100	0.277311	18.0062	4.17042
Locus_34152_Transcript_1/1_Confidence_1.000_Length_269	269	gi|153905412|dbj|AK281303.1|	930	267	1e-129	96.6292	0.277419	17.4126	4.12206
Locus_2571_Transcript_2/2_Confidence_0.857_Length_429	429	gi|153903071|dbj|AK281142.1|	537	181	7e-21	82.3204	0.277467	3351.51	11.7106
Locus_20044_Transcript_1/1_Confidence_1.000_Length_195	195	gi|153943200|dbj|AK284677.1|	144	42	3e-12	95.2381	0.277778	30.3795	4.92503
Locus_11736_Transcript_1/3_Confidence_0.600_Length_1945	1945	gi|153903106|dbj|AK281177.1|	1037	315	1e-111	91.746	0.278689	70.3049	6.13555
Locus_3358_Transcript_1/1_Confidence_1.000_Length_360	360	gi|153903087|dbj|AK281158.1|	1110	311	1e-175	99.6785	0.279279	825.992	9.68998
Locus_21294_Transcript_1/1_Confidence_1.000_Length_197	197	gi|153927850|dbj|AK276232.1|	196	55	8e-25	100	0.280612	12.2741	3.61755
Locus_24491_Transcript_1/1_Confidence_1.000_Length_195	195	gi|153923327|dbj|AK256318.1|	114	32	4e-11	100	0.280702	15.9692	3.99722
Locus_9995_Transcript_1/1_Confidence_1.000_Length_395	395	gi|153927968|dbj|AK279729.1|	342	96	5e-49	100	0.280702	23.0278	4.52531
Locus_22015_Transcript_1/1_Confidence_1.000_Length_176	176	gi|153911881|dbj|AK259255.1|	148	42	4e-17	100	0.283784	14.5966	3.86756
Locus_26218_Transcript_1/1_Confidence_1.000_Length_312	312	gi|153917587|dbj|AK282484.1|	270	79	4e-34	97.4684	0.285185	29.4006	4.87778
Locus_15266_Transcript_1/1_Confidence_1.000_Length_275	275	gi|153926681|dbj|AK275970.1|	147	42	6e-17	100	0.285714	12.9164	3.69113
Locus_34145_Transcript_1/1_Confidence_1.000_Length_174	174	gi|153905504|dbj|AK281395.1|	308	88	1e-44	100	0.285714	17.4713	4.12691
Locus_20733_Transcript_1/1_Confidence_1.000_Length_242	242	gi|153903692|dbj|AK273820.1|	133	39	8e-13	97.4359	0.285714	19.7521	4.30393
Locus_24537_Transcript_1/1_Confidence_1.000_Length_343	343	gi|153914881|dbj|AK254886.1|	168	49	1e-18	97.9592	0.285714	30.9417	4.95148
Locus_9360_Transcript_1/1_Confidence_1.000_Length_234	234	gi|153913322|dbj|AK267444.1|	112	32	5e-11	100	0.285714	31.7821	4.99014
Locus_11090_Transcript_1/1_Confidence_1.000_Length_1093	1093	gi|153919440|dbj|AK282915.1|	731	227	1e-83	92.0705	0.28591	58.5279	5.87105
Locus_266_Transcript_1/1_Confidence_1.000_Length_206	206	gi|153928932|dbj|AK284234.1|	177	56	2e-13	91.0714	0.288136	16.5777	4.05117
Locus_22186_Transcript_1/2_Confidence_0.750_Length_604	604	gi|153927049|dbj|AK261316.1|	111	32	1e-10	100	0.288288	61.6921	5.94701
Locus_8322_Transcript_8/9_Confidence_0.429_Length_884	884	gi|153903071|dbj|AK281142.1|	537	181	3e-37	85.6354	0.288641	24318.7	14.5698
Locus_28753_Transcript_1/1_Confidence_1.000_Length_1421	1421	gi|153930237|dbj|AK272848.1|	180	52	4e-22	100	0.288889	107.679	6.75059
Locus_33185_Transcript_1/1_Confidence_1.000_Length_184	184	gi|153921425|dbj|AK283111.1|	504	174	5e-29	83.908	0.289683	217.163	7.76263
Locus_29042_Transcript_1/1_Confidence_1.000_Length_174	174	gi|153904003|dbj|AK253277.1|	107	31	1e-10	100	0.28972	23.0632	4.52752
Locus_26185_Transcript_1/1_Confidence_1.000_Length_471	471	gi|153912692|dbj|AK281717.1|	245	84	1e-10	84.5238	0.289796	76.0573	6.24902
Locus_6516_Transcript_1/1_Confidence_1.000_Length_212	212	gi|153905346|dbj|AK281237.1|	716	212	1e-109	98.1132	0.290503	16.8443	4.07419
Locus_31487_Transcript_1/1_Confidence_1.000_Length_183	183	gi|153904597|dbj|AK253475.1|	546	182	9e-43	87.3626	0.291209	24.4044	4.60907
Locus_7371_Transcript_1/1_Confidence_1.000_Length_211	211	gi|153913994|dbj|AK281809.1|	697	207	1e-103	98.0676	0.291248	15.4882	3.95309
Locus_1117_Transcript_1/1_Confidence_1.000_Length_219	219	gi|153930027|dbj|AK269255.1|	233	68	2e-32	100	0.291845	45.0548	5.49361
Locus_32341_Transcript_1/1_Confidence_1.000_Length_360	360	gi|153922589|dbj|AK283278.1|	1058	361	3e-78	85.5956	0.29206	45.0278	5.49274
Locus_25444_Transcript_1/1_Confidence_1.000_Length_241	241	gi|153914093|dbj|AK281908.1|	188	58	2e-19	94.8276	0.292553	22.0249	4.46106
Locus_29281_Transcript_1/1_Confidence_1.000_Length_157	157	gi|153923824|dbj|AK260870.1|	157	47	9e-18	97.8723	0.292994	30.7898	4.94438
Locus_10131_Transcript_6/7_Confidence_0.667_Length_5681	5681	gi|153903093|dbj|AK281164.1|	556	185	2e-48	88.1081	0.293165	1662.64	10.6993
Locus_8676_Transcript_1/1_Confidence_1.000_Length_1118	1118	gi|153918669|dbj|AK282598.1|	167	49	2e-20	100	0.293413	35.9106	5.16634
Locus_22567_Transcript_1/1_Confidence_1.000_Length_205	205	gi|153920487|dbj|AK264396.1|	119	36	4e-11	97.2222	0.294118	21.0537	4.396
Locus_9577_Transcript_1/1_Confidence_1.000_Length_486	486	gi|153917413|dbj|AK255403.1|	119	36	1e-10	97.2222	0.294118	108.187	6.75739
Locus_5328_Transcript_2/2_Confidence_0.857_Length_464	464	gi|153903056|dbj|AK281127.1|	530	157	6e-83	99.3631	0.29434	611.086	9.25523
Locus_32011_Transcript_1/1_Confidence_1.000_Length_463	463	gi|153921353|dbj|AK283039.1|	1267	459	7e-58	81.2636	0.294396	44.2441	5.46741
Locus_4171_Transcript_1/1_Confidence_1.000_Length_977	977	gi|153925850|dbj|AK268859.1|	129	38	6e-14	100	0.294574	76.9836	6.26648
Locus_32735_Transcript_1/1_Confidence_1.000_Length_199	199	gi|153922351|dbj|AK279080.1|	254	81	1e-23	92.5926	0.295276	9.13568	3.19151
Locus_10854_Transcript_1/1_Confidence_1.000_Length_241	241	gi|153917356|dbj|AK282344.1|	298	88	2e-44	100	0.295302	22.668	4.50259
Locus_23747_Transcript_1/1_Confidence_1.000_Length_219	219	gi|153921058|dbj|AK275405.1|	115	34	3e-12	100	0.295652	19.7671	4.30503
Locus_1657_Transcript_1/1_Confidence_1.000_Length_356	356	gi|153943211|dbj|AK284688.1|	475	149	9e-60	94.6309	0.296842	67.3848	6.07435
Locus_21006_Transcript_1/1_Confidence_1.000_Length_317	317	gi|153924184|dbj|AK256365.1|	322	101	4e-40	95.0495	0.298137	504.606	8.97901
Locus_1647_Transcript_1/1_Confidence_1.000_Length_1558	1558	gi|153924268|dbj|AK268663.1|	114	34	2e-11	100	0.298246	47.5539	5.57149
Locus_12449_Transcript_1/1_Confidence_1.000_Length_521	521	gi|153929095|dbj|AK276362.1|	191	58	8e-24	98.2759	0.298429	25.7313	4.68545
Locus_24980_Transcript_1/1_Confidence_1.000_Length_187	187	gi|153914044|dbj|AK281859.1|	154	47	1e-17	97.8723	0.298701	15.016	3.90843
Locus_13282_Transcript_1/1_Confidence_1.000_Length_1118	1118	gi|153942022|dbj|AK284427.1|	251	87	2e-14	86.2069	0.298805	44.5188	5.47634
Locus_7562_Transcript_1/1_Confidence_1.000_Length_494	494	gi|153904044|dbj|AK253318.1|	107	32	1e-10	100	0.299065	28.3704	4.82632
Locus_12135_Transcript_1/1_Confidence_1.000_Length_191	191	gi|153910020|dbj|AK263350.1|	117	35	6e-13	100	0.299145	20.6387	4.36728
Locus_18543_Transcript_1/1_Confidence_1.000_Length_246	246	gi|153905631|dbj|AK285089.1|	207	66	9e-22	93.9394	0.299517	34.1911	5.09555
Locus_3819_Transcript_1/1_Confidence_1.000_Length_598	598	gi|153904852|dbj|AK257899.1|	110	33	3e-11	100	0.3	30.5736	4.93421
Locus_4389_Transcript_1/1_Confidence_1.000_Length_369	369	gi|226069433|dbj|AB378071.1|	543	175	2e-67	93.1429	0.300184	37.2737	5.22009
Locus_31499_Transcript_1/1_Confidence_1.000_Length_292	292	gi|153906650|dbj|AK253616.1|	203	70	4e-12	87.1429	0.300493	22.5445	4.4947
Locus_28932_Transcript_1/1_Confidence_1.000_Length_513	513	gi|153903407|dbj|AK269757.1|	133	40	2e-15	100	0.300752	52.6745	5.71903
Locus_18712_Transcript_1/1_Confidence_1.000_Length_201	201	gi|153916351|dbj|AK271257.1|	113	34	3e-12	100	0.300885	14.6716	3.87496
Locus_7949_Transcript_1/1_Confidence_1.000_Length_186	186	gi|153944848|dbj|AK269668.1|	113	34	2e-12	100	0.300885	26.1505	4.70877
Locus_29608_Transcript_1/1_Confidence_1.000_Length_215	215	gi|153904082|dbj|AK253356.1|	309	94	1e-45	98.9362	0.300971	9.88837	3.30573
Locus_24924_Transcript_1/1_Confidence_1.000_Length_232	232	gi|153908675|dbj|AK266765.1|	146	45	2e-16	97.7778	0.30137	16.3448	4.03076
Locus_4917_Transcript_1/1_Confidence_1.000_Length_1084	1084	gi|153914137|dbj|AK281952.1|	1443	441	0	98.8662	0.302148	910.243	9.83011
Locus_7827_Transcript_1/1_Confidence_1.000_Length_216	216	gi|153908113|dbj|AK263116.1|	119	36	2e-13	100	0.302521	23.8472	4.57575
Locus_24526_Transcript_1/1_Confidence_1.000_Length_242	242	gi|153945215|dbj|AK280971.1|	175	53	1e-23	100	0.302857	25.062	4.64743
Locus_13374_Transcript_1/2_Confidence_0.667_Length_261	261	gi|153922234|dbj|AK260516.1|	175	56	4e-18	94.6429	0.302857	138.674	7.11556
Locus_7646_Transcript_1/1_Confidence_1.000_Length_537	537	gi|153924245|dbj|AK268616.1|	112	34	7e-12	100	0.303571	41.9888	5.39193
Locus_27879_Transcript_1/1_Confidence_1.000_Length_171	171	gi|153917097|dbj|AK278625.1|	125	40	4e-11	95	0.304	14.2164	3.82948
Locus_31692_Transcript_1/1_Confidence_1.000_Length_332	332	gi|153919925|dbj|AK255623.1|	151	50	5e-12	92	0.304636	52.3434	5.70994
Locus_18518_Transcript_1/2_Confidence_0.750_Length_925	925	gi|153916897|dbj|AK282326.1|	187	62	2e-16	91.9355	0.304813	96.1697	6.58751
Locus_7445_Transcript_2/3_Confidence_0.750_Length_1615	1615	gi|153927049|dbj|AK261316.1|	111	34	2e-11	100	0.306306	80.5505	6.33182
Locus_34411_Transcript_1/1_Confidence_1.000_Length_390	390	gi|153913654|dbj|AK274715.1|	172	53	2e-23	100	0.30814	45.0051	5.49202
Locus_9660_Transcript_1/1_Confidence_1.000_Length_217	217	gi|153928155|dbj|AK283876.1|	146	46	5e-17	97.8261	0.308219	41.106	5.36128
Locus_24463_Transcript_1/1_Confidence_1.000_Length_231	231	gi|153921067|dbj|AK275414.1|	107	33	1e-11	100	0.308411	13.4329	3.7477
Locus_11933_Transcript_1/1_Confidence_1.000_Length_734	734	gi|153919059|dbj|AK275195.1|	149	48	3e-15	95.8333	0.308725	25.8556	4.6924
Locus_30385_Transcript_1/1_Confidence_1.000_Length_180	180	gi|153912449|dbj|AK277910.1|	123	39	6e-13	97.4359	0.308943	13.0611	3.70721
Locus_13367_Transcript_1/1_Confidence_1.000_Length_550	550	gi|153943295|dbj|AK284772.1|	246	85	2e-18	89.4118	0.308943	525.231	9.03681
Locus_22933_Transcript_1/1_Confidence_1.000_Length_189	189	gi|153905128|dbj|AK266316.1|	110	34	3e-12	100	0.309091	11.2222	3.48829
Locus_19743_Transcript_1/1_Confidence_1.000_Length_218	218	gi|153913304|dbj|AK267426.1|	113	35	7e-13	100	0.309735	24.3578	4.60631
Locus_31007_Transcript_1/1_Confidence_1.000_Length_198	198	gi|153921546|dbj|AK283179.1|	184	65	1e-11	87.6923	0.309783	22.197	4.47229
Locus_3541_Transcript_1/1_Confidence_1.000_Length_872	872	gi|153930177|dbj|AK272788.1|	116	36	8e-13	100	0.310345	37.2569	5.21943
Locus_28548_Transcript_1/1_Confidence_1.000_Length_188	188	gi|153943211|dbj|AK284688.1|	475	156	5e-66	94.8718	0.311579	13.3404	3.73773
Locus_33812_Transcript_1/1_Confidence_1.000_Length_172	172	gi|153928973|dbj|AK284275.1|	292	107	1e-17	85.0467	0.311644	37.9012	5.24417
Locus_476_Transcript_1/1_Confidence_1.000_Length_592	592	gi|153908467|dbj|AK263177.1|	157	50	1e-16	98	0.312102	45.2314	5.49925
Locus_8527_Transcript_1/1_Confidence_1.000_Length_221	221	gi|153944042|dbj|AK269359.1|	112	35	8e-13	100	0.3125	16.4796	4.04261
Locus_17115_Transcript_1/1_Confidence_1.000_Length_245	245	gi|153912046|dbj|AK270746.1|	403	147	2e-29	85.7143	0.312655	18.849	4.23641
Locus_14534_Transcript_1/1_Confidence_1.000_Length_186	186	gi|153912773|dbj|AK281798.1|	163	51	2e-22	100	0.312883	10.9946	3.45873
Locus_27783_Transcript_1/1_Confidence_1.000_Length_260	260	gi|153906589|dbj|AK277489.1|	118	38	4e-12	97.3684	0.313559	24.1692	4.5951
Locus_12635_Transcript_1/1_Confidence_1.000_Length_203	203	gi|153908336|dbj|AK258681.1|	108	34	3e-12	100	0.314815	26.2069	4.71187
Locus_29017_Transcript_1/1_Confidence_1.000_Length_179	179	gi|153934354|dbj|AK280366.1|	114	36	2e-13	100	0.315789	9.76536	3.28767
Locus_17477_Transcript_1/1_Confidence_1.000_Length_172	172	gi|153926490|dbj|AK283604.1|	174	57	3e-21	96.4912	0.316092	20.3256	4.34522
Locus_22037_Transcript_1/1_Confidence_1.000_Length_184	184	gi|153919358|dbj|AK282833.1|	218	69	3e-33	100	0.316514	16.837	4.07356
Locus_726_Transcript_1/1_Confidence_1.000_Length_279	279	gi|153930391|dbj|AK276583.1|	120	39	1e-12	97.4359	0.316667	417.943	8.70716
Locus_7843_Transcript_1/1_Confidence_1.000_Length_267	267	gi|153915778|dbj|AK255189.1|	101	32	6e-11	100	0.316832	13.3483	3.73859
Locus_26607_Transcript_1/1_Confidence_1.000_Length_137	137	gi|153919354|dbj|AK282829.1|	404	137	2e-52	93.4307	0.316832	83.0365	6.37567
Locus_29218_Transcript_1/1_Confidence_1.000_Length_286	286	gi|153915707|dbj|AK267626.1|	104	33	2e-11	100	0.317308	19.1329	4.25798
Locus_12768_Transcript_1/1_Confidence_1.000_Length_219	219	gi|153905384|dbj|AK281275.1|	674	219	1e-110	97.7169	0.317507	20.6438	4.36764
Locus_21810_Transcript_1/1_Confidence_1.000_Length_201	201	gi|226069431|dbj|AB378070.1|	632	201	1e-112	100	0.318038	15.4577	3.95025
Locus_30942_Transcript_1/1_Confidence_1.000_Length_180	180	gi|153942022|dbj|AK284427.1|	251	92	3e-18	86.9565	0.318725	10.4833	3.39003
Locus_30084_Transcript_1/1_Confidence_1.000_Length_175	175	gi|153902406|dbj|AK257433.1|	185	61	1e-23	96.7213	0.318919	46	5.52356
Locus_877_Transcript_1/1_Confidence_1.000_Length_880	880	gi|153918402|dbj|AK271364.1|	116	37	2e-13	100	0.318966	46.0364	5.5247
Locus_2376_Transcript_1/1_Confidence_1.000_Length_421	421	gi|153902282|dbj|AK253140.1|	1115	358	0	99.4413	0.319283	63.4086	5.98661
Locus_15059_Transcript_1/1_Confidence_1.000_Length_200	200	gi|153907098|dbj|AK262894.1|	119	38	1e-14	100	0.319328	15.2	3.926
Locus_20111_Transcript_1/1_Confidence_1.000_Length_285	285	gi|153905683|dbj|AK269906.1|	119	38	2e-14	100	0.319328	35.7088	5.15821
Locus_34083_Transcript_1/1_Confidence_1.000_Length_207	207	gi|153919305|dbj|AK278820.1|	122	41	1e-11	95.122	0.319672	19.43	4.28021
Locus_23502_Transcript_1/1_Confidence_1.000_Length_352	352	gi|153904889|dbj|AK257936.1|	150	49	3e-16	97.9592	0.32	13.9744	3.80472
Locus_727_Transcript_4/9_Confidence_0.636_Length_1591	1591	gi|153922142|dbj|AK271878.1|	949	324	1e-136	93.8272	0.320337	1608.76	10.6517
Locus_20383_Transcript_1/1_Confidence_1.000_Length_322	322	gi|153911756|dbj|AK254763.1|	103	33	2e-11	100	0.320388	27.1242	4.76151
Locus_11584_Transcript_1/1_Confidence_1.000_Length_425	425	gi|153915683|dbj|AK267602.1|	106	34	6e-12	100	0.320755	35.5412	5.15142
Locus_2197_Transcript_1/1_Confidence_1.000_Length_174	174	gi|153926707|dbj|AK275996.1|	106	34	2e-12	100	0.320755	2340.72	11.1927
Locus_1640_Transcript_1/1_Confidence_1.000_Length_360	360	gi|153944500|dbj|AK257207.1|	134	45	8e-14	95.5556	0.320896	37.9306	5.24529
Locus_11608_Transcript_1/1_Confidence_1.000_Length_304	304	gi|153919897|dbj|AK264345.1|	118	38	2e-14	100	0.322034	25.7007	4.68373
Locus_21035_Transcript_1/1_Confidence_1.000_Length_170	170	gi|153917884|dbj|AK255582.1|	152	53	4e-14	92.4528	0.322368	20.0294	4.32405
Locus_31859_Transcript_1/1_Confidence_1.000_Length_442	442	gi|153905458|dbj|AK281349.1|	443	170	1e-28	84.1176	0.322799	66.6357	6.05822
Locus_9510_Transcript_1/1_Confidence_1.000_Length_636	636	gi|153917116|dbj|AK282406.1|	531	174	1e-90	98.8506	0.323917	60.0645	5.90844
Locus_31929_Transcript_1/1_Confidence_1.000_Length_271	271	gi|153905350|dbj|AK281241.1|	256	91	4e-27	91.2088	0.324219	3362.36	11.7153
Locus_6608_Transcript_1/1_Confidence_1.000_Length_480	480	gi|153903004|dbj|AK281075.1|	641	246	6e-40	84.5528	0.324493	1950.73	10.9298
Locus_25193_Transcript_1/1_Confidence_1.000_Length_212	212	gi|153943866|dbj|AK273460.1|	114	37	5e-14	100	0.324561	13.9198	3.79907
Locus_8766_Transcript_1/1_Confidence_1.000_Length_626	626	gi|153912630|dbj|AK281655.1|	280	92	5e-44	98.913	0.325	25.1965	4.65515
Locus_23867_Transcript_1/1_Confidence_1.000_Length_370	370	gi|153925025|dbj|AK283429.1|	915	335	1e-103	88.9552	0.325683	196.568	7.61888
Locus_5455_Transcript_1/1_Confidence_1.000_Length_215	215	gi|153915200|dbj|AK259572.1|	270	88	2e-44	100	0.325926	18.986	4.24687
Locus_1980_Transcript_1/1_Confidence_1.000_Length_243	243	gi|153905728|dbj|AK269951.1|	401	131	4e-70	100	0.326683	22.2058	4.47286
Locus_20769_Transcript_1/1_Confidence_1.000_Length_195	195	gi|153906245|dbj|AK262751.1|	104	34	3e-12	100	0.326923	8.94359	3.16085
Locus_8188_Transcript_1/1_Confidence_1.000_Length_354	354	gi|153910593|dbj|AK263425.1|	104	34	5e-12	100	0.326923	23.3446	4.54502
Locus_23288_Transcript_1/1_Confidence_1.000_Length_179	179	gi|153909780|dbj|AK254378.1|	113	38	2e-12	97.3684	0.327434	19.5084	4.28602
Locus_33651_Transcript_1/1_Confidence_1.000_Length_170	170	gi|153912046|dbj|AK270746.1|	403	154	1e-26	85.7143	0.327543	18.3118	4.1947
Locus_4473_Transcript_1/2_Confidence_0.667_Length_954	954	gi|153925168|dbj|AK283572.1|	195	73	2e-13	87.6712	0.328205	100.456	6.65042
Locus_14909_Transcript_1/1_Confidence_1.000_Length_238	238	gi|153905346|dbj|AK281237.1|	716	235	1e-132	100	0.328212	16.9118	4.07996
Locus_2936_Transcript_6/7_Confidence_0.647_Length_3323	3323	gi|153925181|dbj|AK283585.1|	4527	1524	0	97.7034	0.328915	1098.31	10.1011
Locus_1902_Transcript_7/8_Confidence_0.588_Length_2691	2691	gi|153917063|dbj|AK278591.1|	4548	1543	0	97.2132	0.329815	3689.95	11.8494
Locus_13607_Transcript_1/1_Confidence_1.000_Length_471	471	gi|153908638|dbj|AK266722.1|	103	34	6e-12	100	0.330097	25.3185	4.66212
Locus_15106_Transcript_1/1_Confidence_1.000_Length_285	285	gi|153927137|dbj|AK265373.1|	109	36	2e-13	100	0.330275	23.993	4.58454
Locus_22219_Transcript_1/1_Confidence_1.000_Length_170	170	gi|153904015|dbj|AK253289.1|	118	39	2e-15	100	0.330508	12.8647	3.68535
Locus_10667_Transcript_1/1_Confidence_1.000_Length_176	176	gi|153929871|dbj|AK269099.1|	127	44	1e-13	95.4545	0.330709	16.8239	4.07244
Locus_44_Transcript_8/8_Confidence_0.625_Length_1023	1023	gi|153905417|dbj|AK281308.1|	374	124	3e-65	100	0.331551	78643.2	16.263
Locus_10963_Transcript_1/1_Confidence_1.000_Length_347	347	gi|153914907|dbj|AK282016.1|	199	67	2e-29	98.5075	0.331658	21.8818	4.45166
Locus_26599_Transcript_1/1_Confidence_1.000_Length_145	145	gi|153919354|dbj|AK282829.1|	404	149	7e-46	89.9329	0.331683	47.5241	5.57059
Locus_6418_Transcript_1/1_Confidence_1.000_Length_192	192	gi|153911218|dbj|AK263551.1|	96	32	4e-11	100	0.333333	10.6406	3.41151
Locus_24967_Transcript_1/1_Confidence_1.000_Length_178	178	gi|153945145|dbj|AK280901.1|	192	65	2e-28	98.4615	0.333333	11.4551	3.51791
Locus_34180_Transcript_1/1_Confidence_1.000_Length_302	302	gi|153921750|dbj|AK260398.1|	108	36	3e-13	100	0.333333	12.3113	3.62191
Locus_25851_Transcript_1/1_Confidence_1.000_Length_189	189	gi|153912139|dbj|AK270839.1|	105	35	6e-13	100	0.333333	13.6296	3.76867
Locus_20892_Transcript_1/1_Confidence_1.000_Length_187	187	gi|153904483|dbj|AK262491.1|	105	36	4e-11	97.2222	0.333333	15.8503	3.98644
Locus_30899_Transcript_1/1_Confidence_1.000_Length_439	439	gi|153909217|dbj|AK277649.1|	147	49	7e-21	100	0.333333	23.918	4.58002
Locus_30452_Transcript_1/1_Confidence_1.000_Length_313	313	gi|153904317|dbj|AK257760.1|	120	40	1e-15	100	0.333333	29.1182	4.86385
Locus_4874_Transcript_1/1_Confidence_1.000_Length_826	826	gi|153913645|dbj|AK270928.1|	117	39	1e-14	100	0.333333	41.0811	5.3604
Locus_181_Transcript_1/1_Confidence_1.000_Length_1577	1577	gi|153918165|dbj|AK267744.1|	111	37	4e-13	100	0.333333	54.0977	5.75749
Locus_33895_Transcript_1/1_Confidence_1.000_Length_183	183	gi|153928526|dbj|AK284130.1|	427	149	5e-66	95.9732	0.334895	3524.69	11.7833
Locus_31037_Transcript_1/1_Confidence_1.000_Length_179	179	gi|153928526|dbj|AK284130.1|	427	145	8e-74	98.6207	0.334895	9006.42	13.1367
Locus_3502_Transcript_1/1_Confidence_1.000_Length_332	332	gi|153930456|dbj|AK284381.1|	191	66	2e-26	96.9697	0.335079	42.9639	5.42505
Locus_8956_Transcript_1/1_Confidence_1.000_Length_254	254	gi|153918695|dbj|AK282650.1|	176	59	4e-27	100	0.335227	18.8268	4.23471
Locus_32326_Transcript_1/1_Confidence_1.000_Length_215	215	gi|153928973|dbj|AK284275.1|	292	119	7e-13	82.3529	0.335616	66.5814	6.05705
Locus_20501_Transcript_1/1_Confidence_1.000_Length_247	247	gi|153941914|dbj|AK272972.1|	125	43	3e-15	97.6744	0.336	17.5223	4.13112
Locus_17513_Transcript_1/1_Confidence_1.000_Length_301	301	gi|153925804|dbj|AK268813.1|	116	39	4e-15	100	0.336207	19.1794	4.26149
Locus_22953_Transcript_1/1_Confidence_1.000_Length_185	185	gi|153926335|dbj|AK279489.1|	107	36	2e-13	100	0.336449	15.1622	3.9224
Locus_28525_Transcript_1/1_Confidence_1.000_Length_234	234	gi|153921405|dbj|AK283067.1|	101	34	3e-12	100	0.336634	20.7863	4.37756
Locus_2235_Transcript_1/1_Confidence_1.000_Length_1265	1265	gi|153942551|dbj|AK273087.1|	98	33	7e-11	100	0.336735	168.202	7.39405
Locus_16534_Transcript_1/1_Confidence_1.000_Length_267	267	gi|153903097|dbj|AK281168.1|	347	124	2e-47	94.3548	0.337176	155.91	7.28457
Locus_20135_Transcript_1/1_Confidence_1.000_Length_973	973	gi|153912969|dbj|AK259544.1|	201	78	6e-14	87.1795	0.338308	91.63	6.51775
Locus_11774_Transcript_1/1_Confidence_1.000_Length_135	135	gi|153905467|dbj|AK281358.1|	195	75	2e-15	88	0.338462	2125.87	11.0538
Locus_16935_Transcript_1/1_Confidence_1.000_Length_361	361	gi|153912953|dbj|AK259528.1|	127	44	1e-15	97.7273	0.338583	24.8726	4.63648
Locus_21406_Transcript_1/1_Confidence_1.000_Length_191	191	gi|153921016|dbj|AK268206.1|	115	40	2e-13	97.5	0.33913	12.733	3.6705
Locus_19811_Transcript_1/1_Confidence_1.000_Length_222	222	gi|153919896|dbj|AK264344.1|	115	39	3e-15	100	0.33913	19.8243	4.3092
Locus_22537_Transcript_1/1_Confidence_1.000_Length_191	191	gi|153911598|dbj|AK259068.1|	112	38	1e-14	100	0.339286	18.6806	4.22347
Locus_17843_Transcript_1/1_Confidence_1.000_Length_220	220	gi|153908773|dbj|AK266863.1|	112	40	5e-11	95	0.339286	40.7045	5.34712
Locus_10242_Transcript_1/1_Confidence_1.000_Length_181	181	gi|153921867|dbj|AK271967.1|	109	38	2e-12	97.3684	0.33945	10.884	3.44413
Locus_15189_Transcript_1/1_Confidence_1.000_Length_250	250	gi|153918056|dbj|AK264255.1|	97	33	1e-11	100	0.340206	19.376	4.2762
Locus_33005_Transcript_1/1_Confidence_1.000_Length_250	250	gi|153912764|dbj|AK281789.1|	194	74	6e-17	89.1892	0.340206	36.068	5.17265
Locus_19587_Transcript_1/1_Confidence_1.000_Length_248	248	gi|153910415|dbj|AK270508.1|	94	32	5e-11	100	0.340426	10.1129	3.33813
Locus_28298_Transcript_1/1_Confidence_1.000_Length_394	394	gi|153924849|dbj|AK279293.1|	141	48	2e-20	100	0.340426	19.2741	4.26859
Locus_3994_Transcript_1/1_Confidence_1.000_Length_148	148	gi|153913891|dbj|AK270898.1|	135	48	5e-16	95.8333	0.340741	44.3986	5.47244
Locus_16273_Transcript_1/1_Confidence_1.000_Length_208	208	gi|153910140|dbj|AK263470.1|	129	46	1e-14	95.6522	0.341085	12.4231	3.63495
Locus_29532_Transcript_1/1_Confidence_1.000_Length_355	355	gi|153903047|dbj|AK281118.1|	252	87	3e-41	98.8506	0.34127	23.3042	4.54252
Locus_17203_Transcript_1/1_Confidence_1.000_Length_287	287	gi|153928278|dbj|AK279922.1|	158	56	4e-18	96.4286	0.341772	20.8815	4.38416
Locus_17221_Transcript_1/1_Confidence_1.000_Length_264	264	gi|153905008|dbj|AK262620.1|	146	50	1e-21	100	0.342466	13.1818	3.72048
Locus_3821_Transcript_1/1_Confidence_1.000_Length_260	260	gi|153913228|dbj|AK267350.1|	102	35	9e-13	100	0.343137	36.5038	5.18998
Locus_9433_Transcript_1/1_Confidence_1.000_Length_897	897	gi|153919011|dbj|AK282763.1|	303	105	3e-49	99.0476	0.343234	37.5039	5.22897
Locus_31347_Transcript_1/1_Confidence_1.000_Length_172	172	gi|153915134|dbj|AK255139.1|	96	33	9e-12	100	0.34375	15.8372	3.98525
Locus_25131_Transcript_1/1_Confidence_1.000_Length_228	228	gi|153902961|dbj|AK281032.1|	244	86	2e-38	97.6744	0.344262	29.9342	4.90372
Locus_30657_Transcript_1/1_Confidence_1.000_Length_266	266	gi|153910532|dbj|AK270625.1|	119	44	6e-11	93.1818	0.344538	21.7105	4.44032
Locus_2594_Transcript_1/1_Confidence_1.000_Length_447	447	gi|153944209|dbj|AK280761.1|	525	189	4e-87	95.7672	0.344762	1374.12	10.4243
Locus_17352_Transcript_1/1_Confidence_1.000_Length_173	173	gi|153944795|dbj|AK269615.1|	113	40	1e-13	97.5	0.345133	17.5723	4.13523
Locus_29134_Transcript_1/1_Confidence_1.000_Length_218	218	gi|153910500|dbj|AK270593.1|	107	38	3e-12	97.3684	0.345794	14.6284	3.8707
Locus_21563_Transcript_1/1_Confidence_1.000_Length_170	170	gi|153926486|dbj|AK283600.1|	240	84	2e-37	98.8095	0.345833	13213.9	13.6898
Locus_11940_Transcript_1/1_Confidence_1.000_Length_309	309	gi|153945389|dbj|AK273593.1|	104	37	2e-11	97.2973	0.346154	22.11	4.46663
Locus_9167_Transcript_1/1_Confidence_1.000_Length_180	180	gi|153914068|dbj|AK281883.1|	208	87	6e-13	82.7586	0.346154	26.5778	4.73215
Locus_4163_Transcript_1/1_Confidence_1.000_Length_385	385	gi|153919587|dbj|AK255699.1|	130	45	1e-18	100	0.346154	35.626	5.15486
Locus_33324_Transcript_1/1_Confidence_1.000_Length_184	184	gi|153919177|dbj|AK278692.1|	101	35	6e-13	100	0.346535	9.91304	3.30933
Locus_50_Transcript_2/10_Confidence_0.450_Length_1130	1130	gi|153928901|dbj|AK284203.1|	1653	651	1e-180	88.172	0.347247	60881.3	15.8937
Locus_24327_Transcript_1/1_Confidence_1.000_Length_348	348	gi|153907061|dbj|AK258196.1|	95	33	2e-11	100	0.347368	26.3793	4.72133
Locus_9613_Transcript_1/1_Confidence_1.000_Length_173	173	gi|153915784|dbj|AK255195.1|	106	37	4e-14	100	0.349057	24.5549	4.61794
Locus_22465_Transcript_1/1_Confidence_1.000_Length_259	259	gi|153908768|dbj|AK266858.1|	106	37	6e-14	100	0.349057	35.4749	5.14873
Locus_26533_Transcript_1/1_Confidence_1.000_Length_446	446	gi|153925000|dbj|AK283404.1|	146	51	4e-22	100	0.349315	22.9686	4.52159
Locus_675_Transcript_2/3_Confidence_0.600_Length_1118	1118	gi|153925032|dbj|AK283436.1|	824	305	1e-129	94.4262	0.349515	17500.6	14.0951
Locus_12966_Transcript_1/1_Confidence_1.000_Length_265	265	gi|153910770|dbj|AK274355.1|	163	62	6e-17	91.9355	0.349693	36.3774	5.18497
Locus_6729_Transcript_1/1_Confidence_1.000_Length_219	219	gi|153903673|dbj|AK273801.1|	117	42	3e-12	97.619	0.350427	256.758	8.00427
Locus_7936_Transcript_1/1_Confidence_1.000_Length_508	508	gi|153923485|dbj|AK268293.1|	97	34	7e-12	100	0.350515	28.0984	4.81242
Locus_13606_Transcript_1/1_Confidence_1.000_Length_338	338	gi|153924973|dbj|AK279417.1|	114	40	1e-15	100	0.350877	29.6479	4.88986
Locus_2348_Transcript_1/1_Confidence_1.000_Length_2240	2240	gi|153924009|dbj|AK265024.1|	131	48	8e-15	95.8333	0.351145	177.421	7.47104
Locus_19865_Transcript_1/1_Confidence_1.000_Length_298	298	gi|153915316|dbj|AK259688.1|	111	39	4e-15	100	0.351351	20.6544	4.36837
Locus_10656_Transcript_1/1_Confidence_1.000_Length_295	295	gi|153902585|dbj|AK261979.1|	128	45	1e-18	100	0.351562	25.2068	4.65574
Locus_10460_Transcript_1/1_Confidence_1.000_Length_174	174	gi|153924505|dbj|AK275666.1|	108	38	9e-15	100	0.351852	14.3678	3.84477
Locus_4688_Transcript_1/1_Confidence_1.000_Length_367	367	gi|153913449|dbj|AK270954.1|	108	39	1e-12	97.4359	0.351852	26.0681	4.70421
Locus_28783_Transcript_1/1_Confidence_1.000_Length_273	273	gi|153928388|dbj|AK283992.1|	142	56	6e-11	89.2857	0.352113	30.011	4.90742
Locus_10972_Transcript_1/1_Confidence_1.000_Length_198	198	gi|153922341|dbj|AK279070.1|	105	38	3e-12	97.3684	0.352381	9.9596	3.31609
Locus_25557_Transcript_1/1_Confidence_1.000_Length_296	296	gi|153929520|dbj|AK261399.1|	102	36	3e-13	100	0.352941	12.2264	3.61192
Locus_17384_Transcript_1/1_Confidence_1.000_Length_454	454	gi|153910677|dbj|AK258970.1|	102	36	4e-13	100	0.352941	29.0815	4.86203
Locus_10616_Transcript_1/1_Confidence_1.000_Length_378	378	gi|153913187|dbj|AK267309.1|	116	41	3e-16	100	0.353448	26.4947	4.72763
Locus_10462_Transcript_1/1_Confidence_1.000_Length_271	271	gi|153913209|dbj|AK267331.1|	99	35	9e-13	100	0.353535	11.7417	3.55357
Locus_30_Transcript_1/1_Confidence_1.000_Length_475	475	gi|153920473|dbj|AK264382.1|	99	35	2e-12	100	0.353535	15.3221	3.93754
Locus_22943_Transcript_1/2_Confidence_0.750_Length_817	817	gi|153916833|dbj|AK282262.1|	322	115	3e-55	99.1304	0.354037	86.9302	6.44179
Locus_19445_Transcript_1/1_Confidence_1.000_Length_645	645	gi|153943996|dbj|AK276971.1|	175	62	2e-28	100	0.354286	56.2093	5.81274
Locus_22149_Transcript_1/1_Confidence_1.000_Length_320	320	gi|153941768|dbj|AK284540.1|	158	56	3e-25	100	0.35443	25.8469	4.69192
Locus_8602_Transcript_1/1_Confidence_1.000_Length_330	330	gi|153921322|dbj|AK283008.1|	110	40	3e-13	97.5	0.354545	19.3121	4.27143
Locus_18944_Transcript_1/1_Confidence_1.000_Length_210	210	gi|153910334|dbj|AK267044.1|	107	39	7e-13	97.4359	0.35514	33.9952	5.08726
Locus_4616_Transcript_2/2_Confidence_0.667_Length_497	497	gi|153911896|dbj|AK259270.1|	121	43	3e-17	100	0.355372	39.9095	5.31866
Locus_6181_Transcript_1/1_Confidence_1.000_Length_340	340	gi|153928471|dbj|AK284075.1|	748	293	1e-102	90.785	0.355615	10224.4	13.3197
Locus_12706_Transcript_1/3_Confidence_0.667_Length_1360	1360	gi|153909495|dbj|AK281497.1|	787	286	1e-147	97.9021	0.355781	11330.1	13.4679
Locus_29451_Transcript_1/1_Confidence_1.000_Length_168	168	gi|153905830|dbj|AK270053.1|	118	42	4e-17	100	0.355932	14.0179	3.80919
Locus_18407_Transcript_1/1_Confidence_1.000_Length_377	377	gi|153945169|dbj|AK280925.1|	118	42	9e-17	100	0.355932	21.9496	4.45612
Locus_9872_Transcript_1/1_Confidence_1.000_Length_648	648	gi|153911605|dbj|AK259101.1|	115	41	6e-16	100	0.356522	103.435	6.69258
Locus_1445_Transcript_1/1_Confidence_1.000_Length_374	374	gi|153918242|dbj|AK267821.1|	336	122	9e-60	98.3607	0.357143	56.3235	5.81567
Locus_29396_Transcript_1/1_Confidence_1.000_Length_222	222	gi|153927845|dbj|AK276227.1|	109	41	1e-11	95.122	0.357798	16.7568	4.06667
Locus_10151_Transcript_1/1_Confidence_1.000_Length_246	246	gi|153910220|dbj|AK266930.1|	95	34	3e-12	100	0.357895	15.4472	3.94927
Locus_4387_Transcript_1/1_Confidence_1.000_Length_222	222	gi|153906084|dbj|AK277465.1|	120	45	1e-11	95.5556	0.358333	18.7973	4.23245
Locus_19077_Transcript_1/2_Confidence_0.750_Length_833	833	gi|325494715|gb|HQ709192.1|	2253	828	0	97.7053	0.359077	172.098	7.42709
Locus_15696_Transcript_1/1_Confidence_1.000_Length_319	319	gi|153942089|dbj|AK261556.1|	103	37	7e-14	100	0.359223	13.7868	3.78522
Locus_3066_Transcript_1/1_Confidence_1.000_Length_199	199	gi|153913620|dbj|AK274705.1|	89	32	4e-11	100	0.359551	14.0101	3.80839
Locus_5305_Transcript_1/3_Confidence_0.667_Length_1588	1588	gi|153944414|dbj|AK284926.1|	189	77	9e-14	88.3117	0.359788	1740.04	10.7649
Locus_16792_Transcript_1/1_Confidence_1.000_Length_200	200	gi|153906534|dbj|AK258118.1|	100	36	2e-13	100	0.36	10.23	3.35473
Locus_3241_Transcript_1/1_Confidence_1.000_Length_748	748	gi|153914981|dbj|AK254986.1|	100	37	4e-11	97.2973	0.36	101.599	6.66674
Locus_25464_Transcript_1/1_Confidence_1.000_Length_239	239	gi|153904911|dbj|AK257958.1|	111	40	8e-16	100	0.36036	19.0126	4.24888
Locus_30343_Transcript_1/1_Confidence_1.000_Length_261	261	gi|153920281|dbj|AK268067.1|	111	41	6e-14	97.561	0.36036	34.069	5.09039
Locus_23551_Transcript_1/1_Confidence_1.000_Length_467	467	gi|153944444|dbj|AK284956.1|	122	45	4e-16	97.7778	0.360656	23.8908	4.57838
Locus_9640_Transcript_1/1_Confidence_1.000_Length_358	358	gi|153911304|dbj|AK263637.1|	288	105	5e-52	99.0476	0.361111	15.0642	3.91306
Locus_28495_Transcript_1/1_Confidence_1.000_Length_370	370	gi|153903028|dbj|AK281099.1|	180	70	1e-21	92.8571	0.361111	762.719	9.57501
Locus_5850_Transcript_1/1_Confidence_1.000_Length_343	343	gi|153918090|dbj|AK264289.1|	163	62	1e-21	95.1613	0.361963	27.656	4.78952
Locus_2952_Transcript_1/1_Confidence_1.000_Length_1602	1602	gi|153924210|dbj|AK260886.1|	116	42	4e-16	100	0.362069	139.73	7.1265
Locus_10059_Transcript_1/1_Confidence_1.000_Length_1277	1277	gi|153926897|dbj|AK261164.1|	171	63	5e-24	98.4127	0.362573	78.224	6.28954
Locus_6950_Transcript_1/1_Confidence_1.000_Length_436	436	gi|153926382|dbj|AK279536.1|	102	37	1e-13	100	0.362745	31.3486	4.97033
Locus_777_Transcript_1/1_Confidence_1.000_Length_1392	1392	gi|153916578|dbj|AK278245.1|	113	41	1e-15	100	0.362832	59.732	5.90043
Locus_17410_Transcript_1/1_Confidence_1.000_Length_258	258	gi|153927365|dbj|AK268981.1|	121	44	4e-18	100	0.363636	22.7907	4.51037
Locus_9351_Transcript_1/1_Confidence_1.000_Length_334	334	gi|153944063|dbj|AK277038.1|	110	42	5e-12	95.2381	0.363636	28.8323	4.84962
Locus_27055_Transcript_1/1_Confidence_1.000_Length_175	175	gi|153908194|dbj|AK254172.1|	96	35	6e-13	100	0.364583	14.2971	3.83765
Locus_26281_Transcript_1/1_Confidence_1.000_Length_432	432	gi|153944270|dbj|AK284782.1|	186	78	2e-14	87.1795	0.365591	130.315	7.02586
Locus_472_Transcript_1/1_Confidence_1.000_Length_2143	2143	gi|153942011|dbj|AK284416.1|	1829	676	0	98.9645	0.365774	68.3682	6.09525
Locus_15043_Transcript_1/1_Confidence_1.000_Length_377	377	gi|153914185|dbj|AK278201.1|	112	43	1e-12	95.3488	0.366071	76.3156	6.25391
Locus_19562_Transcript_1/1_Confidence_1.000_Length_199	199	gi|153919838|dbj|AK260317.1|	120	45	2e-16	97.7778	0.366667	18.7136	4.22601
Locus_25552_Transcript_1/1_Confidence_1.000_Length_172	172	gi|153927818|dbj|AK276200.1|	90	33	9e-12	100	0.366667	22.907	4.51772
Locus_28550_Transcript_1/1_Confidence_1.000_Length_244	244	gi|153902735|dbj|AK262129.1|	379	141	3e-71	98.5816	0.366755	12.7623	3.67382
Locus_123_Transcript_6/8_Confidence_0.438_Length_415	415	gi|153902973|dbj|AK281044.1|	605	222	1e-124	100	0.366942	3347.48	11.7089
Locus_13552_Transcript_1/1_Confidence_1.000_Length_200	200	gi|153944070|dbj|AK277045.1|	109	40	7e-16	100	0.366972	13.26	3.72901
Locus_4881_Transcript_2/3_Confidence_0.714_Length_802	802	gi|153913994|dbj|AK281809.1|	697	278	1e-101	92.0863	0.367288	156.685	7.29172
Locus_24776_Transcript_6/7_Confidence_0.652_Length_1415	1415	gi|153905369|dbj|AK281260.1|	1810	722	0	92.1053	0.367403	10111.2	13.3037
Locus_27310_Transcript_1/1_Confidence_1.000_Length_186	186	gi|153903673|dbj|AK273801.1|	117	45	1e-11	95.5556	0.367521	156.887	7.29358
Locus_6487_Transcript_1/1_Confidence_1.000_Length_212	212	gi|60677668|dbj|AB194275.1|	571	212	1e-113	99.0566	0.367776	27.5566	4.78433
Locus_9772_Transcript_1/1_Confidence_1.000_Length_584	584	gi|153925209|dbj|AK279251.1|	106	39	8e-15	100	0.367925	42.976	5.42546
Locus_29207_Transcript_1/1_Confidence_1.000_Length_256	256	gi|153907671|dbj|AK258411.1|	258	98	3e-43	96.9388	0.368217	18.3516	4.19783
Locus_13640_Transcript_1/1_Confidence_1.000_Length_226	226	gi|153923514|dbj|AK268322.1|	528	202	5e-94	96.5347	0.369318	12.7301	3.67017
Locus_56_Transcript_1/1_Confidence_1.000_Length_685	685	gi|153905484|dbj|AK281375.1|	192	81	1e-20	87.6543	0.369792	65.9533	6.04337
Locus_9509_Transcript_1/1_Confidence_1.000_Length_201	201	gi|153915788|dbj|AK255199.1|	100	37	4e-14	100	0.37	33.9652	5.08598
Locus_23738_Transcript_1/1_Confidence_1.000_Length_257	257	gi|153929966|dbj|AK269194.1|	108	40	9e-16	100	0.37037	21.1829	4.40483
Locus_43_Transcript_6/7_Confidence_0.500_Length_1920	1920	gi|153943213|dbj|AK284690.1|	1503	571	0	97.7233	0.371257	3696.15	11.8518
Locus_2019_Transcript_4/4_Confidence_0.700_Length_951	951	gi|153928471|dbj|AK284075.1|	748	288	1e-137	96.5278	0.371658	8967.54	13.1305
Locus_29822_Transcript_1/1_Confidence_1.000_Length_313	313	gi|153929233|dbj|AK284349.1|	113	44	3e-13	95.4545	0.371681	16.9808	4.08584
Locus_13595_Transcript_1/1_Confidence_1.000_Length_982	982	gi|153903594|dbj|AK273722.1|	113	43	1e-14	97.6744	0.371681	59.4827	5.8944
Locus_29368_Transcript_1/1_Confidence_1.000_Length_252	252	gi|153943823|dbj|AK273417.1|	102	38	1e-14	100	0.372549	21.4008	4.41959
Locus_33906_Transcript_1/1_Confidence_1.000_Length_323	323	gi|153927304|dbj|AK268920.1|	110	43	1e-12	95.3488	0.372727	35.4861	5.14918
Locus_4884_Transcript_4/4_Confidence_0.625_Length_696	696	gi|153905681|dbj|AK269904.1|	110	43	2e-12	95.3488	0.372727	333.603	8.38199
Locus_11329_Transcript_1/1_Confidence_1.000_Length_199	199	gi|153921076|dbj|AK275423.1|	126	49	4e-14	95.9184	0.373016	19.4472	4.28149
Locus_3619_Transcript_1/1_Confidence_1.000_Length_556	556	gi|153920857|dbj|AK271821.1|	99	37	1e-13	100	0.373737	38.7698	5.27686
Locus_13710_Transcript_1/1_Confidence_1.000_Length_221	221	gi|153917119|dbj|AK282409.1|	503	197	5e-85	95.4315	0.373757	208.792	7.70592
Locus_13634_Transcript_1/1_Confidence_1.000_Length_237	237	gi|153905968|dbj|AK273970.1|	107	40	8e-16	100	0.373832	21.1603	4.40329
Locus_6474_Transcript_1/1_Confidence_1.000_Length_1192	1192	gi|153910981|dbj|AK254494.1|	115	44	1e-12	97.7273	0.373913	90.2349	6.49561
Locus_26434_Transcript_1/1_Confidence_1.000_Length_386	386	gi|153945558|dbj|AK277147.1|	433	173	7e-67	93.6416	0.374134	14.1684	3.8246
Locus_12064_Transcript_1/1_Confidence_1.000_Length_178	178	gi|153903097|dbj|AK281168.1|	347	148	1e-29	87.8378	0.37464	60.5393	5.9198
Locus_12424_Transcript_1/1_Confidence_1.000_Length_172	172	gi|153924341|dbj|AK272119.1|	128	52	1e-13	92.3077	0.375	14.9477	3.90185
Locus_15024_Transcript_1/1_Confidence_1.000_Length_191	191	gi|153902585|dbj|AK261979.1|	128	48	1e-20	100	0.375	16.6859	4.06055
Locus_14552_Transcript_1/1_Confidence_1.000_Length_393	393	gi|153944701|dbj|AK269521.1|	104	39	6e-15	100	0.375	21.631	4.43503
Locus_12592_Transcript_1/1_Confidence_1.000_Length_306	306	gi|153919886|dbj|AK264334.1|	104	39	4e-15	100	0.375	24.7876	4.63155
Locus_10128_Transcript_2/4_Confidence_0.700_Length_627	627	gi|153905462|dbj|AK281353.1|	791	313	1e-140	94.8882	0.375474	135.673	7.08399
Locus_4100_Transcript_1/1_Confidence_1.000_Length_657	657	gi|153909509|dbj|AK281511.1|	165	62	2e-28	100	0.375758	51.2116	5.6784
Locus_16222_Transcript_1/1_Confidence_1.000_Length_267	267	gi|153928894|dbj|AK284196.1|	423	159	9e-87	100	0.375887	26.0674	4.70418
Locus_25287_Transcript_1/1_Confidence_1.000_Length_194	194	gi|153921461|dbj|AK283147.1|	154	61	3e-21	95.082	0.376623	15.2216	3.92805
Locus_2944_Transcript_1/3_Confidence_0.750_Length_714	714	gi|153903094|dbj|AK281165.1|	1390	542	0	96.679	0.376978	4821.27	12.2352
Locus_29527_Transcript_1/1_Confidence_1.000_Length_225	225	gi|153905234|dbj|AK266422.1|	114	46	3e-12	93.4783	0.377193	14.16	3.82375
Locus_24992_Transcript_1/1_Confidence_1.000_Length_257	257	gi|153922824|dbj|AK256090.1|	106	40	9e-16	100	0.377358	15.8872	3.98979
Locus_34176_Transcript_1/1_Confidence_1.000_Length_181	181	gi|153908807|dbj|AK266897.1|	127	50	4e-17	96	0.377953	18.8343	4.23529
Locus_4514_Transcript_1/1_Confidence_1.000_Length_285	285	gi|153906874|dbj|AK270126.1|	275	115	5e-36	90.4348	0.378182	161.354	7.33409
Locus_7879_Transcript_1/1_Confidence_1.000_Length_281	281	gi|153928542|dbj|AK284146.1|	156	59	5e-27	100	0.378205	19.0961	4.25521
Locus_1598_Transcript_1/1_Confidence_1.000_Length_243	243	gi|153944119|dbj|AK280671.1|	193	85	5e-14	85.8824	0.378238	12.5021	3.64409
Locus_28357_Transcript_1/1_Confidence_1.000_Length_203	203	gi|153919671|dbj|AK260150.1|	111	42	5e-17	100	0.378378	14.9113	3.89834
Locus_23250_Transcript_1/1_Confidence_1.000_Length_212	212	gi|153913129|dbj|AK263871.1|	111	43	3e-15	97.6744	0.378378	15.7311	3.97555
Locus_11364_Transcript_1/1_Confidence_1.000_Length_193	193	gi|153922933|dbj|AK260566.1|	95	37	1e-11	97.2973	0.378947	15.715	3.97407
Locus_4026_Transcript_1/2_Confidence_0.750_Length_852	852	gi|153904871|dbj|AK257918.1|	124	47	2e-19	100	0.379032	72.7864	6.1856
Locus_20739_Transcript_1/1_Confidence_1.000_Length_295	295	gi|153913031|dbj|AK263773.1|	108	43	1e-12	95.3488	0.37963	20.2915	4.34281
Locus_15512_Transcript_1/1_Confidence_1.000_Length_217	217	gi|153906863|dbj|AK270115.1|	121	47	1e-17	97.8723	0.380165	10.4747	3.38883
Locus_3582_Transcript_1/1_Confidence_1.000_Length_200	200	gi|153912639|dbj|AK281664.1|	163	62	5e-29	100	0.380368	18.225	4.18785
Locus_13672_Transcript_1/1_Confidence_1.000_Length_180	180	gi|153919161|dbj|AK278676.1|	92	35	6e-13	100	0.380435	15.1722	3.92336
Locus_13582_Transcript_1/1_Confidence_1.000_Length_172	172	gi|153923745|dbj|AK260791.1|	113	43	1e-17	100	0.380531	21.0698	4.3971
Locus_29705_Transcript_1/1_Confidence_1.000_Length_198	198	gi|153922461|dbj|AK279190.1|	105	42	3e-12	95.2381	0.380952	11.899	3.57277
Locus_10983_Transcript_1/1_Confidence_1.000_Length_769	769	gi|153909172|dbj|AK274225.1|	105	40	3e-15	100	0.380952	37.6957	5.23633
Locus_22680_Transcript_1/1_Confidence_1.000_Length_469	469	gi|153945496|dbj|AK261926.1|	118	45	2e-18	100	0.381356	26.548	4.73053
Locus_14177_Transcript_1/1_Confidence_1.000_Length_452	452	gi|153907973|dbj|AK266656.1|	97	38	6e-12	97.3684	0.381443	29.9004	4.90209
Locus_30534_Transcript_1/1_Confidence_1.000_Length_288	288	gi|153924685|dbj|AK268582.1|	110	43	4e-15	97.6744	0.381818	22.375	4.48382
Locus_30673_Transcript_1/1_Confidence_1.000_Length_230	230	gi|153919511|dbj|AK275149.1|	110	42	5e-17	100	0.381818	23.4261	4.55004
Locus_24415_Transcript_1/1_Confidence_1.000_Length_369	369	gi|153925113|dbj|AK283517.1|	911	354	0	98.3051	0.381998	23.8401	4.57532
Locus_26881_Transcript_1/1_Confidence_1.000_Length_229	229	gi|153909790|dbj|AK254388.1|	123	52	5e-11	90.3846	0.382114	18.8646	4.23761
Locus_23421_Transcript_1/1_Confidence_1.000_Length_189	189	gi|153905651|dbj|AK285133.1|	115	44	3e-18	100	0.382609	9.59259	3.26192
Locus_17672_Transcript_1/1_Confidence_1.000_Length_200	200	gi|153944304|dbj|AK284816.1|	522	200	1e-111	100	0.383142	47.3	5.56377
Locus_32878_Transcript_1/1_Confidence_1.000_Length_179	179	gi|153904557|dbj|AK253435.1|	120	49	4e-14	93.8776	0.383333	33.2123	5.05365
Locus_3789_Transcript_1/1_Confidence_1.000_Length_353	353	gi|153903692|dbj|AK273820.1|	133	56	8e-11	91.0714	0.383459	19.7875	4.30652
Locus_22742_Transcript_1/1_Confidence_1.000_Length_218	218	gi|153927675|dbj|AK276057.1|	86	33	1e-11	100	0.383721	16.0229	4.00207
Locus_5368_Transcript_1/1_Confidence_1.000_Length_201	201	gi|153944351|dbj|AK284863.1|	211	82	1e-38	98.7805	0.383886	242.692	7.92298
Locus_1555_Transcript_1/2_Confidence_0.750_Length_1853	1853	gi|153913995|dbj|AK281810.1|	442	173	4e-87	98.2659	0.384615	309.215	8.27247
Locus_18838_Transcript_1/1_Confidence_1.000_Length_194	194	gi|153914092|dbj|AK281907.1|	436	174	2e-81	96.5517	0.385321	13.3196	3.73548
Locus_20000_Transcript_1/1_Confidence_1.000_Length_245	245	gi|153929209|dbj|AK276294.1|	114	44	4e-18	100	0.385965	14.2449	3.83237
Locus_25203_Transcript_1/1_Confidence_1.000_Length_536	536	gi|153923542|dbj|AK268350.1|	114	45	5e-16	97.7778	0.385965	21.2332	4.40825
Locus_17462_Transcript_1/1_Confidence_1.000_Length_337	337	gi|153916237|dbj|AK271143.1|	88	34	5e-12	100	0.386364	21.4243	4.42118
Locus_2460_Transcript_1/1_Confidence_1.000_Length_955	955	gi|153903593|dbj|AK273721.1|	119	48	4e-15	95.8333	0.386555	247.628	7.95203
Locus_25090_Transcript_1/1_Confidence_1.000_Length_252	252	gi|153942589|dbj|AK273177.1|	111	44	9e-16	97.7273	0.387387	19.2778	4.26887
Locus_3737_Transcript_1/1_Confidence_1.000_Length_387	387	gi|153908085|dbj|AK263088.1|	134	52	1e-22	100	0.38806	40.3928	5.33602
Locus_228_Transcript_1/1_Confidence_1.000_Length_361	361	gi|108742363|gb|DQ630860.1|	672	265	1e-139	98.4906	0.388393	20.2105	4.33703
Locus_20293_Transcript_1/1_Confidence_1.000_Length_173	173	gi|153924052|dbj|AK265067.1|	121	51	6e-13	92.1569	0.38843	10.5434	3.39826
Locus_34166_Transcript_1/1_Confidence_1.000_Length_225	225	gi|153929242|dbj|AK284358.1|	525	224	7e-78	91.0714	0.388571	13.4622	3.75084
Locus_18263_Transcript_1/1_Confidence_1.000_Length_187	187	gi|153912636|dbj|AK281661.1|	175	69	8e-31	98.5507	0.388571	16.2353	4.02106
Locus_28549_Transcript_1/1_Confidence_1.000_Length_197	197	gi|153906874|dbj|AK270126.1|	275	119	4e-36	89.916	0.389091	54.7411	5.77455
Locus_2466_Transcript_1/1_Confidence_1.000_Length_830	830	gi|153907460|dbj|AK262961.1|	113	44	1e-17	100	0.389381	50.6663	5.66295
Locus_28245_Transcript_1/1_Confidence_1.000_Length_589	589	gi|153916774|dbj|AK282203.1|	226	104	2e-15	84.6154	0.389381	91.3447	6.51325
Locus_8380_Transcript_1/1_Confidence_1.000_Length_213	213	gi|153926696|dbj|AK275985.1|	105	41	2e-16	100	0.390476	13.8873	3.7957
Locus_1302_Transcript_1/1_Confidence_1.000_Length_217	217	gi|153911547|dbj|AK267260.1|	105	41	2e-16	100	0.390476	14.3272	3.84068
Locus_20258_Transcript_1/3_Confidence_0.600_Length_456	456	gi|153926644|dbj|AK283758.1|	348	146	1e-53	93.1507	0.390805	155.265	7.27859
Locus_33_Transcript_3/5_Confidence_0.625_Length_1405	1405	gi|153903997|dbj|AK253271.1|	1611	686	0	91.8367	0.391061	25232.2	14.623
Locus_33955_Transcript_1/1_Confidence_1.000_Length_284	284	gi|153903937|dbj|AK253211.1|	92	37	2e-11	97.2973	0.391304	10.6796	3.41678
Locus_10751_Transcript_1/2_Confidence_0.750_Length_762	762	gi|153906103|dbj|AK285113.1|	171	78	1e-11	85.8974	0.391813	321.293	8.32774
Locus_34347_Transcript_1/1_Confidence_1.000_Length_226	226	gi|153929572|dbj|AK261451.1|	135	59	8e-13	89.8305	0.392593	17.4867	4.12819
Locus_16196_Transcript_1/1_Confidence_1.000_Length_232	232	gi|153908751|dbj|AK266841.1|	117	46	2e-19	100	0.393162	30.3966	4.92584
Locus_7428_Transcript_1/1_Confidence_1.000_Length_1190	1190	gi|194440584|dbj|AB378065.1|	1953	776	0	98.9691	0.393241	57.2454	5.83909
Locus_34153_Transcript_1/1_Confidence_1.000_Length_286	286	gi|153918676|dbj|AK282605.1|	445	177	1e-92	98.8701	0.393258	21.4965	4.42603
Locus_8307_Transcript_1/1_Confidence_1.000_Length_1477	1477	gi|153925253|dbj|AK256546.1|	122	48	9e-20	100	0.393443	102.204	6.67531
Locus_12334_Transcript_1/1_Confidence_1.000_Length_393	393	gi|153923696|dbj|AK264814.1|	94	37	9e-14	100	0.393617	25.5191	4.6735
Locus_16741_Transcript_2/2_Confidence_0.667_Length_384	384	gi|153902584|dbj|AK261978.1|	99	39	6e-15	100	0.393939	85.2812	6.41416
Locus_14768_Transcript_1/1_Confidence_1.000_Length_184	184	gi|153903863|dbj|AK262267.1|	109	44	6e-16	97.7273	0.394495	13.6196	3.76761
Locus_5488_Transcript_1/1_Confidence_1.000_Length_204	204	gi|153922269|dbj|AK271873.1|	109	44	7e-16	97.7273	0.394495	15.1814	3.92423
Locus_17254_Transcript_1/1_Confidence_1.000_Length_286	286	gi|153918228|dbj|AK267807.1|	109	44	1e-15	97.7273	0.394495	24.9301	4.63982
Locus_22320_Transcript_1/1_Confidence_1.000_Length_442	442	gi|153903924|dbj|AK262328.1|	109	45	2e-11	95.5556	0.394495	50.1855	5.6492
Locus_29599_Transcript_1/1_Confidence_1.000_Length_176	176	gi|153904148|dbj|AK257591.1|	187	74	3e-36	100	0.395722	13.3011	3.73348
Locus_38_Transcript_1/11_Confidence_1.000_Length_170	170	gi|153919382|dbj|AK282857.1|	374	170	5e-41	87.0588	0.395722	67375.4	16.0399
Locus_29485_Transcript_1/1_Confidence_1.000_Length_253	253	gi|153909886|dbj|AK258851.1|	96	38	1e-14	100	0.395833	16.8024	4.07059
Locus_30682_Transcript_1/1_Confidence_1.000_Length_483	483	gi|153914935|dbj|AK282044.1|	452	193	5e-68	92.7461	0.396018	2660.41	11.3774
Locus_18309_Transcript_1/1_Confidence_1.000_Length_311	311	gi|153916187|dbj|AK271093.1|	111	44	5e-18	100	0.396396	21.2572	4.40988
Locus_23399_Transcript_1/1_Confidence_1.000_Length_333	333	gi|153913673|dbj|AK274758.1|	93	38	5e-12	97.3684	0.397849	11.5946	3.53538
Locus_19163_Transcript_1/1_Confidence_1.000_Length_227	227	gi|153911600|dbj|AK259070.1|	103	41	2e-16	100	0.398058	14.3965	3.84764
Locus_12370_Transcript_1/1_Confidence_1.000_Length_387	387	gi|153923289|dbj|AK256218.1|	108	43	2e-17	100	0.398148	50.4005	5.65537
Locus_4882_Transcript_1/1_Confidence_1.000_Length_215	215	gi|153915166|dbj|AK255171.1|	113	47	3e-15	95.7447	0.39823	11.9767	3.58216
Locus_9965_Transcript_1/1_Confidence_1.000_Length_191	191	gi|153903179|dbj|AK277286.1|	113	47	2e-13	95.7447	0.39823	15.1204	3.91843
Locus_22612_Transcript_1/1_Confidence_1.000_Length_268	268	gi|153907351|dbj|AK253922.1|	113	49	1e-11	91.8367	0.39823	18.9515	4.24424
Locus_354_Transcript_1/1_Confidence_1.000_Length_647	647	gi|153924284|dbj|AK268679.1|	113	46	2e-16	97.8261	0.39823	1727.65	10.7546
Locus_1811_Transcript_1/1_Confidence_1.000_Length_430	430	gi|153906958|dbj|AK270210.1|	118	47	1e-19	100	0.398305	19.0628	4.25269
Locus_6140_Transcript_1/1_Confidence_1.000_Length_247	247	gi|153911983|dbj|AK270683.1|	118	47	6e-20	100	0.398305	22.9919	4.52305
Locus_10976_Transcript_1/1_Confidence_1.000_Length_346	346	gi|153920007|dbj|AK282976.1|	431	195	3e-53	88.2051	0.399072	30.078	4.91064
Locus_31239_Transcript_1/1_Confidence_1.000_Length_171	171	gi|153915835|dbj|AK255246.1|	228	91	2e-46	100	0.399123	13.2982	3.73316
Locus_27262_Transcript_1/1_Confidence_1.000_Length_187	187	gi|153942383|dbj|AK265819.1|	463	187	7e-99	98.9305	0.399568	14.1016	3.81779
Locus_14968_Transcript_1/1_Confidence_1.000_Length_193	193	gi|153916076|dbj|AK259854.1|	105	42	4e-17	100	0.4	10.228	3.35445
Locus_30437_Transcript_1/1_Confidence_1.000_Length_189	189	gi|153904557|dbj|AK253435.1|	120	51	3e-15	94.1176	0.4	15.9365	3.99426
Locus_13464_Transcript_1/1_Confidence_1.000_Length_172	172	gi|153927821|dbj|AK276203.1|	110	44	2e-18	100	0.4	19.8663	4.31225
Locus_22873_Transcript_1/1_Confidence_1.000_Length_182	182	gi|153906361|dbj|AK277614.1|	95	38	1e-14	100	0.4	20.3626	4.34785
Locus_5311_Transcript_1/1_Confidence_1.000_Length_235	235	gi|153920282|dbj|AK268068.1|	135	57	9e-19	94.7368	0.4	51.0298	5.67327
Locus_18678_Transcript_1/1_Confidence_1.000_Length_553	553	gi|153923615|dbj|AK268423.1|	115	49	1e-13	93.8776	0.4	58.8933	5.88003
Locus_31579_Transcript_1/1_Confidence_1.000_Length_470	470	gi|153912813|dbj|AK281646.1|	327	164	1e-10	79.878	0.400612	64.7936	6.01778
Locus_19_Transcript_1/3_Confidence_0.818_Length_1296	1296	gi|153926485|dbj|AK283599.1|	2456	987	0	99.696	0.400651	3227.89	11.6564
Locus_32013_Transcript_1/1_Confidence_1.000_Length_174	174	gi|153903044|dbj|AK281115.1|	197	81	1e-35	97.5309	0.401015	24.023	4.58634
Locus_7736_Transcript_1/1_Confidence_1.000_Length_361	361	gi|153917794|dbj|AK260024.1|	107	44	1e-15	97.7273	0.401869	26.2271	4.71299
Locus_19323_Transcript_1/1_Confidence_1.000_Length_538	538	gi|153902335|dbj|AK253193.1|	107	44	2e-15	97.7273	0.401869	48.3903	5.59665
Locus_24369_Transcript_1/1_Confidence_1.000_Length_189	189	gi|153925496|dbj|AK265125.1|	102	41	2e-16	100	0.401961	11.8995	3.57283
Locus_25628_Transcript_1/1_Confidence_1.000_Length_349	349	gi|153919825|dbj|AK260304.1|	104	42	8e-17	100	0.403846	21.7049	4.43995
Locus_20763_Transcript_1/1_Confidence_1.000_Length_289	289	gi|153929820|dbj|AK265668.1|	136	57	4e-21	96.4912	0.404412	27.5813	4.78562
Locus_29813_Transcript_1/1_Confidence_1.000_Length_221	221	gi|153920002|dbj|AK282959.1|	539	221	1e-116	98.6425	0.404453	16.4887	4.0434
Locus_6991_Transcript_1/1_Confidence_1.000_Length_698	698	gi|153905346|dbj|AK281237.1|	716	294	1e-155	98.6395	0.405028	65.1074	6.02475
Locus_25847_Transcript_1/1_Confidence_1.000_Length_242	242	gi|153908082|dbj|AK263085.1|	296	132	7e-38	90.9091	0.405405	24.1322	4.59289
Locus_31001_Transcript_1/1_Confidence_1.000_Length_206	206	gi|153944806|dbj|AK269626.1|	106	43	1e-17	100	0.40566	14.3592	3.84391
Locus_29827_Transcript_1/1_Confidence_1.000_Length_181	181	gi|153919853|dbj|AK260332.1|	133	61	9e-12	88.5246	0.406015	10.4586	3.38661
Locus_34054_Transcript_1/2_Confidence_0.833_Length_344	344	gi|153924184|dbj|AK256365.1|	322	136	6e-61	96.3235	0.406832	283.09	8.14512
Locus_27594_Transcript_1/1_Confidence_1.000_Length_173	173	gi|153910590|dbj|AK263422.1|	140	57	4e-26	100	0.407143	9.66474	3.27273
Locus_26510_Transcript_1/1_Confidence_1.000_Length_234	234	gi|153907185|dbj|AK258320.1|	81	33	1e-11	100	0.407407	11.9915	3.58393
Locus_31683_Transcript_1/1_Confidence_1.000_Length_235	235	gi|153914945|dbj|AK282054.1|	189	89	2e-16	86.5169	0.407407	31.9191	4.99635
Locus_13185_Transcript_1/1_Confidence_1.000_Length_282	282	gi|153919227|dbj|AK278742.1|	108	45	6e-14	97.7778	0.407407	57.2979	5.84041
Locus_2657_Transcript_1/1_Confidence_1.000_Length_912	912	gi|153917727|dbj|AK259957.1|	157	66	1e-23	96.9697	0.407643	52.5965	5.71689
Locus_26063_Transcript_1/1_Confidence_1.000_Length_2240	2240	gi|153945259|dbj|AK281015.1|	147	69	1e-10	86.9565	0.408163	215.857	7.75393
Locus_33962_Transcript_1/1_Confidence_1.000_Length_180	180	gi|153920060|dbj|AK264466.1|	93	39	6e-13	97.4359	0.408602	10.9778	3.45651
Locus_25198_Transcript_1/1_Confidence_1.000_Length_177	177	gi|153909499|dbj|AK281501.1|	198	82	1e-38	98.7805	0.409091	13.2938	3.73268
Locus_28022_Transcript_1/1_Confidence_1.000_Length_204	204	gi|153922717|dbj|AK275643.1|	105	43	1e-17	100	0.409524	12.6422	3.66017
Locus_19341_Transcript_1/1_Confidence_1.000_Length_301	301	gi|153927212|dbj|AK265342.1|	105	43	2e-17	100	0.409524	21.4452	4.42258
Locus_15087_Transcript_1/1_Confidence_1.000_Length_281	281	gi|153910209|dbj|AK266919.1|	100	41	3e-16	100	0.41	19.4342	4.28052
Locus_4972_Transcript_1/1_Confidence_1.000_Length_345	345	gi|153943887|dbj|AK276862.1|	100	41	3e-16	100	0.41	25.4841	4.67152
Locus_25792_Transcript_1/1_Confidence_1.000_Length_218	218	gi|153910523|dbj|AK270616.1|	117	49	2e-16	97.9592	0.410256	17.0826	4.09445
Locus_10126_Transcript_1/1_Confidence_1.000_Length_218	218	gi|153903441|dbj|AK269791.1|	117	48	1e-20	100	0.410256	18.7982	4.23252
Locus_12235_Transcript_1/2_Confidence_0.800_Length_772	772	gi|153903815|dbj|AK262219.1|	117	48	5e-20	100	0.410256	60.3692	5.91574
Locus_10747_Transcript_1/2_Confidence_0.750_Length_671	671	gi|153923739|dbj|AK260785.1|	117	48	4e-20	100	0.410256	83.0238	6.37545
Locus_27293_Transcript_1/1_Confidence_1.000_Length_392	392	gi|153928973|dbj|AK284275.1|	292	144	2e-20	83.3333	0.410959	83.8418	6.3896
Locus_4499_Transcript_1/1_Confidence_1.000_Length_234	234	gi|153907802|dbj|AK258542.1|	107	47	8e-13	93.617	0.411215	13.9487	3.80206
Locus_22378_Transcript_1/1_Confidence_1.000_Length_196	196	gi|153927743|dbj|AK276101.1|	175	79	2e-22	91.1392	0.411429	64.2857	6.00643
Locus_13099_Transcript_1/1_Confidence_1.000_Length_232	232	gi|153924109|dbj|AK268504.1|	119	53	5e-14	92.4528	0.411765	37.1897	5.21683
Locus_16772_Transcript_1/1_Confidence_1.000_Length_479	479	gi|153905325|dbj|AK281216.1|	993	418	0	97.8469	0.411883	27.4134	4.77681
Locus_1200_Transcript_1/1_Confidence_1.000_Length_413	413	gi|153908082|dbj|AK263085.1|	296	132	2e-42	92.4242	0.412162	195.915	7.61409
Locus_21969_Transcript_1/1_Confidence_1.000_Length_241	241	gi|153942882|dbj|AK280431.1|	97	40	9e-16	100	0.412371	17.9544	4.16626
Locus_427_Transcript_1/1_Confidence_1.000_Length_473	473	gi|153904019|dbj|AK253293.1|	914	380	0	99.2105	0.412473	2246.84	11.1337
Locus_18145_Transcript_1/1_Confidence_1.000_Length_541	541	gi|153942129|dbj|AK261596.1|	109	48	5e-13	93.75	0.412844	34.5342	5.10995
Locus_14960_Transcript_1/1_Confidence_1.000_Length_1493	1493	gi|153912791|dbj|AK281624.1|	191	79	3e-38	100	0.413613	62.708	5.97058
Locus_19353_Transcript_1/1_Confidence_1.000_Length_203	203	gi|153905892|dbj|AK273894.1|	232	96	3e-49	100	0.413793	18.1773	4.18407
Locus_20697_Transcript_1/1_Confidence_1.000_Length_372	372	gi|153915943|dbj|AK263984.1|	128	53	2e-23	100	0.414062	35.9624	5.16842
Locus_17091_Transcript_1/1_Confidence_1.000_Length_749	749	gi|153928482|dbj|AK284086.1|	338	143	1e-69	97.9021	0.414201	63.255	5.98311
Locus_2968_Transcript_1/1_Confidence_1.000_Length_784	784	gi|153915711|dbj|AK267630.1|	82	34	1e-11	100	0.414634	94.4439	6.56139
Locus_21203_Transcript_1/1_Confidence_1.000_Length_186	186	gi|153906334|dbj|AK277587.1|	106	44	3e-18	100	0.415094	16.3387	4.03022
Locus_1535_Transcript_1/1_Confidence_1.000_Length_994	994	gi|153918293|dbj|AK267872.1|	106	45	9e-16	97.7778	0.415094	29.6781	4.89133
Locus_18301_Transcript_1/1_Confidence_1.000_Length_775	775	gi|153916375|dbj|AK274861.1|	113	48	1e-17	97.9167	0.415929	48.0916	5.58771
Locus_8182_Transcript_1/1_Confidence_1.000_Length_268	268	gi|153924717|dbj|AK268640.1|	113	51	9e-13	92.1569	0.415929	483.052	8.91604
Locus_5216_Transcript_1/1_Confidence_1.000_Length_234	234	gi|153924717|dbj|AK268640.1|	113	51	8e-13	92.1569	0.415929	615.577	9.2658
Locus_11206_Transcript_1/1_Confidence_1.000_Length_180	180	gi|153913836|dbj|AK278102.1|	156	65	8e-31	100	0.416667	25.2944	4.66075
Locus_9324_Transcript_1/1_Confidence_1.000_Length_513	513	gi|153915813|dbj|AK255224.1|	108	46	3e-14	97.8261	0.416667	25.3216	4.6623
Locus_16968_Transcript_1/2_Confidence_0.800_Length_443	443	gi|153909495|dbj|AK281497.1|	787	335	1e-175	97.9104	0.416773	29907.4	14.8682
Locus_10278_Transcript_1/1_Confidence_1.000_Length_291	291	gi|153905384|dbj|AK281275.1|	674	289	1e-145	97.2318	0.416914	43.0515	5.42799
Locus_1130_Transcript_1/1_Confidence_1.000_Length_254	254	gi|153904950|dbj|AK262562.1|	115	49	2e-16	97.9592	0.417391	37.8976	5.24404
Locus_21816_Transcript_1/1_Confidence_1.000_Length_277	277	gi|153926470|dbj|AK279624.1|	110	46	3e-19	100	0.418182	13.426	3.74696
Locus_5229_Transcript_1/1_Confidence_1.000_Length_340	340	gi|153906874|dbj|AK270126.1|	275	127	1e-40	90.5512	0.418182	102.403	6.67811
Locus_765_Transcript_1/1_Confidence_1.000_Length_851	851	gi|153911491|dbj|AK267204.1|	141	59	1e-26	100	0.41844	99.6416	6.63868
Locus_27305_Transcript_1/1_Confidence_1.000_Length_365	365	gi|153921181|dbj|AK278907.1|	105	44	5e-18	100	0.419048	33.9233	5.0842
Locus_24642_Transcript_1/1_Confidence_1.000_Length_238	238	gi|153904795|dbj|AK257842.1|	93	40	2e-13	97.5	0.419355	20.4328	4.35281
Locus_7381_Transcript_1/1_Confidence_1.000_Length_417	417	gi|153928115|dbj|AK283836.1|	131	55	2e-24	100	0.419847	23.4772	4.55319
Locus_24308_Transcript_1/1_Confidence_1.000_Length_206	206	gi|153919954|dbj|AK255610.1|	100	42	5e-17	100	0.42	17.9854	4.16876
Locus_18221_Transcript_1/1_Confidence_1.000_Length_254	254	gi|153908113|dbj|AK263116.1|	119	50	1e-21	100	0.420168	19.0866	4.25449
Locus_10226_Transcript_1/1_Confidence_1.000_Length_216	216	gi|153910934|dbj|AK254447.1|	302	129	4e-64	98.4496	0.42053	18.5509	4.21342
Locus_22602_Transcript_1/2_Confidence_0.667_Length_580	580	gi|153909810|dbj|AK258775.1|	126	54	2e-21	98.1481	0.420635	299.429	8.22607
Locus_29455_Transcript_1/1_Confidence_1.000_Length_434	434	gi|153904597|dbj|AK253475.1|	546	254	2e-85	90.5512	0.421245	36.2074	5.17821
Locus_25919_Transcript_1/1_Confidence_1.000_Length_359	359	gi|153906597|dbj|AK277497.1|	102	43	2e-17	100	0.421569	24.1337	4.59298
Locus_810_Transcript_1/1_Confidence_1.000_Length_256	256	gi|153909502|dbj|AK281504.1|	419	177	2e-97	100	0.422434	16.6172	4.0546
Locus_24176_Transcript_1/1_Confidence_1.000_Length_214	214	gi|153914935|dbj|AK282044.1|	452	193	1e-97	98.9637	0.422566	25819.9	14.6562
Locus_34162_Transcript_1/1_Confidence_1.000_Length_311	311	gi|153912887|dbj|AK281799.1|	253	113	6e-45	94.6903	0.422925	23.8778	4.5776
Locus_18750_Transcript_1/1_Confidence_1.000_Length_265	265	gi|153942070|dbj|AK257170.1|	104	45	2e-16	97.7778	0.423077	13.1849	3.72082
Locus_13558_Transcript_1/1_Confidence_1.000_Length_405	405	gi|153916620|dbj|AK278287.1|	104	45	9e-14	97.7778	0.423077	21.1704	4.40397
Locus_1753_Transcript_1/1_Confidence_1.000_Length_737	737	gi|153943337|dbj|AK265940.1|	319	138	1e-66	97.8261	0.423197	47.8806	5.58137
Locus_1683_Transcript_2/9_Confidence_0.400_Length_759	759	gi|153944304|dbj|AK284816.1|	522	258	7e-50	85.6589	0.423372	10508.5	13.3593
Locus_20705_Transcript_1/1_Confidence_1.000_Length_194	194	gi|153943377|dbj|AK265980.1|	111	48	3e-18	97.9167	0.423423	16.0464	4.00418
Locus_10288_Transcript_1/1_Confidence_1.000_Length_268	268	gi|153905728|dbj|AK269951.1|	401	171	2e-91	99.4152	0.42394	22.944	4.52005
Locus_21352_Transcript_1/1_Confidence_1.000_Length_477	477	gi|153902476|dbj|AK257503.1|	125	54	5e-19	98.1481	0.424	39.1551	5.29113
Locus_16707_Transcript_1/1_Confidence_1.000_Length_510	510	gi|153911977|dbj|AK259351.1|	99	43	7e-15	97.6744	0.424242	85.3608	6.4155
Locus_30256_Transcript_1/1_Confidence_1.000_Length_362	362	gi|153928261|dbj|AK279905.1|	106	45	1e-18	100	0.424528	301.666	8.23681
Locus_24387_Transcript_1/1_Confidence_1.000_Length_285	285	gi|108742289|gb|DQ630823.1|	624	270	1e-141	98.1481	0.424679	11.414	3.51274
Locus_19497_Transcript_1/1_Confidence_1.000_Length_360	360	gi|153923118|dbj|AK264720.1|	113	50	8e-17	96	0.424779	20.2028	4.33648
Locus_33339_Transcript_1/1_Confidence_1.000_Length_242	242	gi|153924717|dbj|AK268640.1|	113	51	3e-15	94.1176	0.424779	66.1942	6.04863
Locus_29666_Transcript_1/1_Confidence_1.000_Length_333	333	gi|153924096|dbj|AK265111.1|	120	51	3e-22	100	0.425	20.985	4.39129
Locus_28984_Transcript_1/1_Confidence_1.000_Length_182	182	gi|153922884|dbj|AK256150.1|	174	75	2e-34	98.6667	0.425287	10.4011	3.37866
Locus_2138_Transcript_1/1_Confidence_1.000_Length_208	208	gi|153912896|dbj|AK259365.1|	101	43	1e-17	100	0.425743	26.5913	4.73288
Locus_15521_Transcript_1/1_Confidence_1.000_Length_431	431	gi|153919729|dbj|AK260208.1|	108	49	1e-13	93.8776	0.425926	29.3527	4.87542
Locus_2318_Transcript_1/1_Confidence_1.000_Length_271	271	gi|153916245|dbj|AK271151.1|	108	46	3e-19	100	0.425926	41.1956	5.36442
Locus_2576_Transcript_1/1_Confidence_1.000_Length_1532	1532	gi|153945422|dbj|AK273626.1|	108	46	1e-18	100	0.425926	110.665	6.79006
Locus_21424_Transcript_1/1_Confidence_1.000_Length_214	214	gi|153913594|dbj|AK274679.1|	89	39	7e-13	97.4359	0.426966	13.8084	3.78748
Locus_24755_Transcript_1/1_Confidence_1.000_Length_204	204	gi|153934360|dbj|AK280372.1|	96	43	7e-13	95.3488	0.427083	24.5539	4.61788
Locus_14720_Transcript_1/1_Confidence_1.000_Length_307	307	gi|153929368|dbj|AK256881.1|	103	47	1e-12	93.617	0.427184	28.7003	4.843
Locus_6301_Transcript_1/1_Confidence_1.000_Length_505	505	gi|153916505|dbj|AK274991.1|	103	45	5e-16	97.7778	0.427184	68.2594	6.09296
Locus_26521_Transcript_1/1_Confidence_1.000_Length_1045	1045	gi|153926965|dbj|AK261232.1|	110	50	6e-14	94	0.427273	132.529	7.05017
Locus_10663_Transcript_1/1_Confidence_1.000_Length_578	578	gi|153928239|dbj|AK279883.1|	117	52	9e-18	96.1538	0.42735	452.765	8.82262
Locus_30545_Transcript_1/1_Confidence_1.000_Length_181	181	gi|153918988|dbj|AK275100.1|	105	46	4e-17	97.8261	0.428571	10.895	3.4456
Locus_23693_Transcript_1/1_Confidence_1.000_Length_340	340	gi|153923402|dbj|AK256279.1|	217	94	2e-45	98.9362	0.428571	14.7147	3.87919
Locus_2994_Transcript_1/1_Confidence_1.000_Length_217	217	gi|153909594|dbj|AK274149.1|	84	36	2e-13	100	0.428571	22.4009	4.48549
Locus_17767_Transcript_1/1_Confidence_1.000_Length_314	314	gi|153928351|dbj|AK279995.1|	105	45	1e-18	100	0.428571	22.7389	4.50709
Locus_19262_Transcript_1/1_Confidence_1.000_Length_454	454	gi|153924188|dbj|AK256369.1|	105	46	1e-16	97.8261	0.428571	41.6013	5.37856
Locus_33888_Transcript_1/1_Confidence_1.000_Length_239	239	gi|153918455|dbj|AK271417.1|	119	52	1e-20	98.0769	0.428571	49.523	5.63003
Locus_33054_Transcript_1/1_Confidence_1.000_Length_186	186	gi|153909631|dbj|AK281585.1|	317	159	1e-29	85.5346	0.429022	21.5538	4.42987
Locus_4872_Transcript_1/1_Confidence_1.000_Length_192	192	gi|153925091|dbj|AK283495.1|	240	104	1e-51	99.0385	0.429167	498.432	8.96125
Locus_1737_Transcript_1/1_Confidence_1.000_Length_390	390	gi|153920907|dbj|AK271871.1|	142	64	1e-22	95.3125	0.429577	110.036	6.78183
Locus_26148_Transcript_1/1_Confidence_1.000_Length_211	211	gi|153923562|dbj|AK264832.1|	121	56	7e-16	92.8571	0.429752	41.4218	5.37232
Locus_2486_Transcript_2/4_Confidence_0.700_Length_1441	1441	gi|153923562|dbj|AK264832.1|	121	56	5e-15	92.8571	0.429752	179.463	7.48754
Locus_22408_Transcript_1/1_Confidence_1.000_Length_195	195	gi|153912051|dbj|AK270751.1|	114	49	3e-21	100	0.429825	12.4615	3.63941
Locus_1979_Transcript_1/1_Confidence_1.000_Length_1446	1446	gi|153918506|dbj|AK271468.1|	114	49	2e-20	100	0.429825	53.5968	5.74408
Locus_24334_Transcript_1/1_Confidence_1.000_Length_214	214	gi|153916312|dbj|AK271218.1|	93	40	8e-16	100	0.430108	14.1449	3.82221
Locus_25755_Transcript_1/1_Confidence_1.000_Length_1615	1615	gi|153905506|dbj|AK281397.1|	1473	797	1e-77	79.5483	0.430414	959.711	9.90646
Locus_1553_Transcript_1/1_Confidence_1.000_Length_1042	1042	gi|153910767|dbj|AK274352.1|	116	51	3e-19	98.0392	0.431034	37.7476	5.23831
Locus_5205_Transcript_3/3_Confidence_0.714_Length_2191	2191	gi|153902476|dbj|AK257503.1|	125	54	4e-23	100	0.432	220.047	7.78167
Locus_24795_Transcript_1/1_Confidence_1.000_Length_209	209	gi|226022673|dbj|AB443442.1|	287	127	1e-60	97.6378	0.432056	13.0909	3.71049
Locus_22256_Transcript_1/1_Confidence_1.000_Length_227	227	gi|153910765|dbj|AK274350.1|	104	48	2e-13	93.75	0.432692	14.3524	3.84322
Locus_9894_Transcript_1/1_Confidence_1.000_Length_482	482	gi|153917388|dbj|AK282376.1|	970	426	0	98.5915	0.43299	32.1452	5.00653
Locus_13945_Transcript_1/1_Confidence_1.000_Length_716	716	gi|153920224|dbj|AK268010.1|	157	69	8e-28	98.5507	0.433121	51.2081	5.6783
Locus_1700_Transcript_1/2_Confidence_0.750_Length_612	612	gi|153910432|dbj|AK270525.1|	344	150	1e-78	99.3333	0.43314	61.1356	5.93394
Locus_12606_Transcript_1/1_Confidence_1.000_Length_651	651	gi|153921637|dbj|AK255918.1|	120	53	1e-20	98.1132	0.433333	28.4485	4.83028
Locus_17510_Transcript_1/1_Confidence_1.000_Length_281	281	gi|153913714|dbj|AK274799.1|	113	50	6e-17	98	0.433628	17.0391	4.09078
Locus_4036_Transcript_1/1_Confidence_1.000_Length_1589	1589	gi|153923823|dbj|AK260869.1|	113	53	4e-13	92.4528	0.433628	97.2102	6.60304
Locus_19603_Transcript_1/1_Confidence_1.000_Length_226	226	gi|153917800|dbj|AK260030.1|	106	47	1e-17	97.8723	0.433962	10.0885	3.33464
Locus_28777_Transcript_1/1_Confidence_1.000_Length_219	219	gi|153911054|dbj|AK254567.1|	106	46	2e-19	100	0.433962	10.758	3.42734
Locus_30107_Transcript_1/1_Confidence_1.000_Length_171	171	gi|153915952|dbj|AK263993.1|	106	46	2e-19	100	0.433962	17.2632	4.10962
Locus_25905_Transcript_3/4_Confidence_0.700_Length_1646	1646	gi|153905369|dbj|AK281260.1|	1810	833	0	94.3577	0.434254	6509.85	12.6684
Locus_11363_Transcript_1/1_Confidence_1.000_Length_261	261	gi|153904218|dbj|AK257661.1|	138	61	7e-26	98.3607	0.434783	30.4406	4.92793
Locus_24254_Transcript_1/1_Confidence_1.000_Length_579	579	gi|153909618|dbj|AK274173.1|	108	48	9e-18	97.9167	0.435185	30.0743	4.91046
Locus_848_Transcript_1/1_Confidence_1.000_Length_356	356	gi|153927416|dbj|AK269032.1|	108	52	8e-11	90.3846	0.435185	1278.07	10.3197
Locus_14488_Transcript_1/1_Confidence_1.000_Length_971	971	gi|153908469|dbj|AK263179.1|	101	45	9e-16	97.7778	0.435644	23.8568	4.57633
Locus_3354_Transcript_1/2_Confidence_0.750_Length_1157	1157	gi|153923955|dbj|AK264970.1|	101	44	2e-17	100	0.435644	50.1737	5.64886
Locus_17885_Transcript_1/1_Confidence_1.000_Length_381	381	gi|153903215|dbj|AK277322.1|	110	48	2e-20	100	0.436364	17.6903	4.14489
Locus_216_Transcript_1/2_Confidence_0.750_Length_760	760	gi|153919447|dbj|AK282922.1|	674	314	1e-127	93.949	0.437685	75.6276	6.24084
Locus_15754_Transcript_1/1_Confidence_1.000_Length_291	291	gi|153929302|dbj|AK256815.1|	137	60	1e-27	100	0.437956	16.4055	4.03611
Locus_4523_Transcript_1/1_Confidence_1.000_Length_443	443	gi|153916689|dbj|AK278356.1|	105	48	2e-15	95.8333	0.438095	25.8668	4.69303
Locus_10631_Transcript_1/1_Confidence_1.000_Length_558	558	gi|153927232|dbj|AK265420.1|	130	58	9e-24	98.2759	0.438462	141.609	7.14577
Locus_16019_Transcript_1/1_Confidence_1.000_Length_249	249	gi|153908564|dbj|AK263274.1|	98	43	1e-17	100	0.438776	14.3052	3.83847
Locus_8402_Transcript_1/1_Confidence_1.000_Length_271	271	gi|153921955|dbj|AK272055.1|	98	43	2e-17	100	0.438776	15.1292	3.91926
Locus_567_Transcript_1/1_Confidence_1.000_Length_1809	1809	gi|153941714|dbj|AK284486.1|	319	144	2e-67	97.2222	0.438871	111.327	6.79866
Locus_20799_Transcript_1/1_Confidence_1.000_Length_585	585	gi|153944722|dbj|AK269542.1|	107	51	2e-12	92.1569	0.439252	45.2496	5.49983
Locus_22545_Transcript_1/1_Confidence_1.000_Length_204	204	gi|153922404|dbj|AK279133.1|	116	51	2e-22	100	0.439655	10.7451	3.42561
Locus_22645_Transcript_1/1_Confidence_1.000_Length_259	259	gi|153928591|dbj|AK279841.1|	100	45	2e-16	97.7778	0.44	18.1737	4.18378
Locus_16598_Transcript_1/1_Confidence_1.000_Length_325	325	gi|153945055|dbj|AK261931.1|	184	81	4e-40	100	0.440217	26.8492	4.74681
Locus_9840_Transcript_1/1_Confidence_1.000_Length_176	176	gi|153921126|dbj|AK278852.1|	109	50	4e-17	96	0.440367	11.6591	3.54338
Locus_5284_Transcript_1/2_Confidence_0.667_Length_1557	1557	gi|153929843|dbj|AK265691.1|	118	52	4e-22	100	0.440678	93.806	6.55161
Locus_20723_Transcript_1/1_Confidence_1.000_Length_443	443	gi|153926321|dbj|AK279475.1|	95	42	1e-16	100	0.442105	26.1828	4.71055
Locus_187_Transcript_1/1_Confidence_1.000_Length_565	565	gi|153902282|dbj|AK253140.1|	1115	498	0	98.996	0.442152	158.478	7.30814
Locus_29237_Transcript_1/1_Confidence_1.000_Length_340	340	gi|153910576|dbj|AK270669.1|	147	66	9e-29	98.4848	0.442177	22.1265	4.4677
Locus_23701_Transcript_1/1_Confidence_1.000_Length_208	208	gi|153915707|dbj|AK267626.1|	104	47	1e-17	97.8723	0.442308	20.4327	4.35281
Locus_21217_Transcript_1/1_Confidence_1.000_Length_277	277	gi|153928228|dbj|AK276112.1|	104	46	3e-19	100	0.442308	21.1119	4.39999
Locus_17632_Transcript_1/1_Confidence_1.000_Length_566	566	gi|153928289|dbj|AK279933.1|	104	50	8e-12	92	0.442308	29.5159	4.88342
Locus_13338_Transcript_1/1_Confidence_1.000_Length_437	437	gi|153928472|dbj|AK284076.1|	131	58	3e-26	100	0.442748	32.6316	5.0282
Locus_30839_Transcript_1/1_Confidence_1.000_Length_333	333	gi|153910548|dbj|AK270641.1|	106	47	8e-20	100	0.443396	13.009	3.70144
Locus_32653_Transcript_1/1_Confidence_1.000_Length_264	264	gi|153905321|dbj|AK281212.1|	239	122	2e-26	86.8852	0.443515	58.1364	5.86137
Locus_23431_Transcript_1/1_Confidence_1.000_Length_275	275	gi|153926798|dbj|AK256698.1|	151	67	8e-32	100	0.443709	32.7527	5.03354
Locus_1227_Transcript_1/1_Confidence_1.000_Length_334	334	gi|153905482|dbj|AK281373.1|	579	259	1e-141	99.2278	0.443869	1115.2	10.1231
Locus_19197_Transcript_1/1_Confidence_1.000_Length_207	207	gi|153926642|dbj|AK283756.1|	268	120	3e-61	99.1667	0.44403	17.2126	4.10539
Locus_27896_Transcript_1/1_Confidence_1.000_Length_220	220	gi|153912447|dbj|AK277908.1|	108	48	1e-20	100	0.444444	14.0591	3.81343
Locus_31313_Transcript_1/1_Confidence_1.000_Length_182	182	gi|153925826|dbj|AK268835.1|	108	51	2e-15	94.1176	0.444444	22.9286	4.51907
Locus_17191_Transcript_1/1_Confidence_1.000_Length_234	234	gi|153928742|dbj|AK280084.1|	108	51	8e-13	94.1176	0.444444	25.4487	4.66952
Locus_28983_Transcript_2/4_Confidence_0.667_Length_1452	1452	gi|153944414|dbj|AK284926.1|	189	96	9e-20	87.5	0.444444	57.3623	5.84203
Locus_13946_Transcript_2/2_Confidence_0.750_Length_645	645	gi|153927324|dbj|AK268940.1|	99	45	6e-16	97.7778	0.444444	63.3473	5.98521
Locus_20473_Transcript_1/1_Confidence_1.000_Length_535	535	gi|153905367|dbj|AK281258.1|	454	206	1e-102	98.0583	0.444934	36.7533	5.1998
Locus_27248_Transcript_1/1_Confidence_1.000_Length_231	231	gi|153929657|dbj|AK261536.1|	128	59	2e-22	96.6102	0.445312	417.468	8.70552
Locus_27868_Transcript_1/1_Confidence_1.000_Length_411	411	gi|153904449|dbj|AK262457.1|	101	45	2e-18	100	0.445545	43.5207	5.44363
Locus_34142_Transcript_1/1_Confidence_1.000_Length_206	206	gi|153919354|dbj|AK282829.1|	404	198	3e-67	90.9091	0.445545	54.3301	5.76368
Locus_25243_Transcript_1/1_Confidence_1.000_Length_215	215	gi|153911957|dbj|AK259331.1|	92	43	7e-13	95.3488	0.445652	19.414	4.27902
Locus_21600_Transcript_1/1_Confidence_1.000_Length_279	279	gi|153917407|dbj|AK255397.1|	166	76	5e-30	97.3684	0.445783	14.1649	3.82425
Locus_5154_Transcript_1/1_Confidence_1.000_Length_1169	1169	gi|153910354|dbj|AK267064.1|	112	53	1e-15	94.3396	0.446429	45.6193	5.51157
Locus_6841_Transcript_1/1_Confidence_1.000_Length_1067	1067	gi|153908891|dbj|AK270364.1|	103	46	1e-18	100	0.446602	61.4742	5.94191
Locus_2839_Transcript_1/2_Confidence_0.800_Length_451	451	gi|153914983|dbj|AK254988.1|	983	457	0	96.2801	0.447609	474.876	8.89141
Locus_26966_Transcript_3/3_Confidence_0.714_Length_337	337	gi|153913654|dbj|AK274715.1|	172	90	1e-18	85.5556	0.447674	505.715	8.98218
Locus_32129_Transcript_1/1_Confidence_1.000_Length_204	204	gi|153942001|dbj|AK273059.1|	96	46	3e-12	93.4783	0.447917	51.9363	5.69867
Locus_9584_Transcript_1/1_Confidence_1.000_Length_263	263	gi|153944676|dbj|AK269496.1|	136	65	4e-21	93.8462	0.448529	18.3574	4.19829
Locus_9610_Transcript_1/1_Confidence_1.000_Length_459	459	gi|153912001|dbj|AK270701.1|	107	48	3e-20	100	0.448598	19.0261	4.24991
Locus_12052_Transcript_1/1_Confidence_1.000_Length_170	170	gi|153915529|dbj|AK264068.1|	98	48	3e-11	91.6667	0.44898	12.0706	3.59342
Locus_12302_Transcript_1/1_Confidence_1.000_Length_335	335	gi|153922124|dbj|AK275607.1|	120	56	2e-20	96.4286	0.45	31.7552	4.98892
Locus_18240_Transcript_1/1_Confidence_1.000_Length_571	571	gi|226022675|dbj|AB443443.1|	802	372	0	97.043	0.450125	47.4396	5.56802
Locus_21060_Transcript_1/1_Confidence_1.000_Length_608	608	gi|153906103|dbj|AK285113.1|	171	86	2e-21	89.5349	0.450292	28.2303	4.81917
Locus_24385_Transcript_1/1_Confidence_1.000_Length_396	396	gi|153922586|dbj|AK283275.1|	162	74	2e-33	98.6486	0.450617	23.9495	4.58192
Locus_11721_Transcript_1/1_Confidence_1.000_Length_197	197	gi|153930027|dbj|AK269255.1|	233	106	7e-53	99.0566	0.450644	39.3198	5.29718
Locus_27441_Transcript_1/1_Confidence_1.000_Length_194	194	gi|153921662|dbj|AK255943.1|	102	47	1e-17	97.8723	0.45098	18.4021	4.2018
Locus_29985_Transcript_1/1_Confidence_1.000_Length_762	762	gi|153942863|dbj|AK276835.1|	184	95	2e-19	87.3684	0.451087	60.622	5.92177
Locus_1300_Transcript_2/3_Confidence_0.500_Length_762	762	gi|153942921|dbj|AK280470.1|	277	127	2e-62	98.4252	0.451264	175.054	7.45165
Locus_16353_Transcript_1/1_Confidence_1.000_Length_146	146	gi|153913891|dbj|AK270898.1|	135	64	3e-23	95.3125	0.451852	35.9178	5.16663
Locus_27673_Transcript_1/1_Confidence_1.000_Length_191	191	gi|153909028|dbj|AK274081.1|	104	47	4e-20	100	0.451923	10.6963	3.41904
Locus_29859_Transcript_1/1_Confidence_1.000_Length_173	173	gi|153919896|dbj|AK264344.1|	115	52	4e-23	100	0.452174	11.3988	3.51082
Locus_12894_Transcript_1/1_Confidence_1.000_Length_297	297	gi|153945655|dbj|AK277244.1|	115	52	7e-23	100	0.452174	21.1886	4.40521
Locus_8942_Transcript_1/1_Confidence_1.000_Length_665	665	gi|153905059|dbj|AK262671.1|	126	58	1e-23	98.2759	0.452381	42.3444	5.4041
Locus_21768_Transcript_2/2_Confidence_0.667_Length_480	480	gi|153922903|dbj|AK256169.1|	106	50	1e-16	96	0.45283	72.0687	6.1713
Locus_2429_Transcript_1/1_Confidence_1.000_Length_426	426	gi|153928744|dbj|AK280086.1|	117	55	1e-19	96.3636	0.452991	65.5141	6.03373
Locus_20042_Transcript_1/1_Confidence_1.000_Length_205	205	gi|153945473|dbj|AK277062.1|	97	45	2e-16	97.7778	0.453608	15.5512	3.95896
Locus_34056_Transcript_1/1_Confidence_1.000_Length_312	312	gi|153945204|dbj|AK280960.1|	97	45	3e-16	97.7778	0.453608	75.1282	6.23128
Locus_81_Transcript_2/2_Confidence_0.667_Length_845	845	gi|153916859|dbj|AK282288.1|	97	44	1e-17	100	0.453608	682.263	9.41418
Locus_14126_Transcript_1/1_Confidence_1.000_Length_190	190	gi|153904550|dbj|AK253428.1|	108	50	2e-19	98	0.453704	13.1842	3.72074
Locus_29823_Transcript_1/1_Confidence_1.000_Length_668	668	gi|153942965|dbj|AK280514.1|	108	51	4e-17	96.0784	0.453704	47.3144	5.56421
Locus_30947_Transcript_1/1_Confidence_1.000_Length_277	277	gi|153906214|dbj|AK262863.1|	108	52	1e-15	94.2308	0.453704	154.343	7.27
Locus_844_Transcript_2/3_Confidence_0.714_Length_773	773	gi|153916768|dbj|AK282197.1|	99	45	3e-18	100	0.454545	382.338	8.5787
Locus_20308_Transcript_1/1_Confidence_1.000_Length_428	428	gi|153929794|dbj|AK265642.1|	342	157	6e-83	99.3631	0.45614	14.0093	3.80832
Locus_6658_Transcript_1/1_Confidence_1.000_Length_268	268	gi|153923618|dbj|AK268426.1|	114	56	1e-15	92.8571	0.45614	16.1418	4.01273
Locus_7608_Transcript_1/1_Confidence_1.000_Length_201	201	gi|153918316|dbj|AK271278.1|	103	47	5e-20	100	0.456311	12.4776	3.64127
Locus_29190_Transcript_1/1_Confidence_1.000_Length_246	246	gi|153903047|dbj|AK281118.1|	252	116	9e-59	99.1379	0.456349	12.3455	3.62592
Locus_3759_Transcript_2/2_Confidence_0.667_Length_539	539	gi|153925398|dbj|AK261058.1|	92	42	1e-16	100	0.456522	47.5547	5.57152
Locus_10590_Transcript_1/3_Confidence_0.750_Length_1066	1066	gi|153909413|dbj|AK281415.1|	267	132	4e-46	92.4242	0.456929	1111.24	10.118
Locus_13273_Transcript_7/7_Confidence_0.650_Length_706	706	gi|153908639|dbj|AK266729.1|	105	52	6e-13	92.3077	0.457143	732.687	9.51705
Locus_31830_Transcript_1/1_Confidence_1.000_Length_393	393	gi|153912752|dbj|AK281777.1|	498	269	2e-54	84.7584	0.457831	45.9466	5.52189
Locus_19768_Transcript_1/1_Confidence_1.000_Length_198	198	gi|153919506|dbj|AK275170.1|	107	49	3e-21	100	0.457944	10.3131	3.36641
Locus_20451_Transcript_1/1_Confidence_1.000_Length_253	253	gi|153924333|dbj|AK272111.1|	131	69	1e-11	86.9565	0.458015	27.3043	4.77106
Locus_11974_Transcript_1/1_Confidence_1.000_Length_267	267	gi|153919371|dbj|AK282846.1|	454	212	1e-109	98.1132	0.45815	44.03	5.46041
Locus_1461_Transcript_1/1_Confidence_1.000_Length_906	906	gi|153943132|dbj|AK284609.1|	323	150	5e-76	98.6667	0.458204	169.912	7.40864
Locus_322_Transcript_1/1_Confidence_1.000_Length_171	171	gi|153907030|dbj|AK258165.1|	96	44	2e-18	100	0.458333	12.4444	3.63743
Locus_1476_Transcript_1/1_Confidence_1.000_Length_500	500	gi|153929716|dbj|AK256804.1|	120	59	2e-15	93.2203	0.458333	71.858	6.16708
Locus_28985_Transcript_1/1_Confidence_1.000_Length_156	156	gi|153903077|dbj|AK281148.1|	229	105	9e-55	100	0.458515	4484.83	12.1308
Locus_15610_Transcript_1/1_Confidence_1.000_Length_258	258	gi|153915249|dbj|AK259621.1|	133	63	6e-20	96.8254	0.458647	18.2132	4.18691
Locus_2454_Transcript_1/1_Confidence_1.000_Length_1369	1369	gi|108742327|gb|DQ630842.1|	612	285	1e-150	98.5965	0.45915	117.527	6.87685
Locus_34192_Transcript_1/1_Confidence_1.000_Length_211	211	gi|153942973|dbj|AK280522.1|	111	56	2e-13	91.0714	0.459459	11.1564	3.4798
Locus_13140_Transcript_1/1_Confidence_1.000_Length_195	195	gi|153921715|dbj|AK260363.1|	161	74	3e-36	100	0.459627	9.35385	3.22556
Locus_26019_Transcript_1/1_Confidence_1.000_Length_171	171	gi|153944761|dbj|AK269581.1|	100	47	1e-17	97.8723	0.46	12.4386	3.63675
Locus_17395_Transcript_1/1_Confidence_1.000_Length_285	285	gi|153916135|dbj|AK259913.1|	189	88	6e-42	98.8636	0.460317	14.607	3.86859
Locus_12651_Transcript_1/1_Confidence_1.000_Length_504	504	gi|153928322|dbj|AK279966.1|	89	41	5e-16	100	0.460674	33.7579	5.07715
Locus_3235_Transcript_1/1_Confidence_1.000_Length_867	867	gi|153911582|dbj|AK259078.1|	89	41	8e-16	100	0.460674	119.388	6.89951
Locus_28040_Transcript_1/1_Confidence_1.000_Length_181	181	gi|153905315|dbj|AK266503.1|	102	47	4e-20	100	0.460784	15.4751	3.95188
Locus_10495_Transcript_1/1_Confidence_1.000_Length_227	227	gi|153923602|dbj|AK268410.1|	102	52	5e-11	90.3846	0.460784	23.3348	4.54441
Locus_11208_Transcript_1/1_Confidence_1.000_Length_344	344	gi|153915524|dbj|AK264063.1|	102	47	8e-20	100	0.460784	33.4506	5.06396
Locus_9050_Transcript_1/1_Confidence_1.000_Length_513	513	gi|153921016|dbj|AK268206.1|	115	53	3e-23	100	0.46087	27.1852	4.76475
Locus_23735_Transcript_1/1_Confidence_1.000_Length_171	171	gi|153912102|dbj|AK254611.1|	104	49	1e-16	97.9592	0.461538	8.88889	3.152
Locus_16486_Transcript_1/1_Confidence_1.000_Length_171	171	gi|153912329|dbj|AK274609.1|	117	58	4e-17	93.1034	0.461538	11.5497	3.52978
Locus_24208_Transcript_1/1_Confidence_1.000_Length_339	339	gi|153903543|dbj|AK273671.1|	104	49	1e-18	97.9592	0.461538	14.3451	3.84249
Locus_20444_Transcript_1/1_Confidence_1.000_Length_363	363	gi|153902890|dbj|AK266254.1|	91	42	8e-17	100	0.461538	18.1488	4.1818
Locus_12073_Transcript_1/1_Confidence_1.000_Length_244	244	gi|153942592|dbj|AK273180.1|	104	48	1e-20	100	0.461538	19.5943	4.29236
Locus_27978_Transcript_2/2_Confidence_0.667_Length_222	222	gi|153942996|dbj|AK280545.1|	104	49	8e-19	97.9592	0.461538	214.905	7.74756
Locus_40_Transcript_2/3_Confidence_0.600_Length_1211	1211	gi|153943246|dbj|AK284723.1|	951	439	0	100	0.461619	7142.84	12.8023
Locus_227_Transcript_3/3_Confidence_0.625_Length_489	489	gi|153903071|dbj|AK281142.1|	537	262	2e-98	94.6565	0.461825	111328	16.7645
Locus_1052_Transcript_1/1_Confidence_1.000_Length_350	350	gi|153918193|dbj|AK260099.1|	145	75	5e-18	89.3333	0.462069	26.9171	4.75045
Locus_22336_Transcript_1/1_Confidence_1.000_Length_195	195	gi|153925370|dbj|AK261030.1|	106	50	2e-19	98	0.462264	128.667	7.00749
Locus_5211_Transcript_1/1_Confidence_1.000_Length_246	246	gi|153910527|dbj|AK270620.1|	240	114	9e-53	97.3684	0.4625	19.1057	4.25593
Locus_211_Transcript_1/1_Confidence_1.000_Length_2361	2361	gi|153942092|dbj|AK261559.1|	121	57	2e-22	98.2456	0.46281	197.785	7.62779
Locus_12308_Transcript_1/1_Confidence_1.000_Length_1131	1131	gi|153922790|dbj|AK256056.1|	110	52	7e-20	98.0769	0.463636	66.3952	6.05301
Locus_34108_Transcript_1/1_Confidence_1.000_Length_185	185	gi|153926518|dbj|AK283632.1|	332	162	3e-67	95.0617	0.463855	11.8919	3.57191
Locus_11177_Transcript_1/1_Confidence_1.000_Length_532	532	gi|153929378|dbj|AK256891.1|	97	45	2e-18	100	0.463918	19.7011	4.30021
Locus_13585_Transcript_1/1_Confidence_1.000_Length_711	711	gi|153930137|dbj|AK272748.1|	125	61	3e-18	95.082	0.464	56.4037	5.81772
Locus_25817_Transcript_1/1_Confidence_1.000_Length_281	281	gi|153917107|dbj|AK282397.1|	306	156	6e-51	91.0256	0.464052	15.6833	3.97115
Locus_21989_Transcript_1/1_Confidence_1.000_Length_330	330	gi|153902554|dbj|AK261948.1|	112	52	8e-23	100	0.464286	18.0848	4.17671
Locus_14654_Transcript_1/1_Confidence_1.000_Length_288	288	gi|153903786|dbj|AK262190.1|	99	46	3e-19	100	0.464646	10.809	3.43416
Locus_13100_Transcript_1/1_Confidence_1.000_Length_227	227	gi|153910868|dbj|AK274453.1|	99	47	1e-17	97.8723	0.464646	29.0969	4.86279
Locus_31840_Transcript_1/1_Confidence_1.000_Length_391	391	gi|153922691|dbj|AK283380.1|	241	137	2e-11	81.7518	0.46473	59.9488	5.90566
Locus_27175_Transcript_1/1_Confidence_1.000_Length_240	240	gi|153928611|dbj|AK279861.1|	114	53	1e-23	100	0.464912	11.3542	3.50515
Locus_24506_Transcript_1/1_Confidence_1.000_Length_274	274	gi|153904156|dbj|AK257599.1|	131	68	1e-15	89.7059	0.465649	24.9015	4.63816
Locus_26629_Transcript_1/1_Confidence_1.000_Length_468	468	gi|153922760|dbj|AK256002.1|	146	76	7e-18	89.4737	0.465753	48.1859	5.59054
Locus_24959_Transcript_2/2_Confidence_0.750_Length_1109	1109	gi|153941896|dbj|AK272954.1|	88	41	1e-15	100	0.465909	65.6032	6.0357
Locus_34134_Transcript_1/1_Confidence_1.000_Length_277	277	gi|153914807|dbj|AK254812.1|	555	277	1e-118	93.5018	0.466667	13.1155	3.7132
Locus_31089_Transcript_1/1_Confidence_1.000_Length_190	190	gi|153920338|dbj|AK264539.1|	105	53	4e-14	92.4528	0.466667	13.9421	3.80138
Locus_29688_Transcript_1/1_Confidence_1.000_Length_251	251	gi|153944183|dbj|AK280735.1|	105	49	4e-21	100	0.466667	15.0797	3.91453
Locus_13172_Transcript_1/1_Confidence_1.000_Length_252	252	gi|153919169|dbj|AK278684.1|	120	59	6e-20	94.9153	0.466667	16.5476	4.04855
Locus_24113_Transcript_1/1_Confidence_1.000_Length_533	533	gi|153912224|dbj|AK274504.1|	135	64	2e-27	98.4375	0.466667	30.7223	4.94122
Locus_10657_Transcript_1/1_Confidence_1.000_Length_665	665	gi|153927818|dbj|AK276200.1|	90	45	4e-11	93.3333	0.466667	66.0632	6.04577
Locus_8949_Transcript_1/1_Confidence_1.000_Length_310	310	gi|153909199|dbj|AK274252.1|	122	57	8e-26	100	0.467213	19.5742	4.29088
Locus_21761_Transcript_1/1_Confidence_1.000_Length_194	194	gi|153944929|dbj|AK261805.1|	107	50	7e-22	100	0.46729	9.7732	3.28883
Locus_31244_Transcript_1/1_Confidence_1.000_Length_184	184	gi|153923694|dbj|AK264812.1|	107	52	3e-18	96.1538	0.46729	10.6957	3.41895
Locus_26105_Transcript_1/1_Confidence_1.000_Length_254	254	gi|153916945|dbj|AK278386.1|	107	50	1e-21	100	0.46729	16.1457	4.01308
Locus_28419_Transcript_1/1_Confidence_1.000_Length_181	181	gi|153920073|dbj|AK264479.1|	124	58	1e-26	100	0.467742	17.1823	4.10285
Locus_28845_Transcript_1/1_Confidence_1.000_Length_286	286	gi|153944698|dbj|AK269518.1|	109	51	3e-22	100	0.46789	17.2587	4.10926
Locus_24460_Transcript_1/1_Confidence_1.000_Length_537	537	gi|153922113|dbj|AK275596.1|	109	52	3e-20	98.0769	0.46789	23.8957	4.57868
Locus_1415_Transcript_1/1_Confidence_1.000_Length_478	478	gi|153925133|dbj|AK283537.1|	265	124	1e-65	100	0.467925	46.205	5.52998
Locus_25358_Transcript_1/1_Confidence_1.000_Length_260	260	gi|153909440|dbj|AK281442.1|	156	73	2e-35	100	0.467949	19.8308	4.30967
Locus_13494_Transcript_1/1_Confidence_1.000_Length_428	428	gi|153907030|dbj|AK258165.1|	96	49	2e-11	91.8367	0.46875	29.2079	4.86829
Locus_22811_Transcript_1/1_Confidence_1.000_Length_204	204	gi|153919689|dbj|AK260168.1|	113	57	4e-14	92.9825	0.469027	20.0637	4.32652
Locus_34372_Transcript_1/1_Confidence_1.000_Length_184	184	gi|153922762|dbj|AK256004.1|	211	113	5e-26	87.6106	0.469194	14.2609	3.83399
Locus_20059_Transcript_1/1_Confidence_1.000_Length_274	274	gi|153913302|dbj|AK267424.1|	98	46	3e-19	100	0.469388	13.8467	3.79147
Locus_6414_Transcript_1/1_Confidence_1.000_Length_677	677	gi|153923889|dbj|AK260935.1|	115	57	6e-16	94.7368	0.469565	65.3368	6.02982
Locus_4849_Transcript_1/2_Confidence_0.667_Length_1675	1675	gi|153916850|dbj|AK282279.1|	215	103	9e-48	98.0583	0.469767	200.669	7.64868
Locus_20928_Transcript_1/1_Confidence_1.000_Length_236	236	gi|153903217|dbj|AK277324.1|	100	52	5e-11	90.3846	0.47	15.7161	3.97417
Locus_20441_Transcript_1/1_Confidence_1.000_Length_207	207	gi|153903238|dbj|AK277345.1|	117	55	8e-25	100	0.470085	11.7198	3.55088
Locus_16914_Transcript_1/1_Confidence_1.000_Length_333	333	gi|153907565|dbj|AK263066.1|	117	55	1e-24	100	0.470085	28.024	4.80859
Locus_28645_Transcript_1/1_Confidence_1.000_Length_195	195	gi|153908794|dbj|AK266884.1|	117	55	8e-25	100	0.470085	29.5949	4.88728
Locus_16513_Transcript_1/1_Confidence_1.000_Length_343	343	gi|153903238|dbj|AK277345.1|	117	56	9e-23	98.2143	0.470085	34.312	5.10064
Locus_22761_Transcript_1/1_Confidence_1.000_Length_211	211	gi|153906195|dbj|AK262844.1|	119	56	2e-25	100	0.470588	14.7678	3.88438
Locus_20524_Transcript_1/1_Confidence_1.000_Length_288	288	gi|153906179|dbj|AK262828.1|	102	49	1e-18	97.9592	0.470588	26.3542	4.71996
Locus_22780_Transcript_1/1_Confidence_1.000_Length_197	197	gi|153904263|dbj|AK257706.1|	170	95	4e-11	84.2105	0.470588	36.8934	5.20529
Locus_2039_Transcript_1/1_Confidence_1.000_Length_441	441	gi|153925015|dbj|AK283419.1|	138	68	1e-22	95.5882	0.471014	47.7234	5.57662
Locus_30651_Transcript_1/1_Confidence_1.000_Length_243	243	gi|153906214|dbj|AK262863.1|	108	52	1e-20	98.0769	0.472222	62.9136	5.9753
Locus_9255_Transcript_1/1_Confidence_1.000_Length_932	932	gi|153906374|dbj|AK277627.1|	110	54	9e-19	96.2963	0.472727	74.4421	6.21805
Locus_9597_Transcript_1/1_Confidence_1.000_Length_170	170	gi|153922231|dbj|AK260513.1|	129	63	7e-25	96.8254	0.472868	18.7	4.22497
Locus_28960_Transcript_1/1_Confidence_1.000_Length_224	224	gi|153916798|dbj|AK282227.1|	186	101	3e-21	87.1287	0.473118	15.2188	3.92778
Locus_13232_Transcript_1/1_Confidence_1.000_Length_363	363	gi|153942262|dbj|AK261729.1|	279	134	4e-62	98.5075	0.473118	33.0083	5.04476
Locus_4722_Transcript_1/1_Confidence_1.000_Length_1058	1058	gi|153913272|dbj|AK267394.1|	114	56	7e-20	96.4286	0.473684	105.505	6.72116
Locus_14920_Transcript_1/1_Confidence_1.000_Length_598	598	gi|153908989|dbj|AK270462.1|	101	49	6e-16	97.9592	0.475248	33.2341	5.05459
Locus_10430_Transcript_1/1_Confidence_1.000_Length_309	309	gi|153924510|dbj|AK275671.1|	101	48	2e-20	100	0.475248	45.6214	5.51164
Locus_24407_Transcript_1/1_Confidence_1.000_Length_227	227	gi|153908786|dbj|AK266876.1|	103	49	3e-21	100	0.475728	25.0044	4.64411
Locus_34405_Transcript_1/1_Confidence_1.000_Length_219	219	gi|153941745|dbj|AK284517.1|	231	112	5e-54	98.2143	0.47619	15.895	3.9905
Locus_17938_Transcript_1/1_Confidence_1.000_Length_492	492	gi|153917090|dbj|AK278618.1|	126	62	8e-24	96.7742	0.47619	76.3801	6.25512
Locus_10407_Transcript_1/1_Confidence_1.000_Length_207	207	gi|153922738|dbj|AK279043.1|	109	53	3e-21	98.1132	0.477064	27.4348	4.77793
Locus_5770_Transcript_1/1_Confidence_1.000_Length_559	559	gi|153943072|dbj|AK269296.1|	109	54	5e-19	96.2963	0.477064	66.9624	6.06528
Locus_29069_Transcript_1/1_Confidence_1.000_Length_215	215	gi|153907921|dbj|AK266604.1|	88	42	5e-17	100	0.477273	12.6465	3.66067
Locus_8104_Transcript_1/1_Confidence_1.000_Length_240	240	gi|153944739|dbj|AK269559.1|	159	78	1e-33	97.4359	0.477987	29.5583	4.88549
Locus_9288_Transcript_1/1_Confidence_1.000_Length_208	208	gi|153909551|dbj|AK281553.1|	320	153	3e-83	100	0.478125	12.75	3.67243
Locus_2973_Transcript_1/1_Confidence_1.000_Length_250	250	gi|153934412|dbj|AK284384.1|	119	57	6e-26	100	0.478992	12.464	3.6397
Locus_24952_Transcript_1/1_Confidence_1.000_Length_187	187	gi|153920615|dbj|AK268112.1|	121	64	4e-14	90.625	0.479339	10.5134	3.39415
Locus_25304_Transcript_1/1_Confidence_1.000_Length_528	528	gi|153902372|dbj|AK257399.1|	98	48	8e-18	97.9167	0.479592	33.8845	5.08255
Locus_18711_Transcript_1/1_Confidence_1.000_Length_288	288	gi|153917356|dbj|AK282344.1|	298	145	1e-73	98.6207	0.479866	17.6771	4.14381
Locus_2411_Transcript_1/2_Confidence_0.750_Length_697	697	gi|153908664|dbj|AK266754.1|	100	51	1e-14	94.1176	0.48	51.0344	5.6734
Locus_28507_Transcript_1/1_Confidence_1.000_Length_197	197	gi|153925097|dbj|AK283501.1|	102	50	2e-19	98	0.480392	10.7563	3.42712
Locus_16414_Transcript_1/1_Confidence_1.000_Length_215	215	gi|153920425|dbj|AK264626.1|	102	50	2e-19	98	0.480392	11.6651	3.54413
Locus_34210_Transcript_1/1_Confidence_1.000_Length_200	200	gi|153928289|dbj|AK279933.1|	104	56	4e-11	89.2857	0.480769	14.055	3.81301
Locus_8516_Transcript_1/1_Confidence_1.000_Length_348	348	gi|153917164|dbj|AK278453.1|	210	110	6e-36	91.8182	0.480952	29.9483	4.9044
Locus_1721_Transcript_1/1_Confidence_1.000_Length_810	810	gi|153941893|dbj|AK272951.1|	106	51	8e-22	100	0.481132	20.2988	4.34332
Locus_22781_Transcript_1/1_Confidence_1.000_Length_1274	1274	gi|153919376|dbj|AK282851.1|	1050	530	0	95.4717	0.481905	657.71	9.36131
Locus_28746_Transcript_1/1_Confidence_1.000_Length_253	253	gi|153927073|dbj|AK261340.1|	112	57	9e-19	94.7368	0.482143	26.4348	4.72437
Locus_29832_Transcript_1/1_Confidence_1.000_Length_315	315	gi|153942019|dbj|AK284424.1|	197	96	3e-44	98.9583	0.482234	42.6286	5.41375
Locus_7465_Transcript_1/1_Confidence_1.000_Length_239	239	gi|153908368|dbj|AK254118.1|	244	121	6e-57	97.5207	0.483607	15.8912	3.99016
Locus_16656_Transcript_1/1_Confidence_1.000_Length_206	206	gi|153925856|dbj|AK268865.1|	93	49	1e-11	91.8367	0.483871	12.9126	3.69071
Locus_24955_Transcript_1/1_Confidence_1.000_Length_840	840	gi|153934435|dbj|AK284407.1|	558	282	1e-131	95.7447	0.483871	45.4548	5.50636
Locus_1420_Transcript_3/3_Confidence_0.600_Length_1563	1563	gi|153903280|dbj|AK277387.1|	124	61	4e-25	98.3607	0.483871	68.0678	6.0889
Locus_1825_Transcript_1/1_Confidence_1.000_Length_203	203	gi|153926636|dbj|AK283750.1|	126	64	5e-23	95.3125	0.484127	34.064	5.09018
Locus_28134_Transcript_1/1_Confidence_1.000_Length_281	281	gi|153925561|dbj|AK265190.1|	128	63	5e-27	98.4127	0.484375	14.605	3.86839
Locus_14903_Transcript_1/1_Confidence_1.000_Length_338	338	gi|153929891|dbj|AK269119.1|	128	62	9e-29	100	0.484375	28.5444	4.83513
Locus_20853_Transcript_1/1_Confidence_1.000_Length_212	212	gi|153924249|dbj|AK268620.1|	132	64	4e-30	100	0.484848	13.6226	3.76793
Locus_4073_Transcript_1/1_Confidence_1.000_Length_355	355	gi|153913592|dbj|AK274677.1|	99	48	2e-20	100	0.484848	19.262	4.26768
Locus_3093_Transcript_2/2_Confidence_0.800_Length_208	208	gi|153922509|dbj|AK283198.1|	132	67	8e-25	95.5224	0.484848	500.12	8.96613
Locus_17289_Transcript_1/1_Confidence_1.000_Length_193	193	gi|153903742|dbj|AK262146.1|	134	65	8e-31	100	0.485075	15.7306	3.9755
Locus_17592_Transcript_1/1_Confidence_1.000_Length_528	528	gi|153924250|dbj|AK268621.1|	142	70	6e-31	98.5714	0.485915	26.839	4.74626
Locus_10685_Transcript_1/1_Confidence_1.000_Length_1609	1609	gi|153912032|dbj|AK270732.1|	107	56	6e-15	92.8571	0.485981	166.865	7.38254
Locus_25768_Transcript_1/2_Confidence_0.750_Length_284	284	gi|153928973|dbj|AK284275.1|	292	173	4e-21	82.0809	0.486301	941.694	9.87911
Locus_29195_Transcript_1/1_Confidence_1.000_Length_198	198	gi|153942973|dbj|AK280522.1|	111	59	3e-15	91.5254	0.486486	11.1263	3.4759
Locus_10837_Transcript_1/1_Confidence_1.000_Length_238	238	gi|153927224|dbj|AK265354.1|	111	59	3e-15	91.5254	0.486486	34.7101	5.11728
Locus_17150_Transcript_1/1_Confidence_1.000_Length_198	198	gi|153920632|dbj|AK268213.1|	113	57	3e-21	96.4912	0.486726	12.6212	3.65778
Locus_20195_Transcript_1/1_Confidence_1.000_Length_209	209	gi|153912330|dbj|AK274610.1|	115	59	5e-20	94.9153	0.486957	36.6842	5.19709
Locus_29385_Transcript_1/1_Confidence_1.000_Length_192	192	gi|153903097|dbj|AK281168.1|	347	186	1e-60	90.8602	0.487032	99.5052	6.6367
Locus_1480_Transcript_1/2_Confidence_0.750_Length_941	941	gi|153922621|dbj|AK283310.1|	232	115	4e-55	98.2609	0.487069	190.931	7.57691
Locus_7190_Transcript_1/1_Confidence_1.000_Length_305	305	gi|153943769|dbj|AK273363.1|	117	59	3e-22	96.6102	0.487179	18.6689	4.22256
Locus_29287_Transcript_1/1_Confidence_1.000_Length_312	312	gi|153915884|dbj|AK255295.1|	119	65	1e-12	89.2308	0.487395	33.1859	5.0525
Locus_31113_Transcript_1/1_Confidence_1.000_Length_174	174	gi|153906489|dbj|AK258073.1|	250	139	2e-34	87.7698	0.488	13.5	3.75489
Locus_5943_Transcript_1/2_Confidence_0.750_Length_519	519	gi|153926500|dbj|AK283614.1|	127	62	1e-28	100	0.488189	487.522	8.92932
Locus_26160_Transcript_1/1_Confidence_1.000_Length_294	294	gi|153923973|dbj|AK264988.1|	129	64	1e-27	98.4375	0.488372	17.8197	4.1554
Locus_6510_Transcript_1/1_Confidence_1.000_Length_522	522	gi|153944395|dbj|AK284907.1|	870	441	0	96.3719	0.488506	45.5498	5.50937
Locus_2337_Transcript_1/1_Confidence_1.000_Length_429	429	gi|153941971|dbj|AK273029.1|	90	44	6e-18	100	0.488889	20.5291	4.3596
Locus_8757_Transcript_1/1_Confidence_1.000_Length_599	599	gi|153918900|dbj|AK271657.1|	92	45	2e-18	100	0.48913	34.2204	5.09678
Locus_10867_Transcript_1/1_Confidence_1.000_Length_207	207	gi|153941640|dbj|AK256980.1|	94	47	1e-17	97.8723	0.489362	14.314	3.83936
Locus_12205_Transcript_1/1_Confidence_1.000_Length_252	252	gi|153913599|dbj|AK274684.1|	94	50	3e-12	92	0.489362	16.8611	4.07563
Locus_3571_Transcript_3/3_Confidence_0.750_Length_1524	1524	gi|153910914|dbj|AK254427.1|	756	373	0	99.1957	0.489418	159.649	7.31876
Locus_4_Transcript_7/7_Confidence_0.600_Length_2113	2113	gi|153922599|dbj|AK283288.1|	1403	760	0	90.3947	0.489665	52786.1	15.6879
Locus_2607_Transcript_1/1_Confidence_1.000_Length_330	330	gi|153925894|dbj|AK272286.1|	98	48	2e-20	100	0.489796	21.5606	4.43033
Locus_16631_Transcript_1/1_Confidence_1.000_Length_455	455	gi|153918191|dbj|AK255556.1|	153	76	1e-34	98.6842	0.490196	31.811	4.99145
Locus_27595_Transcript_1/1_Confidence_1.000_Length_181	181	gi|153929678|dbj|AK265526.1|	102	55	6e-13	90.9091	0.490196	90.6133	6.50165
Locus_18082_Transcript_1/1_Confidence_1.000_Length_172	172	gi|153929994|dbj|AK269222.1|	104	52	2e-18	98.0769	0.490385	31.7965	4.9908
Locus_25782_Transcript_1/1_Confidence_1.000_Length_184	184	gi|153944783|dbj|AK269603.1|	106	57	4e-14	91.2281	0.490566	141.467	7.14433
Locus_27369_Transcript_1/2_Confidence_0.750_Length_390	390	gi|153925826|dbj|AK268835.1|	108	56	6e-18	94.6429	0.490741	81.4026	6.347
Locus_31497_Transcript_1/1_Confidence_1.000_Length_211	211	gi|153927416|dbj|AK269032.1|	108	56	3e-18	94.6429	0.490741	95.0569	6.57072
Locus_29155_Transcript_1/1_Confidence_1.000_Length_196	196	gi|153902735|dbj|AK262129.1|	379	193	2e-90	96.3731	0.490765	10.4694	3.38811
Locus_16402_Transcript_1/1_Confidence_1.000_Length_296	296	gi|320463021|dbj|AB557980.2|	330	166	2e-81	97.5904	0.490909	12.0541	3.59145
Locus_6452_Transcript_1/1_Confidence_1.000_Length_187	187	gi|153906011|dbj|AK274013.1|	112	62	2e-12	88.7097	0.491071	15.0374	3.91049
Locus_5802_Transcript_1/1_Confidence_1.000_Length_494	494	gi|153922846|dbj|AK256112.1|	169	86	1e-34	96.5116	0.491124	101.676	6.66784
Locus_29404_Transcript_1/1_Confidence_1.000_Length_195	195	gi|153909836|dbj|AK258801.1|	118	58	1e-26	100	0.491525	11.6564	3.54305
Locus_22905_Transcript_1/1_Confidence_1.000_Length_283	283	gi|153929119|dbj|AK276386.1|	118	59	1e-24	98.3051	0.491525	17.689	4.14478
Locus_7495_Transcript_1/1_Confidence_1.000_Length_268	268	gi|153917116|dbj|AK282406.1|	531	268	1e-135	97.3881	0.491525	19.9627	4.31923
Locus_391_Transcript_7/26_Confidence_1.000_Length_372	372	gi|153921425|dbj|AK283111.1|	504	249	1e-140	100	0.494048	8740.37	13.0935
Locus_27314_Transcript_1/1_Confidence_1.000_Length_208	208	gi|153911305|dbj|AK263638.1|	354	193	2e-59	90.6736	0.49435	204.279	7.6744
Locus_12763_Transcript_1/1_Confidence_1.000_Length_286	286	gi|153908306|dbj|AK258651.1|	95	49	3e-16	95.9184	0.494737	22.5	4.49185
Locus_14977_Transcript_1/1_Confidence_1.000_Length_204	204	gi|153915670|dbj|AK267589.1|	101	51	5e-20	98.0392	0.49505	12.6275	3.65849
Locus_9268_Transcript_1/1_Confidence_1.000_Length_192	192	gi|153920338|dbj|AK264539.1|	105	53	3e-21	98.1132	0.495238	13.8542	3.79225
Locus_13845_Transcript_1/1_Confidence_1.000_Length_496	496	gi|153927212|dbj|AK265342.1|	105	52	1e-22	100	0.495238	39.7137	5.31157
Locus_30347_Transcript_1/1_Confidence_1.000_Length_243	243	gi|153942517|dbj|AK257147.1|	107	58	1e-14	91.3793	0.495327	13.6955	3.77563
Locus_29990_Transcript_1/1_Confidence_1.000_Length_580	580	gi|153922166|dbj|AK271934.1|	107	54	2e-21	98.1481	0.495327	38.4672	5.26556
Locus_13_Transcript_1/1_Confidence_1.000_Length_962	962	gi|153915072|dbj|AK255053.1|	107	53	6e-23	100	0.495327	248.544	7.95736
Locus_16000_Transcript_1/1_Confidence_1.000_Length_181	181	gi|153916322|dbj|AK271228.1|	109	58	4e-17	93.1034	0.495413	50.6796	5.66333
Locus_22851_Transcript_1/1_Confidence_1.000_Length_219	219	gi|153912883|dbj|AK267299.1|	113	59	5e-20	94.9153	0.495575	18.3836	4.20034
Locus_521_Transcript_1/2_Confidence_0.750_Length_381	381	gi|153903095|dbj|AK281166.1|	113	56	4e-25	100	0.495575	2735.77	11.4177
Locus_6364_Transcript_1/1_Confidence_1.000_Length_428	428	gi|153929523|dbj|AK261402.1|	115	57	1e-25	100	0.495652	27.3154	4.77164
Locus_11217_Transcript_1/1_Confidence_1.000_Length_608	608	gi|153927283|dbj|AK268899.1|	123	64	2e-22	95.3125	0.495935	32.3372	5.01512
Locus_8222_Transcript_1/1_Confidence_1.000_Length_366	366	gi|153941943|dbj|AK273001.1|	125	63	6e-27	98.4127	0.496	20.6885	4.37076
Locus_10950_Transcript_1/1_Confidence_1.000_Length_401	401	gi|153912953|dbj|AK259528.1|	127	64	2e-27	98.4375	0.496063	35.3292	5.14279
Locus_9952_Transcript_1/1_Confidence_1.000_Length_630	630	gi|153942892|dbj|AK280441.1|	133	68	7e-25	97.0588	0.496241	32.4159	5.01863
Locus_28493_Transcript_1/2_Confidence_0.750_Length_484	484	gi|153929058|dbj|AK276325.1|	505	277	4e-90	90.6137	0.49703	46.4525	5.53768
Locus_8898_Transcript_1/1_Confidence_1.000_Length_593	593	gi|153904397|dbj|AK262405.1|	392	202	6e-93	96.5347	0.497449	91.344	6.51324
Locus_5079_Transcript_1/1_Confidence_1.000_Length_550	550	gi|153912745|dbj|AK281770.1|	460	232	1e-120	98.7069	0.497826	53.0982	5.73059
Locus_20744_Transcript_1/1_Confidence_1.000_Length_195	195	gi|153920113|dbj|AK267899.1|	100	51	5e-20	98.0392	0.5	11.6718	3.54495
Locus_28089_Transcript_1/1_Confidence_1.000_Length_199	199	gi|153916486|dbj|AK274972.1|	92	47	1e-17	97.8723	0.5	12.9397	3.69373
Locus_22447_Transcript_1/1_Confidence_1.000_Length_185	185	gi|153919255|dbj|AK278770.1|	112	56	2e-25	100	0.5	14.3622	3.8442
Locus_23620_Transcript_1/1_Confidence_1.000_Length_238	238	gi|153909537|dbj|AK281539.1|	246	123	2e-65	100	0.5	15.0084	3.9077
Locus_27195_Transcript_1/1_Confidence_1.000_Length_385	385	gi|153921228|dbj|AK278954.1|	112	56	4e-25	100	0.5	17.5221	4.1311
Locus_30647_Transcript_1/1_Confidence_1.000_Length_386	386	gi|153904557|dbj|AK253435.1|	120	66	9e-17	90.9091	0.5	18.4819	4.20804
Locus_9451_Transcript_1/1_Confidence_1.000_Length_369	369	gi|153918540|dbj|AK267775.1|	114	59	4e-22	96.6102	0.5	19.7073	4.30066
Locus_26129_Transcript_1/1_Confidence_1.000_Length_190	190	gi|153943950|dbj|AK276925.1|	108	54	3e-24	100	0.5	20.8	4.37851
Locus_6989_Transcript_1/1_Confidence_1.000_Length_175	175	gi|153903440|dbj|AK269790.1|	100	53	2e-16	94.3396	0.5	21.2629	4.41026
Locus_7294_Transcript_1/1_Confidence_1.000_Length_701	701	gi|153924004|dbj|AK265019.1|	110	55	3e-24	100	0.5	32.3395	5.01523
Locus_2788_Transcript_1/1_Confidence_1.000_Length_855	855	gi|153903427|dbj|AK269777.1|	222	133	3e-18	83.4586	0.5	39.1228	5.28994
Locus_29888_Transcript_1/1_Confidence_1.000_Length_895	895	gi|153922527|dbj|AK283216.1|	204	122	2e-16	83.6066	0.5	41.6827	5.38138
Locus_3031_Transcript_1/1_Confidence_1.000_Length_423	423	gi|153945438|dbj|AK273642.1|	110	56	3e-20	98.2143	0.5	45.1868	5.49783
Locus_14758_Transcript_1/1_Confidence_1.000_Length_210	210	gi|153912390|dbj|AK277851.1|	116	65	5e-14	89.2308	0.5	57.1333	5.83626
Locus_14631_Transcript_1/1_Confidence_1.000_Length_448	448	gi|153944948|dbj|AK261824.1|	104	54	4e-19	96.2963	0.5	57.6183	5.84846
Locus_2961_Transcript_1/1_Confidence_1.000_Length_1125	1125	gi|153921084|dbj|AK275431.1|	110	57	2e-20	96.4912	0.5	61.6213	5.94536
Locus_10282_Transcript_3/3_Confidence_0.500_Length_445	445	gi|153922509|dbj|AK283198.1|	132	69	1e-25	95.6522	0.5	331.649	8.37352
Locus_105_Transcript_1/1_Confidence_1.000_Length_3732	3732	gi|153904428|dbj|AK262436.1|	401	201	1e-110	100	0.501247	164.816	7.36471
Locus_19575_Transcript_1/1_Confidence_1.000_Length_274	274	gi|153914951|dbj|AK282060.1|	183	92	9e-47	100	0.502732	21.3175	4.41397
Locus_12755_Transcript_1/1_Confidence_1.000_Length_616	616	gi|153923981|dbj|AK264996.1|	127	67	6e-22	95.5224	0.503937	19.8344	4.30993
Locus_6195_Transcript_1/1_Confidence_1.000_Length_765	765	gi|153911277|dbj|AK263610.1|	119	69	4e-11	86.9565	0.504202	47.8941	5.58178
Locus_15826_Transcript_1/1_Confidence_1.000_Length_208	208	gi|153945016|dbj|AK261756.1|	115	64	7e-16	90.625	0.504348	10.9183	3.44867
Locus_6081_Transcript_1/1_Confidence_1.000_Length_299	299	gi|153945016|dbj|AK261756.1|	115	64	1e-15	90.625	0.504348	29.612	4.88811
Locus_31465_Transcript_1/1_Confidence_1.000_Length_190	190	gi|153924822|dbj|AK256425.1|	113	62	1e-14	91.9355	0.504425	14.4	3.848
Locus_18588_Transcript_1/1_Confidence_1.000_Length_242	242	gi|153920814|dbj|AK271778.1|	109	55	1e-24	100	0.504587	12.8678	3.68569
Locus_4366_Transcript_1/1_Confidence_1.000_Length_317	317	gi|330367402|dbj|AB626807.1|	424	216	1e-116	99.0741	0.504717	2176.53	11.0878
Locus_23588_Transcript_1/1_Confidence_1.000_Length_181	181	gi|153910230|dbj|AK266940.1|	105	54	7e-22	98.1481	0.504762	17.105	4.09634
Locus_22993_Transcript_1/1_Confidence_1.000_Length_171	171	gi|153944779|dbj|AK269599.1|	103	57	4e-14	91.2281	0.504854	20.7836	4.37738
Locus_11810_Transcript_1/1_Confidence_1.000_Length_226	226	gi|153924801|dbj|AK256404.1|	103	53	3e-21	98.1132	0.504854	60.6947	5.9235
Locus_21039_Transcript_1/1_Confidence_1.000_Length_209	209	gi|153920311|dbj|AK271674.1|	97	50	2e-19	98	0.505155	14.1435	3.82207
Locus_5709_Transcript_1/1_Confidence_1.000_Length_214	214	gi|153909502|dbj|AK281504.1|	419	214	1e-115	99.0654	0.505967	19.514	4.28644
Locus_27059_Transcript_1/1_Confidence_1.000_Length_227	227	gi|153921415|dbj|AK283101.1|	332	173	3e-83	97.1098	0.506024	98.2511	6.6184
Locus_11283_Transcript_1/1_Confidence_1.000_Length_212	212	gi|153909463|dbj|AK281465.1|	148	77	9e-31	97.4026	0.506757	26.0802	4.70488
Locus_583_Transcript_1/1_Confidence_1.000_Length_1599	1599	gi|153905451|dbj|AK281342.1|	896	457	0	99.5624	0.507812	837.569	9.71006
Locus_22013_Transcript_1/1_Confidence_1.000_Length_297	297	gi|153924263|dbj|AK268658.1|	126	68	7e-23	94.1176	0.507937	48.5758	5.60216
Locus_3989_Transcript_1/1_Confidence_1.000_Length_1239	1239	gi|153943261|dbj|AK284738.1|	366	189	8e-97	98.4127	0.508197	51.4681	5.68561
Locus_17_Transcript_2/2_Confidence_0.667_Length_1893	1893	gi|153912697|dbj|AK281722.1|	676	351	1e-179	98.0057	0.508876	1919.52	10.9065
Locus_29973_Transcript_1/1_Confidence_1.000_Length_175	175	gi|153927510|dbj|AK272509.1|	110	57	1e-23	98.2456	0.509091	13.8971	3.79672
Locus_10724_Transcript_1/1_Confidence_1.000_Length_254	254	gi|153945507|dbj|AK261885.1|	108	58	2e-19	94.8276	0.509259	75.8504	6.24508
Locus_19446_Transcript_1/1_Confidence_1.000_Length_398	398	gi|153913174|dbj|AK263916.1|	106	54	6e-24	100	0.509434	25.5427	4.67484
Locus_11389_Transcript_1/1_Confidence_1.000_Length_436	436	gi|153920360|dbj|AK264561.1|	106	54	7e-24	100	0.509434	37.5665	5.23138
Locus_13014_Transcript_1/1_Confidence_1.000_Length_181	181	gi|153945405|dbj|AK273609.1|	106	55	2e-22	98.1818	0.509434	40.8674	5.35288
Locus_18196_Transcript_1/1_Confidence_1.000_Length_357	357	gi|153927482|dbj|AK272481.1|	104	54	1e-21	98.1481	0.509615	15.3025	3.9357
Locus_16255_Transcript_1/1_Confidence_1.000_Length_286	286	gi|153942379|dbj|AK265815.1|	104	53	2e-23	100	0.509615	16.6224	4.05505
Locus_30260_Transcript_1/1_Confidence_1.000_Length_233	233	gi|153924608|dbj|AK275769.1|	104	53	1e-23	100	0.509615	20.4936	4.3571
Locus_20779_Transcript_2/2_Confidence_0.667_Length_440	440	gi|153929872|dbj|AK269100.1|	98	52	7e-18	96.1538	0.510204	277.707	8.11742
Locus_29470_Transcript_1/1_Confidence_1.000_Length_173	173	gi|153917971|dbj|AK264170.1|	94	50	9e-15	96	0.510638	15.7977	3.98164
Locus_28872_Transcript_1/1_Confidence_1.000_Length_179	179	gi|153914906|dbj|AK282015.1|	180	95	1e-41	96.8421	0.511111	15.2123	3.92717
Locus_5113_Transcript_1/1_Confidence_1.000_Length_423	423	gi|153930778|dbj|AK280343.1|	135	77	1e-13	89.6104	0.511111	42.2175	5.39977
Locus_19649_Transcript_1/1_Confidence_1.000_Length_175	175	gi|153918281|dbj|AK267860.1|	133	69	7e-31	98.5507	0.511278	9	3.16993
Locus_5717_Transcript_1/1_Confidence_1.000_Length_523	523	gi|153913995|dbj|AK281810.1|	442	227	1e-122	99.5595	0.511312	37.1415	5.21496
Locus_17514_Transcript_1/1_Confidence_1.000_Length_497	497	gi|153918695|dbj|AK282650.1|	176	94	4e-38	95.7447	0.511364	24.0946	4.59064
Locus_4392_Transcript_3/6_Confidence_0.643_Length_1482	1482	gi|153903097|dbj|AK281168.1|	347	188	1e-74	94.6809	0.512968	232.605	7.86174
Locus_17904_Transcript_1/1_Confidence_1.000_Length_184	184	gi|153918077|dbj|AK264276.1|	152	80	1e-32	97.5	0.513158	21.8913	4.45229
Locus_9810_Transcript_1/2_Confidence_0.750_Length_1255	1255	gi|153942737|dbj|AK276709.1|	111	59	3e-19	96.6102	0.513514	67.7139	6.08138
Locus_28252_Transcript_1/1_Confidence_1.000_Length_213	213	gi|153913771|dbj|AK274856.1|	109	62	1e-14	90.3226	0.513761	9.277	3.21366
Locus_5530_Transcript_1/1_Confidence_1.000_Length_1405	1405	gi|153921994|dbj|AK275477.1|	107	55	6e-24	100	0.514019	96.5374	6.59302
Locus_16807_Transcript_5/6_Confidence_0.438_Length_315	315	gi|153908639|dbj|AK266729.1|	105	59	4e-15	91.5254	0.514286	488.911	8.93343
Locus_29959_Transcript_1/1_Confidence_1.000_Length_174	174	gi|153944250|dbj|AK280802.1|	103	55	1e-17	96.3636	0.514563	7.86207	2.97491
Locus_16230_Transcript_1/1_Confidence_1.000_Length_179	179	gi|153902913|dbj|AK266277.1|	103	54	2e-19	98.1481	0.514563	12.7263	3.66974
Locus_17992_Transcript_1/1_Confidence_1.000_Length_243	243	gi|153922729|dbj|AK279034.1|	103	58	1e-14	91.3793	0.514563	145.864	7.18848
Locus_23427_Transcript_1/1_Confidence_1.000_Length_181	181	gi|153911815|dbj|AK259189.1|	101	59	1e-10	88.1356	0.514851	10.884	3.44413
Locus_10294_Transcript_1/1_Confidence_1.000_Length_497	497	gi|153913305|dbj|AK267427.1|	101	52	1e-22	100	0.514851	22.2777	4.47753
Locus_10283_Transcript_1/1_Confidence_1.000_Length_576	576	gi|153905041|dbj|AK262653.1|	101	54	6e-19	96.2963	0.514851	24.8941	4.63773
Locus_30971_Transcript_2/2_Confidence_0.667_Length_944	944	gi|153922098|dbj|AK275581.1|	101	53	1e-20	98.1132	0.514851	752.944	9.5564
Locus_13740_Transcript_1/1_Confidence_1.000_Length_372	372	gi|153912696|dbj|AK281721.1|	233	130	5e-43	92.3077	0.515021	23.8172	4.57393
Locus_9228_Transcript_1/1_Confidence_1.000_Length_1062	1062	gi|153943795|dbj|AK273389.1|	99	51	1e-21	100	0.515152	39.2863	5.29595
Locus_1986_Transcript_1/1_Confidence_1.000_Length_303	303	gi|153919587|dbj|AK255699.1|	130	72	8e-23	93.0556	0.515385	123.95	6.95362
Locus_27132_Transcript_1/1_Confidence_1.000_Length_356	356	gi|153916326|dbj|AK271232.1|	95	50	3e-19	98	0.515789	12.7837	3.67623
Locus_33936_Transcript_1/1_Confidence_1.000_Length_305	305	gi|153904557|dbj|AK253435.1|	120	67	7e-20	92.5373	0.516667	26.8557	4.74716
Locus_22994_Transcript_1/2_Confidence_0.667_Length_408	408	gi|153926486|dbj|AK283600.1|	240	145	4e-28	85.5172	0.516667	896.676	9.80844
Locus_6530_Transcript_1/1_Confidence_1.000_Length_264	264	gi|153919404|dbj|AK282879.1|	290	151	1e-79	99.3377	0.517241	25.5379	4.67457
Locus_22627_Transcript_1/1_Confidence_1.000_Length_222	222	gi|153928894|dbj|AK284196.1|	423	221	1e-119	99.095	0.51773	20.464	4.35501
Locus_1545_Transcript_3/3_Confidence_0.714_Length_2091	2091	gi|153905611|dbj|AK285069.1|	197	107	7e-43	95.3271	0.517766	175.826	7.458
Locus_12406_Transcript_1/1_Confidence_1.000_Length_365	365	gi|153913483|dbj|AK270988.1|	112	58	2e-26	100	0.517857	30.5397	4.93262
Locus_22261_Transcript_1/1_Confidence_1.000_Length_279	279	gi|153921213|dbj|AK278939.1|	110	61	1e-18	93.4426	0.518182	25.2939	4.66072
Locus_22696_Transcript_1/1_Confidence_1.000_Length_275	275	gi|153921213|dbj|AK278939.1|	110	60	2e-20	95	0.518182	73.6218	6.20206
Locus_29278_Transcript_1/1_Confidence_1.000_Length_212	212	gi|153925666|dbj|AK265295.1|	108	61	2e-16	91.8033	0.518519	34.3868	5.10378
Locus_3550_Transcript_1/1_Confidence_1.000_Length_497	497	gi|153916758|dbj|AK278425.1|	135	74	8e-24	94.5946	0.518519	63.829	5.99614
Locus_28582_Transcript_1/1_Confidence_1.000_Length_175	175	gi|153930373|dbj|AK276565.1|	106	56	4e-23	98.2143	0.518868	10.4229	3.38168
Locus_26114_Transcript_1/1_Confidence_1.000_Length_359	359	gi|153916697|dbj|AK278364.1|	106	55	1e-24	100	0.518868	24.078	4.58964
Locus_19941_Transcript_1/1_Confidence_1.000_Length_362	362	gi|153916714|dbj|AK274930.1|	104	54	6e-24	100	0.519231	31.4061	4.97297
Locus_9940_Transcript_1/1_Confidence_1.000_Length_243	243	gi|153930269|dbj|AK276461.1|	104	54	4e-24	100	0.519231	47.7119	5.57628
Locus_19928_Transcript_1/1_Confidence_1.000_Length_261	261	gi|153929766|dbj|AK265614.1|	102	53	2e-23	100	0.519608	11.0651	3.46795
Locus_1570_Transcript_1/1_Confidence_1.000_Length_226	226	gi|153916500|dbj|AK274986.1|	125	72	2e-16	90.2778	0.52	32.615	5.02747
Locus_24608_Transcript_1/1_Confidence_1.000_Length_170	170	gi|153911477|dbj|AK267190.1|	123	68	4e-23	94.1176	0.520325	13.4	3.74416
Locus_8101_Transcript_1/1_Confidence_1.000_Length_359	359	gi|153906242|dbj|AK262748.1|	123	65	4e-28	98.4615	0.520325	27.078	4.75905
Locus_31229_Transcript_1/1_Confidence_1.000_Length_172	172	gi|153917848|dbj|AK260078.1|	221	117	4e-57	98.2906	0.520362	11.4186	3.51331
Locus_18663_Transcript_1/1_Confidence_1.000_Length_204	204	gi|153910026|dbj|AK263356.1|	98	53	7e-19	96.2264	0.520408	16.6667	4.05889
Locus_22004_Transcript_1/1_Confidence_1.000_Length_196	196	gi|153923463|dbj|AK264891.1|	121	63	1e-29	100	0.520661	14.7347	3.88115
Locus_7266_Transcript_1/1_Confidence_1.000_Length_203	203	gi|153915171|dbj|AK255176.1|	96	51	5e-20	98.0392	0.520833	15.335	3.93875
Locus_11630_Transcript_2/3_Confidence_0.667_Length_716	716	gi|153921917|dbj|AK272017.1|	209	109	2e-56	100	0.521531	86.4749	6.43421
Locus_12278_Transcript_1/1_Confidence_1.000_Length_464	464	gi|153925486|dbj|AK265115.1|	115	61	1e-25	98.3607	0.521739	26.8233	4.74541
Locus_12333_Transcript_1/1_Confidence_1.000_Length_186	186	gi|153917459|dbj|AK255449.1|	92	48	1e-20	100	0.521739	32.6882	5.0307
Locus_1010_Transcript_1/1_Confidence_1.000_Length_687	687	gi|153919590|dbj|AK255702.1|	228	119	2e-62	100	0.52193	121.153	6.92068
Locus_10220_Transcript_1/1_Confidence_1.000_Length_394	394	gi|153918335|dbj|AK271297.1|	113	60	4e-25	98.3333	0.522124	23.1218	4.53118
Locus_17016_Transcript_1/1_Confidence_1.000_Length_353	353	gi|153929669|dbj|AK265517.1|	111	61	5e-21	95.082	0.522523	19.3626	4.2752
Locus_9786_Transcript_1/1_Confidence_1.000_Length_2718	2718	gi|153925750|dbj|AK268759.1|	170	91	5e-38	97.8022	0.523529	214.227	7.74299
Locus_6100_Transcript_1/1_Confidence_1.000_Length_181	181	gi|153911807|dbj|AK259181.1|	105	57	3e-21	96.4912	0.52381	13.0166	3.70228
Locus_8428_Transcript_1/1_Confidence_1.000_Length_510	510	gi|153911931|dbj|AK259305.1|	103	55	1e-19	98.1818	0.524272	34.3941	5.10409
Locus_28914_Transcript_1/1_Confidence_1.000_Length_183	183	gi|153927608|dbj|AK272607.1|	101	54	7e-22	98.1481	0.524752	8.72131	3.12455
Locus_21327_Transcript_1/1_Confidence_1.000_Length_202	202	gi|153904606|dbj|AK253484.1|	101	54	8e-22	98.1481	0.524752	15.3218	3.93751
Locus_21179_Transcript_1/1_Confidence_1.000_Length_241	241	gi|153925531|dbj|AK265160.1|	120	67	2e-22	94.0299	0.525	12.8838	3.68749
Locus_311_Transcript_1/1_Confidence_1.000_Length_1145	1145	gi|153909660|dbj|AK254258.1|	253	136	8e-63	97.7941	0.525692	38.5362	5.26814
Locus_17807_Transcript_1/1_Confidence_1.000_Length_187	187	gi|153945473|dbj|AK277062.1|	97	52	1e-20	98.0769	0.525773	10.9251	3.44958
Locus_6926_Transcript_2/2_Confidence_0.750_Length_176	176	gi|153912900|dbj|AK259369.1|	112	62	7e-22	95.1613	0.526786	1519.14	10.569
Locus_29986_Transcript_1/1_Confidence_1.000_Length_148	148	gi|153912900|dbj|AK259369.1|	112	62	5e-22	95.1613	0.526786	1546.85	10.5951
Locus_15432_Transcript_1/1_Confidence_1.000_Length_244	244	gi|153912754|dbj|AK281779.1|	186	102	3e-43	96.0784	0.526882	14.6393	3.87178
Locus_13120_Transcript_1/1_Confidence_1.000_Length_180	180	gi|153925856|dbj|AK268865.1|	93	54	2e-12	90.7407	0.526882	23.1389	4.53225
Locus_8356_Transcript_1/1_Confidence_1.000_Length_225	225	gi|153907353|dbj|AK253924.1|	93	49	3e-21	100	0.526882	29.7022	4.8925
Locus_1529_Transcript_1/1_Confidence_1.000_Length_427	427	gi|153943134|dbj|AK284611.1|	315	170	1e-83	97.6471	0.526984	1769.11	10.7888
Locus_29712_Transcript_1/1_Confidence_1.000_Length_182	182	gi|153905197|dbj|AK266385.1|	110	58	1e-26	100	0.527273	11.2418	3.4908
Locus_14056_Transcript_1/1_Confidence_1.000_Length_239	239	gi|153916082|dbj|AK259860.1|	110	60	1e-20	96.6667	0.527273	20.3264	4.34528
Locus_604_Transcript_1/1_Confidence_1.000_Length_886	886	gi|153915653|dbj|AK267572.1|	110	58	6e-26	100	0.527273	46.7991	5.54841
Locus_22192_Transcript_2/4_Confidence_0.667_Length_1393	1393	gi|153910747|dbj|AK274332.1|	108	62	3e-16	91.9355	0.527778	135.384	7.08091
Locus_26021_Transcript_1/2_Confidence_0.750_Length_1249	1249	gi|153923676|dbj|AK268484.1|	180	114	7e-14	83.3333	0.527778	188.36	7.55735
Locus_3650_Transcript_1/1_Confidence_1.000_Length_232	232	gi|153919857|dbj|AK260336.1|	106	56	2e-25	100	0.528302	20.9009	4.38549
Locus_1463_Transcript_1/1_Confidence_1.000_Length_1090	1090	gi|153945426|dbj|AK273630.1|	106	57	7e-23	98.2456	0.528302	129.988	7.02224
Locus_313_Transcript_1/3_Confidence_0.667_Length_1699	1699	gi|153942557|dbj|AK273145.1|	123	65	8e-30	100	0.528455	233.154	7.86514
Locus_9988_Transcript_2/2_Confidence_0.800_Length_243	243	gi|153913839|dbj|AK278105.1|	376	199	1e-110	100	0.529255	4010.3	11.9695
Locus_9611_Transcript_1/1_Confidence_1.000_Length_260	260	gi|153925768|dbj|AK268777.1|	102	54	4e-24	100	0.529412	23.8423	4.57545
Locus_28420_Transcript_1/1_Confidence_1.000_Length_687	687	gi|153903005|dbj|AK281076.1|	457	242	1e-136	100	0.52954	28.7176	4.84386
Locus_1042_Transcript_1/1_Confidence_1.000_Length_1032	1032	gi|153911624|dbj|AK259094.1|	117	62	3e-28	100	0.529915	81.2335	6.344
Locus_23395_Transcript_1/1_Confidence_1.000_Length_223	223	gi|153930529|dbj|AK280296.1|	100	53	1e-23	100	0.53	20.0987	4.32903
Locus_15183_Transcript_1/1_Confidence_1.000_Length_297	297	gi|153908704|dbj|AK266794.1|	115	61	3e-28	100	0.530435	45.0842	5.49455
Locus_21618_Transcript_1/1_Confidence_1.000_Length_225	225	gi|153943346|dbj|AK265949.1|	113	61	6e-26	98.3607	0.530973	15.5156	3.95564
Locus_3596_Transcript_2/2_Confidence_0.750_Length_1211	1211	gi|153906615|dbj|AK258022.1|	113	60	5e-27	100	0.530973	64.6119	6.01373
Locus_20241_Transcript_1/3_Confidence_0.714_Length_584	584	gi|153922040|dbj|AK275523.1|	113	62	9e-24	96.7742	0.530973	94.4041	6.56078
Locus_24986_Transcript_1/1_Confidence_1.000_Length_350	350	gi|153912709|dbj|AK281734.1|	258	170	8e-11	80.5882	0.531008	30.1629	4.9147
Locus_22418_Transcript_1/1_Confidence_1.000_Length_245	245	gi|153911914|dbj|AK259288.1|	128	75	6e-20	90.6667	0.53125	21.5714	4.43105
Locus_8995_Transcript_1/1_Confidence_1.000_Length_1018	1018	gi|153902924|dbj|AK266288.1|	111	59	2e-26	100	0.531532	87.1208	6.44495
Locus_7223_Transcript_1/1_Confidence_1.000_Length_947	947	gi|153929382|dbj|AK256895.1|	94	50	4e-21	100	0.531915	26.7761	4.74288
Locus_23403_Transcript_1/1_Confidence_1.000_Length_173	173	gi|153930768|dbj|AK280333.1|	139	75	2e-34	98.6667	0.532374	10.948	3.45259
Locus_20077_Transcript_1/1_Confidence_1.000_Length_172	172	gi|153926526|dbj|AK283640.1|	139	74	3e-36	100	0.532374	15.3023	3.93568
Locus_2225_Transcript_1/1_Confidence_1.000_Length_814	814	gi|153913301|dbj|AK267423.1|	107	57	2e-25	100	0.53271	44.9631	5.49067
Locus_27461_Transcript_1/1_Confidence_1.000_Length_300	300	gi|153944992|dbj|AK261868.1|	122	70	1e-21	92.8571	0.532787	34.1267	5.09283
Locus_18415_Transcript_1/1_Confidence_1.000_Length_282	282	gi|153944803|dbj|AK269623.1|	122	70	2e-20	92.8571	0.532787	38.7411	5.27579
Locus_225_Transcript_1/1_Confidence_1.000_Length_667	667	gi|153921034|dbj|AK275381.1|	122	65	3e-30	100	0.532787	81.9805	6.35721
Locus_28119_Transcript_1/1_Confidence_1.000_Length_195	195	gi|153902813|dbj|AK266177.1|	135	73	3e-33	98.6301	0.533333	16.2051	4.01838
Locus_7529_Transcript_1/1_Confidence_1.000_Length_221	221	gi|153919169|dbj|AK278684.1|	120	73	5e-14	87.6712	0.533333	21.6471	4.4361
Locus_7033_Transcript_1/1_Confidence_1.000_Length_306	306	gi|153909196|dbj|AK274249.1|	105	59	4e-15	94.9153	0.533333	23.3105	4.54291
Locus_19133_Transcript_1/2_Confidence_0.750_Length_1132	1132	gi|226022675|dbj|AB443443.1|	802	440	0	97.2727	0.533666	49.9876	5.6435
Locus_9695_Transcript_1/1_Confidence_1.000_Length_276	276	gi|153922982|dbj|AK260615.1|	118	64	1e-27	98.4375	0.533898	32.1232	5.00554
Locus_22108_Transcript_1/1_Confidence_1.000_Length_238	238	gi|153912042|dbj|AK270742.1|	103	55	9e-25	100	0.533981	16.7521	4.06627
Locus_8353_Transcript_1/1_Confidence_1.000_Length_725	725	gi|153944913|dbj|AK261741.1|	116	64	8e-25	96.875	0.534483	39.8897	5.31794
Locus_12324_Transcript_1/1_Confidence_1.000_Length_251	251	gi|153909235|dbj|AK277667.1|	99	53	2e-23	100	0.535354	14.1912	3.82693
Locus_6581_Transcript_1/1_Confidence_1.000_Length_331	331	gi|153907314|dbj|AK253885.1|	99	53	2e-23	100	0.535354	26.1511	4.7088
Locus_28627_Transcript_1/1_Confidence_1.000_Length_148	148	gi|153920258|dbj|AK268044.1|	99	55	3e-20	96.3636	0.535354	91.7365	6.51942
Locus_31149_Transcript_1/1_Confidence_1.000_Length_175	175	gi|153920258|dbj|AK268044.1|	99	55	4e-20	96.3636	0.535354	92.3371	6.52884
Locus_24735_Transcript_1/1_Confidence_1.000_Length_423	423	gi|153945160|dbj|AK280916.1|	112	61	1e-25	98.3607	0.535714	16.6856	4.06053
Locus_4658_Transcript_1/1_Confidence_1.000_Length_470	470	gi|153910642|dbj|AK259021.1|	112	60	2e-27	100	0.535714	33.3787	5.06086
Locus_6863_Transcript_1/2_Confidence_0.750_Length_593	593	gi|153922198|dbj|AK260480.1|	112	62	1e-23	96.7742	0.535714	80.6442	6.3335
Locus_3995_Transcript_1/1_Confidence_1.000_Length_1135	1135	gi|153903097|dbj|AK281168.1|	347	208	7e-60	89.4231	0.536023	51.333	5.68182
Locus_2772_Transcript_1/1_Confidence_1.000_Length_555	555	gi|153908813|dbj|AK270286.1|	110	62	2e-21	95.1613	0.536364	49.409	5.6267
Locus_8103_Transcript_1/2_Confidence_0.750_Length_567	567	gi|153920910|dbj|AK275257.1|	110	65	5e-16	90.7692	0.536364	66.769	6.06111
Locus_33004_Transcript_1/1_Confidence_1.000_Length_295	295	gi|153912845|dbj|AK259419.1|	106	65	2e-11	87.6923	0.537736	21.078	4.39766
Locus_16877_Transcript_1/1_Confidence_1.000_Length_232	232	gi|153902867|dbj|AK266231.1|	119	71	9e-22	90.1408	0.537815	15.069	3.91351
Locus_30765_Transcript_1/1_Confidence_1.000_Length_205	205	gi|153909057|dbj|AK274110.1|	119	66	1e-26	96.9697	0.537815	15.3707	3.94211
Locus_22134_Transcript_1/1_Confidence_1.000_Length_243	243	gi|153907718|dbj|AK258458.1|	119	67	2e-22	95.5224	0.537815	17.7695	4.15134
Locus_29929_Transcript_1/1_Confidence_1.000_Length_225	225	gi|153905568|dbj|AK285026.1|	132	74	4e-24	95.9459	0.537879	19.5511	4.28918
Locus_26179_Transcript_1/1_Confidence_1.000_Length_228	228	gi|153914379|dbj|AK282085.1|	329	186	2e-81	95.1613	0.537994	1923.36	10.9094
Locus_3129_Transcript_1/1_Confidence_1.000_Length_207	207	gi|153908249|dbj|AK258594.1|	104	57	1e-23	98.2456	0.538462	25.2947	4.66076
Locus_33090_Transcript_1/1_Confidence_1.000_Length_463	463	gi|153922449|dbj|AK279178.1|	102	58	4e-19	94.8276	0.539216	663.978	9.37499
Locus_15409_Transcript_2/2_Confidence_0.833_Length_685	685	gi|153922449|dbj|AK279178.1|	102	58	7e-19	94.8276	0.539216	1057.26	10.0461
Locus_6139_Transcript_1/4_Confidence_0.700_Length_1243	1243	gi|153928142|dbj|AK283863.1|	1252	684	0	98.8304	0.539936	2044.36	10.9974
Locus_1123_Transcript_1/1_Confidence_1.000_Length_367	367	gi|153923302|dbj|AK256231.1|	124	68	6e-30	98.5294	0.540323	28.5586	4.83585
Locus_25568_Transcript_1/1_Confidence_1.000_Length_220	220	gi|153942973|dbj|AK280522.1|	111	68	1e-11	88.2353	0.540541	14.7727	3.88486
Locus_12212_Transcript_1/1_Confidence_1.000_Length_231	231	gi|153920588|dbj|AK268169.1|	85	46	2e-19	100	0.541176	14.1429	3.822
Locus_17929_Transcript_1/1_Confidence_1.000_Length_352	352	gi|153926779|dbj|AK256679.1|	109	59	6e-27	100	0.541284	23.2074	4.53651
Locus_24754_Transcript_1/1_Confidence_1.000_Length_295	295	gi|153928953|dbj|AK284255.1|	133	74	3e-31	97.2973	0.541353	10.2949	3.36386
Locus_27726_Transcript_1/1_Confidence_1.000_Length_332	332	gi|153904557|dbj|AK253435.1|	120	71	8e-20	91.5493	0.541667	19.4458	4.28139
Locus_19124_Transcript_1/1_Confidence_1.000_Length_475	475	gi|153925400|dbj|AK261060.1|	96	52	1e-22	100	0.541667	29.7389	4.89428
Locus_30210_Transcript_1/1_Confidence_1.000_Length_538	538	gi|153920410|dbj|AK264611.1|	107	60	1e-22	96.6667	0.542056	43.5613	5.44498
Locus_13707_Transcript_1/1_Confidence_1.000_Length_230	230	gi|153921137|dbj|AK278863.1|	199	109	1e-54	99.0826	0.542714	13.187	3.72104
Locus_13535_Transcript_1/1_Confidence_1.000_Length_1469	1469	gi|153918344|dbj|AK271306.1|	105	57	4e-25	100	0.542857	109.093	6.76941
Locus_6797_Transcript_1/1_Confidence_1.000_Length_840	840	gi|153917668|dbj|AK282563.1|	186	123	3e-12	82.1138	0.543011	49.7286	5.636
Locus_6946_Transcript_1/1_Confidence_1.000_Length_348	348	gi|153918380|dbj|AK271342.1|	173	109	1e-21	86.2385	0.543353	30.3017	4.92133
Locus_28716_Transcript_1/1_Confidence_1.000_Length_198	198	gi|153909785|dbj|AK254383.1|	138	76	6e-35	98.6842	0.543478	26.7727	4.74269
Locus_26830_Transcript_1/1_Confidence_1.000_Length_378	378	gi|153921425|dbj|AK283111.1|	504	306	6e-98	89.5425	0.543651	6103.02	12.5753
Locus_3183_Transcript_1/1_Confidence_1.000_Length_299	299	gi|153930026|dbj|AK269254.1|	103	58	1e-21	96.5517	0.543689	80.8963	6.338
Locus_13393_Transcript_1/1_Confidence_1.000_Length_343	343	gi|153926480|dbj|AK283594.1|	136	74	6e-36	100	0.544118	24.7959	4.63203
Locus_21456_Transcript_1/1_Confidence_1.000_Length_239	239	gi|153908989|dbj|AK270462.1|	101	55	9e-25	100	0.544554	15.2134	3.92727
Locus_27318_Transcript_1/1_Confidence_1.000_Length_196	196	gi|153918362|dbj|AK271324.1|	121	66	2e-31	100	0.545455	12.6786	3.66432
Locus_3039_Transcript_1/1_Confidence_1.000_Length_189	189	gi|153912306|dbj|AK274586.1|	110	61	1e-23	98.3607	0.545455	14.8783	3.89514
Locus_8051_Transcript_1/1_Confidence_1.000_Length_198	198	gi|153918508|dbj|AK271470.1|	231	126	3e-67	100	0.545455	23.7222	4.56817
Locus_1467_Transcript_1/2_Confidence_0.750_Length_1078	1078	gi|153920910|dbj|AK275257.1|	110	66	3e-16	90.9091	0.545455	55.7551	5.80103
Locus_24762_Transcript_1/1_Confidence_1.000_Length_239	239	gi|153927996|dbj|AK279757.1|	108	59	4e-27	100	0.546296	19.7029	4.30034
Locus_447_Transcript_1/1_Confidence_1.000_Length_426	426	gi|153916825|dbj|AK282254.1|	302	166	2e-88	99.3976	0.546358	3354.79	11.712
Locus_28486_Transcript_1/1_Confidence_1.000_Length_432	432	gi|153902817|dbj|AK266181.1|	117	66	3e-26	96.9697	0.547009	17.6968	4.14541
Locus_25765_Transcript_1/1_Confidence_1.000_Length_254	254	gi|153916054|dbj|AK259832.1|	106	58	2e-26	100	0.54717	10.1654	3.34559
Locus_18363_Transcript_2/2_Confidence_0.750_Length_841	841	gi|153911529|dbj|AK267242.1|	148	83	4e-36	97.5904	0.547297	79.4982	6.31285
Locus_24069_Transcript_1/1_Confidence_1.000_Length_176	176	gi|153927513|dbj|AK272512.1|	95	52	4e-23	100	0.547368	17.2159	4.10567
Locus_8435_Transcript_1/1_Confidence_1.000_Length_230	230	gi|153919627|dbj|AK255739.1|	115	63	2e-29	100	0.547826	16.5217	4.04629
Locus_17609_Transcript_1/1_Confidence_1.000_Length_176	176	gi|153929994|dbj|AK269222.1|	104	57	4e-26	100	0.548077	30.4205	4.92697
Locus_9049_Transcript_1/1_Confidence_1.000_Length_353	353	gi|153910718|dbj|AK270675.1|	104	59	3e-22	96.6102	0.548077	37.6742	5.23551
Locus_24881_Transcript_1/1_Confidence_1.000_Length_279	279	gi|153912761|dbj|AK281786.1|	425	242	1e-112	96.281	0.548235	20.0681	4.32683
Locus_25775_Transcript_1/1_Confidence_1.000_Length_246	246	gi|153911493|dbj|AK267206.1|	93	53	9e-19	96.2264	0.548387	26.8333	4.74595
Locus_4858_Transcript_1/1_Confidence_1.000_Length_178	178	gi|153922508|dbj|AK283197.1|	93	51	2e-22	100	0.548387	29.0506	4.86049
Locus_24691_Transcript_1/1_Confidence_1.000_Length_218	218	gi|153903148|dbj|AK277255.1|	124	68	1e-32	100	0.548387	29.4037	4.87792
Locus_7256_Transcript_1/1_Confidence_1.000_Length_490	490	gi|153925167|dbj|AK283571.1|	257	142	6e-74	99.2958	0.548638	22.4694	4.48989
Locus_34013_Transcript_1/1_Confidence_1.000_Length_342	342	gi|153913539|dbj|AK271044.1|	113	69	3e-16	89.8551	0.548673	13.5468	3.75988
Locus_33402_Transcript_1/1_Confidence_1.000_Length_193	193	gi|153917108|dbj|AK282398.1|	184	105	4e-45	96.1905	0.548913	31.0363	4.95588
Locus_12373_Transcript_1/1_Confidence_1.000_Length_230	230	gi|153922049|dbj|AK275532.1|	102	56	2e-25	100	0.54902	95.4	6.57592
Locus_10632_Transcript_1/2_Confidence_0.800_Length_212	212	gi|153922049|dbj|AK275532.1|	102	56	2e-25	100	0.54902	108.321	6.75917
Locus_892_Transcript_1/1_Confidence_1.000_Length_563	563	gi|153925577|dbj|AK265206.1|	91	52	8e-18	96.1538	0.549451	60.2824	5.91367
Locus_1999_Transcript_2/5_Confidence_0.556_Length_342	342	gi|153905464|dbj|AK281355.1|	182	105	2e-42	95.2381	0.549451	3952.46	11.9485
Locus_17137_Transcript_1/1_Confidence_1.000_Length_416	416	gi|153917970|dbj|AK264169.1|	111	61	4e-28	100	0.54955	31.3966	4.97254
Locus_26287_Transcript_1/1_Confidence_1.000_Length_224	224	gi|153919058|dbj|AK275194.1|	151	85	2e-35	97.6471	0.549669	18.6429	4.22055
Locus_29200_Transcript_1/1_Confidence_1.000_Length_192	192	gi|153925497|dbj|AK265126.1|	191	124	1e-20	84.6774	0.549738	15.4323	3.94788
Locus_961_Transcript_1/1_Confidence_1.000_Length_603	603	gi|153904019|dbj|AK253293.1|	914	507	0	99.211	0.550328	3258.13	11.6698
Locus_5900_Transcript_1/1_Confidence_1.000_Length_186	186	gi|153904021|dbj|AK253295.1|	89	49	3e-21	100	0.550562	12.6075	3.65621
Locus_19994_Transcript_1/1_Confidence_1.000_Length_185	185	gi|153924984|dbj|AK279428.1|	118	70	7e-22	92.8571	0.550847	17.627	4.13972
Locus_11895_Transcript_1/1_Confidence_1.000_Length_255	255	gi|153909245|dbj|AK277677.1|	107	59	4e-27	100	0.551402	36.0314	5.17118
Locus_6482_Transcript_3/4_Confidence_0.700_Length_718	718	gi|153918428|dbj|AK271390.1|	107	59	1e-26	100	0.551402	1320.15	10.3665
Locus_1438_Transcript_1/1_Confidence_1.000_Length_339	339	gi|153942023|dbj|AK284428.1|	301	168	2e-82	98.8095	0.551495	904.599	9.82113
Locus_13432_Transcript_1/1_Confidence_1.000_Length_302	302	gi|153913827|dbj|AK278093.1|	105	59	1e-24	98.3051	0.552381	22.5861	4.49736
Locus_18722_Transcript_1/1_Confidence_1.000_Length_172	172	gi|153904895|dbj|AK257942.1|	123	68	1e-32	100	0.552846	10.1221	3.33944
Locus_32898_Transcript_1/1_Confidence_1.000_Length_265	265	gi|153945034|dbj|AK261774.1|	273	168	1e-51	89.881	0.553114	30.634	4.93706
Locus_19980_Transcript_1/1_Confidence_1.000_Length_298	298	gi|153906627|dbj|AK258034.1|	141	79	3e-34	98.7342	0.553191	10.6812	3.417
Locus_17546_Transcript_1/1_Confidence_1.000_Length_206	206	gi|153911288|dbj|AK263621.1|	112	62	5e-29	100	0.553571	10.699	3.41941
Locus_28564_Transcript_1/1_Confidence_1.000_Length_237	237	gi|153903181|dbj|AK277288.1|	112	62	6e-29	100	0.553571	12.4726	3.64069
Locus_20747_Transcript_1/1_Confidence_1.000_Length_245	245	gi|153914336|dbj|AK278165.1|	92	52	1e-20	98.0769	0.554348	33.1551	5.05116
Locus_8230_Transcript_1/2_Confidence_0.667_Length_467	467	gi|153910313|dbj|AK267023.1|	110	63	2e-24	96.8254	0.554545	57.6253	5.84863
Locus_28515_Transcript_1/1_Confidence_1.000_Length_222	222	gi|153917413|dbj|AK255403.1|	119	70	3e-24	94.2857	0.554622	21.8514	4.44965
Locus_838_Transcript_1/1_Confidence_1.000_Length_331	331	gi|153918205|dbj|AK260110.1|	119	71	3e-22	92.9577	0.554622	48.6616	5.60471
Locus_1767_Transcript_1/2_Confidence_0.750_Length_440	440	gi|153918205|dbj|AK260110.1|	119	71	1e-19	92.9577	0.554622	76.4773	6.25696
Locus_28682_Transcript_1/1_Confidence_1.000_Length_197	197	gi|153907982|dbj|AK266665.1|	99	56	5e-23	98.2143	0.555556	18.8934	4.23981
Locus_4902_Transcript_1/1_Confidence_1.000_Length_718	718	gi|153905167|dbj|AK266355.1|	99	56	4e-20	98.2143	0.555556	34.3733	5.10321
Locus_10589_Transcript_1/2_Confidence_0.667_Length_1194	1194	gi|153941995|dbj|AK273053.1|	108	68	1e-12	88.2353	0.555556	36.3157	5.18252
Locus_14598_Transcript_1/1_Confidence_1.000_Length_366	366	gi|153929012|dbj|AK280042.1|	117	65	2e-30	100	0.555556	45.8033	5.51738
Locus_10557_Transcript_1/1_Confidence_1.000_Length_208	208	gi|153903340|dbj|AK269690.1|	115	64	3e-30	100	0.556522	26.9519	4.75232
Locus_14289_Transcript_1/1_Confidence_1.000_Length_276	276	gi|153921844|dbj|AK271914.1|	97	59	4e-15	91.5254	0.556701	426.659	8.73694
Locus_27057_Transcript_1/1_Confidence_1.000_Length_139	139	gi|153903027|dbj|AK281098.1|	131	73	1e-35	100	0.557252	1518.83	10.5687
Locus_31481_Transcript_1/1_Confidence_1.000_Length_189	189	gi|153910778|dbj|AK274363.1|	113	65	1e-23	96.9231	0.557522	10.0529	3.32954
Locus_33206_Transcript_1/1_Confidence_1.000_Length_226	226	gi|153923823|dbj|AK260869.1|	113	69	8e-19	91.3043	0.557522	17.4027	4.12124
Locus_9523_Transcript_1/1_Confidence_1.000_Length_315	315	gi|153943346|dbj|AK265949.1|	113	64	1e-27	98.4375	0.557522	45.5746	5.51016
Locus_2342_Transcript_1/1_Confidence_1.000_Length_1054	1054	gi|153924950|dbj|AK279394.1|	156	87	3e-43	100	0.557692	127.041	6.98915
Locus_15146_Transcript_1/1_Confidence_1.000_Length_447	447	gi|153906727|dbj|AK253693.1|	86	48	3e-20	100	0.55814	31.1678	4.96198
Locus_26756_Transcript_2/3_Confidence_0.667_Length_341	341	gi|153928973|dbj|AK284275.1|	292	200	9e-23	81.5	0.558219	299.167	8.22481
Locus_9634_Transcript_1/1_Confidence_1.000_Length_291	291	gi|153915456|dbj|AK263995.1|	197	111	1e-55	99.0991	0.558376	20.5773	4.36298
Locus_29774_Transcript_1/1_Confidence_1.000_Length_318	318	gi|153904263|dbj|AK257706.1|	170	104	5e-30	91.3462	0.558824	27.4717	4.77987
Locus_9098_Transcript_1/1_Confidence_1.000_Length_315	315	gi|153925856|dbj|AK268865.1|	93	58	4e-12	89.6552	0.55914	22.1968	4.47228
Locus_18771_Transcript_1/1_Confidence_1.000_Length_189	189	gi|153909781|dbj|AK254379.1|	182	103	4e-51	99.0291	0.56044	19.9894	4.32116
Locus_34130_Transcript_1/1_Confidence_1.000_Length_314	314	gi|153918617|dbj|AK282697.1|	214	120	2e-63	100	0.560748	17.8662	4.15916
Locus_25884_Transcript_1/2_Confidence_0.750_Length_1468	1468	gi|153922698|dbj|AK283387.1|	1569	917	0	95.9651	0.560867	3987.08	11.9611
Locus_7018_Transcript_1/1_Confidence_1.000_Length_209	209	gi|153910750|dbj|AK274335.1|	139	78	2e-38	100	0.561151	12.2775	3.61795
Locus_16593_Transcript_1/1_Confidence_1.000_Length_251	251	gi|153928498|dbj|AK284102.1|	114	67	1e-24	95.5224	0.561404	13.6056	3.76613
Locus_27019_Transcript_1/1_Confidence_1.000_Length_403	403	gi|153918240|dbj|AK267819.1|	130	86	6e-12	84.8837	0.561538	59.3151	5.89033
Locus_2863_Transcript_1/1_Confidence_1.000_Length_228	228	gi|153943608|dbj|AK269423.1|	89	50	9e-22	100	0.561798	21.9868	4.45857
Locus_10478_Transcript_1/1_Confidence_1.000_Length_250	250	gi|153909196|dbj|AK274249.1|	105	61	2e-23	96.7213	0.561905	22.38	4.48414
Locus_1567_Transcript_1/1_Confidence_1.000_Length_1253	1253	gi|153945335|dbj|AK273539.1|	112	68	8e-20	92.6471	0.5625	52.9122	5.72553
Locus_12767_Transcript_1/1_Confidence_1.000_Length_299	299	gi|153911029|dbj|AK254542.1|	112	71	4e-15	88.7324	0.5625	2164.05	11.0795
Locus_24745_Transcript_1/1_Confidence_1.000_Length_265	265	gi|153906226|dbj|AK262732.1|	151	86	8e-41	98.8372	0.562914	20.0604	4.32628
Locus_14538_Transcript_1/1_Confidence_1.000_Length_217	217	gi|153904782|dbj|AK257829.1|	103	58	1e-26	100	0.563107	12.2488	3.61457
Locus_11963_Transcript_1/1_Confidence_1.000_Length_305	305	gi|153912487|dbj|AK270821.1|	142	84	5e-30	95.2381	0.56338	19.9311	4.31695
Locus_14655_Transcript_1/1_Confidence_1.000_Length_234	234	gi|153912278|dbj|AK274558.1|	101	59	2e-22	96.6102	0.564356	13.3077	3.73419
Locus_13209_Transcript_1/1_Confidence_1.000_Length_282	282	gi|153943600|dbj|AK269415.1|	124	70	1e-33	100	0.564516	28.266	4.82099
Locus_1171_Transcript_1/2_Confidence_0.667_Length_509	509	gi|153916371|dbj|AK274857.1|	154	88	1e-41	98.8636	0.564935	266.762	8.05941
Locus_5140_Transcript_1/1_Confidence_1.000_Length_307	307	gi|153902786|dbj|AK266150.1|	92	52	8e-23	100	0.565217	17.8208	4.15549
Locus_27056_Transcript_1/1_Confidence_1.000_Length_501	501	gi|153928391|dbj|AK283995.1|	850	490	0	98.1633	0.565882	21.9261	4.45458
Locus_12933_Transcript_1/1_Confidence_1.000_Length_240	240	gi|153908673|dbj|AK266763.1|	106	60	1e-27	100	0.566038	24.0208	4.58621
Locus_19586_Transcript_1/1_Confidence_1.000_Length_380	380	gi|153917031|dbj|AK278559.1|	83	47	9e-20	100	0.566265	15.1974	3.92575
Locus_6256_Transcript_1/1_Confidence_1.000_Length_819	819	gi|153924284|dbj|AK268679.1|	113	66	5e-26	96.9697	0.566372	99.5543	6.63741
Locus_28680_Transcript_1/1_Confidence_1.000_Length_224	224	gi|153903890|dbj|AK262294.1|	97	57	3e-21	96.4912	0.56701	10.1205	3.33921
Locus_26729_Transcript_1/1_Confidence_1.000_Length_176	176	gi|153903667|dbj|AK273795.1|	97	56	4e-23	98.2143	0.56701	13.25	3.72792
Locus_21757_Transcript_1/1_Confidence_1.000_Length_283	283	gi|309381130|dbj|AB557979.1|	497	283	1e-158	99.6466	0.567404	17.4523	4.12535
Locus_29298_Transcript_1/1_Confidence_1.000_Length_297	297	gi|153927447|dbj|AK269063.1|	118	72	7e-23	93.0556	0.567797	22.2391	4.47502
Locus_20086_Transcript_1/1_Confidence_1.000_Length_310	310	gi|153904953|dbj|AK262565.1|	102	64	1e-15	90.625	0.568627	33.7516	5.07688
Locus_20482_Transcript_1/1_Confidence_1.000_Length_394	394	gi|153925623|dbj|AK265252.1|	116	69	2e-24	95.6522	0.568966	28.0964	4.81232
Locus_6683_Transcript_1/1_Confidence_1.000_Length_419	419	gi|153927958|dbj|AK279719.1|	130	76	3e-32	97.3684	0.569231	22.8234	4.51244
Locus_22278_Transcript_1/1_Confidence_1.000_Length_189	189	gi|153930193|dbj|AK272681.1|	86	50	2e-19	98	0.569767	11.6296	3.53973
Locus_27183_Transcript_1/1_Confidence_1.000_Length_405	405	gi|153916945|dbj|AK278386.1|	107	61	4e-28	100	0.570093	14.9926	3.90618
Locus_28885_Transcript_1/1_Confidence_1.000_Length_582	582	gi|153922166|dbj|AK271934.1|	107	61	6e-28	100	0.570093	72.5275	6.18046
Locus_17601_Transcript_2/2_Confidence_0.667_Length_692	692	gi|153909372|dbj|AK277804.1|	107	64	2e-22	95.3125	0.570093	78.8656	6.30132
Locus_3461_Transcript_1/1_Confidence_1.000_Length_242	242	gi|153910356|dbj|AK267066.1|	114	65	1e-30	100	0.570175	15.0455	3.91126
Locus_359_Transcript_2/3_Confidence_0.750_Length_1095	1095	gi|153941800|dbj|AK284572.1|	744	427	0	99.5316	0.571237	263.542	8.04189
Locus_20375_Transcript_1/1_Confidence_1.000_Length_208	208	gi|153945449|dbj|AK273653.1|	105	61	5e-26	98.3607	0.571429	12.75	3.67243
Locus_25770_Transcript_1/1_Confidence_1.000_Length_283	283	gi|153913323|dbj|AK267445.1|	112	64	5e-30	100	0.571429	13.1307	3.71488
Locus_18365_Transcript_1/1_Confidence_1.000_Length_210	210	gi|153909260|dbj|AK277692.1|	91	53	3e-21	98.1132	0.571429	15.1905	3.9251
Locus_4243_Transcript_1/1_Confidence_1.000_Length_348	348	gi|153919568|dbj|AK255680.1|	105	60	1e-27	100	0.571429	16.3563	4.03178
Locus_21027_Transcript_1/1_Confidence_1.000_Length_245	245	gi|153908517|dbj|AK263227.1|	91	52	6e-23	100	0.571429	18.2816	4.19232
Locus_28186_Transcript_1/1_Confidence_1.000_Length_298	298	gi|153911029|dbj|AK254542.1|	112	71	2e-17	90.1408	0.571429	88.2819	6.46405
Locus_32353_Transcript_1/1_Confidence_1.000_Length_341	341	gi|153929058|dbj|AK276325.1|	505	338	2e-63	85.503	0.572277	28.3284	4.82418
Locus_3148_Transcript_1/1_Confidence_1.000_Length_651	651	gi|153929702|dbj|AK284320.1|	227	136	2e-49	95.5882	0.572687	33.3825	5.06102
Locus_33883_Transcript_1/1_Confidence_1.000_Length_195	195	gi|153918865|dbj|AK271622.1|	110	66	7e-22	95.4545	0.572727	10.5231	3.39548
Locus_25191_Transcript_1/1_Confidence_1.000_Length_206	206	gi|153930383|dbj|AK276575.1|	110	74	1e-11	85.1351	0.572727	19.7961	4.30715
Locus_3220_Transcript_1/1_Confidence_1.000_Length_1582	1582	gi|153916537|dbj|AK275023.1|	110	63	1e-28	100	0.572727	66.4697	6.05462
Locus_7904_Transcript_1/1_Confidence_1.000_Length_533	533	gi|153908131|dbj|AK254085.1|	103	59	9e-27	100	0.572816	85.7148	6.42147
Locus_4919_Transcript_1/1_Confidence_1.000_Length_2621	2621	gi|153910897|dbj|AK254410.1|	103	59	4e-26	100	0.572816	97.5132	6.60753
Locus_31147_Transcript_1/1_Confidence_1.000_Length_417	417	gi|153906104|dbj|AK285114.1|	218	133	6e-52	93.985	0.573394	140.549	7.13493
Locus_6744_Transcript_1/1_Confidence_1.000_Length_946	946	gi|153913315|dbj|AK267437.1|	122	71	3e-31	98.5915	0.57377	40.334	5.33393
Locus_24362_Transcript_1/1_Confidence_1.000_Length_233	233	gi|153927560|dbj|AK272559.1|	108	62	6e-29	100	0.574074	13.0472	3.70567
Locus_27810_Transcript_1/1_Confidence_1.000_Length_402	402	gi|153922448|dbj|AK279177.1|	108	70	2e-14	88.5714	0.574074	23.8831	4.57792
Locus_29337_Transcript_1/1_Confidence_1.000_Length_211	211	gi|153910747|dbj|AK274332.1|	108	71	7e-13	87.3239	0.574074	48.7204	5.60645
Locus_19459_Transcript_1/1_Confidence_1.000_Length_269	269	gi|153927496|dbj|AK272495.1|	101	58	2e-26	100	0.574257	21.1859	4.40503
Locus_34022_Transcript_1/1_Confidence_1.000_Length_363	363	gi|153914342|dbj|AK278171.1|	101	59	1e-24	98.3051	0.574257	29.8981	4.90198
Locus_33976_Transcript_1/1_Confidence_1.000_Length_177	177	gi|153904557|dbj|AK253435.1|	120	74	3e-24	93.2432	0.575	22.6441	4.50106
Locus_25999_Transcript_1/1_Confidence_1.000_Length_231	231	gi|153915663|dbj|AK267582.1|	160	107	3e-18	85.9813	0.575	46.9567	5.55326
Locus_30867_Transcript_1/1_Confidence_1.000_Length_214	214	gi|153926431|dbj|AK279585.1|	113	71	1e-17	91.5493	0.575221	19.7103	4.30088
Locus_11138_Transcript_1/1_Confidence_1.000_Length_232	232	gi|153944538|dbj|AK277015.1|	113	67	4e-27	97.0149	0.575221	36.625	5.19476
Locus_18323_Transcript_1/1_Confidence_1.000_Length_174	174	gi|153924836|dbj|AK279280.1|	106	62	1e-26	98.3871	0.575472	13.931	3.80023
Locus_25208_Transcript_1/1_Confidence_1.000_Length_213	213	gi|153941745|dbj|AK284517.1|	231	139	1e-60	95.6835	0.575758	16.6714	4.0593
Locus_7837_Transcript_1/1_Confidence_1.000_Length_273	273	gi|153915625|dbj|AK267544.1|	99	57	7e-26	100	0.575758	36.6886	5.19726
Locus_12929_Transcript_1/1_Confidence_1.000_Length_548	548	gi|153910757|dbj|AK274342.1|	104	60	2e-27	100	0.576923	52.9124	5.72553
Locus_7072_Transcript_1/1_Confidence_1.000_Length_704	704	gi|153925060|dbj|AK283464.1|	279	162	1e-85	99.3827	0.577061	74.3423	6.21611
Locus_26493_Transcript_1/1_Confidence_1.000_Length_194	194	gi|153921844|dbj|AK271914.1|	97	61	2e-16	91.8033	0.57732	676.696	9.40236
Locus_17551_Transcript_1/1_Confidence_1.000_Length_197	197	gi|153909180|dbj|AK274233.1|	116	67	5e-32	100	0.577586	9.64467	3.26973
Locus_21818_Transcript_1/1_Confidence_1.000_Length_191	191	gi|153941971|dbj|AK273029.1|	90	52	5e-23	100	0.577778	14.6911	3.87687
Locus_8023_Transcript_1/1_Confidence_1.000_Length_1118	1118	gi|153923279|dbj|AK256208.1|	109	63	8e-29	100	0.577982	72.9767	6.18936
Locus_23143_Transcript_1/1_Confidence_1.000_Length_172	172	gi|153917040|dbj|AK278568.1|	102	60	2e-25	98.3333	0.578431	8.80233	3.13788
Locus_20309_Transcript_1/1_Confidence_1.000_Length_247	247	gi|153903705|dbj|AK273833.1|	102	61	2e-23	96.7213	0.578431	23.3644	4.54624
Locus_19233_Transcript_1/1_Confidence_1.000_Length_205	205	gi|153927968|dbj|AK279729.1|	342	201	1e-105	98.5075	0.578947	22.1756	4.4709
Locus_1187_Transcript_1/1_Confidence_1.000_Length_210	210	gi|153908932|dbj|AK270405.1|	126	80	8e-19	91.25	0.579365	10.1333	3.34104
Locus_8959_Transcript_1/1_Confidence_1.000_Length_704	704	gi|153942622|dbj|AK273210.1|	100	58	5e-26	100	0.58	50.348	5.65386
Locus_19300_Transcript_1/1_Confidence_1.000_Length_170	170	gi|153913384|dbj|AK259461.1|	181	105	1e-54	100	0.58011	8.94118	3.16046
Locus_8433_Transcript_1/1_Confidence_1.000_Length_564	564	gi|153911432|dbj|AK267145.1|	112	69	4e-23	94.2029	0.580357	53.2181	5.73384
Locus_2703_Transcript_1/1_Confidence_1.000_Length_1428	1428	gi|153942337|dbj|AK265773.1|	112	65	6e-30	100	0.580357	92.4615	6.53078
Locus_5903_Transcript_1/1_Confidence_1.000_Length_569	569	gi|153917388|dbj|AK282376.1|	970	569	0	98.9455	0.580412	37.6204	5.23344
Locus_14651_Transcript_1/1_Confidence_1.000_Length_601	601	gi|153927077|dbj|AK256587.1|	124	73	1e-32	98.6301	0.580645	20.9784	4.39083
Locus_25956_Transcript_1/1_Confidence_1.000_Length_378	378	gi|153944283|dbj|AK284795.1|	625	374	0	97.0588	0.5808	26.246	4.71403
Locus_15018_Transcript_1/1_Confidence_1.000_Length_371	371	gi|153919101|dbj|AK275237.1|	110	65	4e-28	98.4615	0.581818	33.9111	5.08368
Locus_36_Transcript_3/4_Confidence_0.625_Length_3758	3758	gi|153928553|dbj|AK284157.1|	2402	1414	0	98.9392	0.582431	1164.66	10.1857
Locus_23521_Transcript_1/1_Confidence_1.000_Length_205	205	gi|153912963|dbj|AK259538.1|	115	68	3e-30	98.5294	0.582609	35.1756	5.1365
Locus_33845_Transcript_1/1_Confidence_1.000_Length_189	189	gi|153918351|dbj|AK271313.1|	108	67	2e-22	94.0299	0.583333	9.65079	3.27065
Locus_4751_Transcript_1/2_Confidence_0.857_Length_255	255	gi|153922509|dbj|AK283198.1|	132	82	4e-27	93.9024	0.583333	443.42	8.79253
Locus_26755_Transcript_1/1_Confidence_1.000_Length_189	189	gi|153921992|dbj|AK275475.1|	101	59	3e-27	100	0.584158	9.6455	3.26986
Locus_11680_Transcript_1/1_Confidence_1.000_Length_173	173	gi|153918645|dbj|AK282725.1|	178	108	1e-44	96.2963	0.58427	9.21965	3.20471
Locus_463_Transcript_2/7_Confidence_0.429_Length_236	236	gi|153917823|dbj|AK260053.1|	130	82	2e-26	92.6829	0.584615	3238.77	11.6612
Locus_18009_Transcript_1/1_Confidence_1.000_Length_225	225	gi|153926613|dbj|AK283727.1|	118	81	1e-11	85.1852	0.584746	15.4711	3.9515
Locus_4390_Transcript_3/3_Confidence_0.667_Length_1034	1034	gi|153902680|dbj|AK262074.1|	111	66	3e-28	98.4848	0.585586	109.508	6.77489
Locus_29193_Transcript_1/1_Confidence_1.000_Length_172	172	gi|153943925|dbj|AK276900.1|	99	61	3e-21	95.082	0.585859	14.0756	3.81512
Locus_22489_Transcript_1/1_Confidence_1.000_Length_185	185	gi|153904766|dbj|AK257813.1|	97	58	3e-24	98.2759	0.587629	11.4973	3.52322
Locus_27987_Transcript_1/1_Confidence_1.000_Length_256	256	gi|153930050|dbj|AK269278.1|	97	64	2e-13	89.0625	0.587629	21.0469	4.39553
Locus_11074_Transcript_1/1_Confidence_1.000_Length_417	417	gi|153921844|dbj|AK271914.1|	97	61	2e-18	93.4426	0.587629	387.772	8.59907
Locus_30533_Transcript_1/1_Confidence_1.000_Length_140	140	gi|153919287|dbj|AK278802.1|	131	85	8e-24	90.5882	0.587786	32.5643	5.02522
Locus_33791_Transcript_1/1_Confidence_1.000_Length_172	172	gi|153921325|dbj|AK283011.1|	199	118	4e-60	99.1525	0.58794	9.27907	3.21398
Locus_23211_Transcript_1/1_Confidence_1.000_Length_337	337	gi|153915884|dbj|AK255295.1|	119	77	5e-21	90.9091	0.588235	26.819	4.74518
Locus_11922_Transcript_1/2_Confidence_0.667_Length_776	776	gi|153912678|dbj|AK281703.1|	204	121	3e-61	99.1736	0.588235	44.1031	5.46281
Locus_21124_Transcript_1/1_Confidence_1.000_Length_212	212	gi|153906540|dbj|AK258124.1|	260	167	5e-57	91.6168	0.588462	25.7123	4.68438
Locus_6299_Transcript_1/1_Confidence_1.000_Length_293	293	gi|153904046|dbj|AK253320.1|	107	68	3e-19	92.6471	0.588785	28.529	4.83436
Locus_17784_Transcript_1/1_Confidence_1.000_Length_193	193	gi|153945445|dbj|AK273649.1|	90	54	7e-22	98.1481	0.588889	20.4456	4.35372
Locus_24902_Transcript_1/1_Confidence_1.000_Length_189	189	gi|153916598|dbj|AK278265.1|	270	172	2e-62	92.4419	0.588889	30.3968	4.92585
Locus_7631_Transcript_5/5_Confidence_0.467_Length_861	861	gi|153916598|dbj|AK278265.1|	270	168	4e-70	94.6429	0.588889	96.6911	6.59531
Locus_1826_Transcript_1/1_Confidence_1.000_Length_1198	1198	gi|153944315|dbj|AK284827.1|	185	109	3e-56	100	0.589189	37.3022	5.22119
Locus_17388_Transcript_1/1_Confidence_1.000_Length_343	343	gi|153914978|dbj|AK254983.1|	112	67	2e-29	98.5075	0.589286	17.2391	4.10761
Locus_28656_Transcript_1/1_Confidence_1.000_Length_215	215	gi|153921539|dbj|AK283172.1|	207	132	7e-47	92.4242	0.589372	35.2884	5.14112
Locus_15673_Transcript_1/1_Confidence_1.000_Length_215	215	gi|153910654|dbj|AK259033.1|	95	56	2e-25	100	0.589474	38.1488	5.25357
Locus_34201_Transcript_1/1_Confidence_1.000_Length_191	191	gi|153928382|dbj|AK283986.1|	156	93	4e-45	98.9247	0.589744	15.8691	3.98815
Locus_829_Transcript_4/4_Confidence_0.625_Length_1507	1507	gi|153925032|dbj|AK283436.1|	824	499	0	97.3948	0.589806	17491.3	14.0943
Locus_29521_Transcript_1/1_Confidence_1.000_Length_263	263	gi|153915660|dbj|AK267579.1|	105	62	7e-29	100	0.590476	11.8403	3.56563
Locus_8345_Transcript_1/1_Confidence_1.000_Length_250	250	gi|153942205|dbj|AK261672.1|	88	52	6e-23	100	0.590909	11.772	3.55729
Locus_9326_Transcript_1/1_Confidence_1.000_Length_213	213	gi|153922509|dbj|AK283198.1|	132	80	6e-35	97.5	0.590909	139.577	7.12492
Locus_23464_Transcript_1/1_Confidence_1.000_Length_201	201	gi|153907197|dbj|AK258332.1|	93	55	8e-25	100	0.591398	15.1244	3.9188
Locus_25564_Transcript_1/1_Confidence_1.000_Length_246	246	gi|153904557|dbj|AK253435.1|	120	81	2e-16	87.6543	0.591667	11.9715	3.58154
Locus_15625_Transcript_1/1_Confidence_1.000_Length_376	376	gi|153942660|dbj|AK273248.1|	108	66	2e-26	96.9697	0.592593	24.0426	4.58752
Locus_26101_Transcript_1/1_Confidence_1.000_Length_783	783	gi|153928033|dbj|AK279794.1|	108	72	7e-13	88.8889	0.592593	47.2171	5.56124
Locus_30898_Transcript_1/1_Confidence_1.000_Length_194	194	gi|153926803|dbj|AK256703.1|	96	62	1e-14	91.9355	0.59375	13.268	3.72988
Locus_717_Transcript_1/1_Confidence_1.000_Length_206	206	gi|153906081|dbj|AK277462.1|	96	60	1e-20	95	0.59375	22.5	4.49185
Locus_18313_Transcript_1/1_Confidence_1.000_Length_255	255	gi|153911835|dbj|AK259209.1|	101	60	1e-27	100	0.594059	10.6863	3.41769
Locus_34245_Transcript_1/1_Confidence_1.000_Length_172	172	gi|153917052|dbj|AK278580.1|	101	64	1e-20	93.75	0.594059	16.7093	4.06258
Locus_18342_Transcript_1/1_Confidence_1.000_Length_354	354	gi|153918493|dbj|AK271455.1|	101	61	9e-26	98.3607	0.594059	22.4746	4.49022
Locus_34238_Transcript_1/1_Confidence_1.000_Length_262	262	gi|153921539|dbj|AK283172.1|	207	132	4e-49	93.1818	0.594203	60.5305	5.91959
Locus_7899_Transcript_1/1_Confidence_1.000_Length_228	228	gi|153914013|dbj|AK281828.1|	173	105	8e-50	98.0952	0.595376	15.3158	3.93695
Locus_9342_Transcript_1/1_Confidence_1.000_Length_219	219	gi|153929479|dbj|AK261358.1|	131	78	2e-38	100	0.59542	23.1461	4.5327
Locus_7916_Transcript_2/2_Confidence_0.800_Length_344	344	gi|153919287|dbj|AK278802.1|	131	85	9e-26	91.7647	0.59542	2518.77	11.2985
Locus_34092_Transcript_1/1_Confidence_1.000_Length_207	207	gi|153914379|dbj|AK282085.1|	329	204	1e-94	96.0784	0.595745	2395.26	11.226
Locus_25350_Transcript_1/1_Confidence_1.000_Length_214	214	gi|153914010|dbj|AK281825.1|	146	87	7e-44	100	0.59589	33.2523	5.05538
Locus_9271_Transcript_1/1_Confidence_1.000_Length_274	274	gi|153904590|dbj|AK253468.1|	114	68	2e-32	100	0.596491	36.8504	5.20361
Locus_13129_Transcript_1/1_Confidence_1.000_Length_339	339	gi|153911298|dbj|AK263631.1|	119	71	4e-34	100	0.596639	31.7994	4.99093
Locus_13586_Transcript_1/1_Confidence_1.000_Length_190	190	gi|153908829|dbj|AK270302.1|	134	80	9e-40	100	0.597015	16.4	4.03562
Locus_1387_Transcript_2/3_Confidence_0.818_Length_2929	2929	gi|153917382|dbj|AK282370.1|	1410	865	0	97.341	0.597163	1209.86	10.2406
Locus_22500_Transcript_1/1_Confidence_1.000_Length_170	170	gi|153915116|dbj|AK255121.1|	92	56	4e-23	98.2143	0.597826	8.91765	3.15666
Locus_14921_Transcript_1/1_Confidence_1.000_Length_253	253	gi|153926170|dbj|AK275945.1|	92	56	6e-23	98.2143	0.597826	10.5138	3.39422
Locus_28487_Transcript_1/1_Confidence_1.000_Length_162	162	gi|153908347|dbj|AK258692.1|	97	63	9e-18	92.0635	0.597938	19.0988	4.25541
Locus_31714_Transcript_1/1_Confidence_1.000_Length_225	225	gi|153922965|dbj|AK260598.1|	107	66	1e-26	96.9697	0.598131	50.52	5.65878
Locus_18619_Transcript_1/1_Confidence_1.000_Length_519	519	gi|153928281|dbj|AK279925.1|	112	72	3e-20	93.0556	0.598214	99.9538	6.64319
Locus_19789_Transcript_1/1_Confidence_1.000_Length_245	245	gi|153928095|dbj|AK283816.1|	122	73	2e-35	100	0.598361	12.7184	3.66884
Locus_3102_Transcript_1/1_Confidence_1.000_Length_380	380	gi|153926681|dbj|AK275970.1|	147	89	2e-42	98.8764	0.598639	25.3237	4.66242
Locus_11590_Transcript_1/2_Confidence_0.750_Length_1176	1176	gi|153914118|dbj|AK281933.1|	147	90	4e-40	97.7778	0.598639	153.499	7.26209
Locus_18440_Transcript_1/2_Confidence_0.667_Length_1061	1061	gi|108742289|gb|DQ630823.1|	624	382	0	97.9058	0.599359	37.6635	5.2351
Locus_26397_Transcript_1/1_Confidence_1.000_Length_203	203	gi|153930257|dbj|AK276449.1|	95	57	5e-26	100	0.6	9.32512	3.22112
Locus_4403_Transcript_1/1_Confidence_1.000_Length_421	421	gi|153927821|dbj|AK276203.1|	110	70	7e-24	94.2857	0.6	32.0998	5.00449
Locus_21018_Transcript_1/1_Confidence_1.000_Length_228	228	gi|153921608|dbj|AK255889.1|	105	65	6e-26	96.9231	0.6	61.9693	5.95348
Locus_6468_Transcript_1/1_Confidence_1.000_Length_684	684	gi|153922425|dbj|AK279154.1|	130	78	5e-38	100	0.6	67.6111	6.07919
Locus_26482_Transcript_2/3_Confidence_0.667_Length_409	409	gi|153925124|dbj|AK283528.1|	376	246	1e-90	91.8699	0.601064	9285.13	13.1807
Locus_26593_Transcript_1/1_Confidence_1.000_Length_232	232	gi|153927283|dbj|AK268899.1|	123	78	6e-29	94.8718	0.601626	10.4828	3.38995
Locus_24405_Transcript_1/1_Confidence_1.000_Length_224	224	gi|153912208|dbj|AK274488.1|	123	75	3e-34	98.6667	0.601626	15.6027	3.96372
Locus_22958_Transcript_1/1_Confidence_1.000_Length_176	176	gi|153945496|dbj|AK261926.1|	118	72	1e-32	98.6111	0.601695	10.7955	3.43235
Locus_25234_Transcript_1/1_Confidence_1.000_Length_639	639	gi|153927452|dbj|AK269068.1|	118	73	7e-28	97.2603	0.601695	50.6557	5.66265
Locus_9438_Transcript_1/2_Confidence_0.750_Length_255	255	gi|153925826|dbj|AK268835.1|	108	65	1e-30	100	0.601852	468.153	8.87084
Locus_7262_Transcript_1/1_Confidence_1.000_Length_198	198	gi|153942309|dbj|AK265745.1|	103	62	5e-29	100	0.601942	10.7374	3.42457
Locus_9957_Transcript_1/2_Confidence_0.800_Length_1786	1786	gi|153912467|dbj|AK277928.1|	103	69	2e-15	89.8551	0.601942	76.0269	6.24844
Locus_8992_Transcript_1/1_Confidence_1.000_Length_177	177	gi|153929095|dbj|AK276362.1|	191	116	2e-56	99.1379	0.602094	15.4576	3.95025
Locus_20067_Transcript_1/1_Confidence_1.000_Length_241	241	gi|153919658|dbj|AK255770.1|	93	56	2e-25	100	0.602151	12.2905	3.61947
Locus_25643_Transcript_1/1_Confidence_1.000_Length_957	957	gi|153909413|dbj|AK281415.1|	267	180	2e-53	89.4444	0.602996	61.3542	5.93909
Locus_2555_Transcript_1/1_Confidence_1.000_Length_297	297	gi|153929019|dbj|AK280049.1|	121	76	5e-30	96.0526	0.603306	19.67	4.29793
Locus_17132_Transcript_1/1_Confidence_1.000_Length_493	493	gi|153944196|dbj|AK280748.1|	106	65	5e-28	98.4615	0.603774	26.5071	4.72831
Locus_19307_Transcript_1/1_Confidence_1.000_Length_327	327	gi|153927745|dbj|AK276103.1|	101	61	3e-28	100	0.60396	24.1651	4.59486
Locus_8479_Transcript_1/1_Confidence_1.000_Length_364	364	gi|153920406|dbj|AK264607.1|	101	61	4e-28	100	0.60396	123.989	6.95407
Locus_18346_Transcript_1/1_Confidence_1.000_Length_178	178	gi|153908227|dbj|AK258572.1|	139	88	5e-35	95.4545	0.604317	15.7753	3.97959
Locus_24160_Transcript_1/1_Confidence_1.000_Length_315	315	gi|153928365|dbj|AK280009.1|	119	78	5e-24	92.3077	0.605042	32.4635	5.02075
Locus_25724_Transcript_1/1_Confidence_1.000_Length_199	199	gi|153919997|dbj|AK282954.1|	195	139	8e-25	84.8921	0.605128	18.3166	4.19508
Locus_2668_Transcript_1/1_Confidence_1.000_Length_896	896	gi|153904790|dbj|AK257837.1|	109	73	2e-22	90.411	0.605505	64.4475	6.01005
Locus_5848_Transcript_1/1_Confidence_1.000_Length_251	251	gi|153918814|dbj|AK271571.1|	132	80	1e-39	100	0.606061	27.8167	4.79788
Locus_6000_Transcript_1/1_Confidence_1.000_Length_528	528	gi|153917392|dbj|AK282380.1|	226	139	1e-69	98.5612	0.606195	78.1496	6.28817
Locus_22376_Transcript_1/1_Confidence_1.000_Length_174	174	gi|226022673|dbj|AB443442.1|	287	174	7e-96	100	0.606272	16.1437	4.0129
Locus_10851_Transcript_1/1_Confidence_1.000_Length_710	710	gi|153909332|dbj|AK277764.1|	127	77	2e-37	100	0.606299	41.9901	5.39198
Locus_18852_Transcript_1/1_Confidence_1.000_Length_580	580	gi|153927644|dbj|AK272643.1|	127	79	7e-34	97.4684	0.606299	62.8034	5.97277
Locus_23980_Transcript_1/1_Confidence_1.000_Length_181	181	gi|153904298|dbj|AK257741.1|	122	78	5e-29	94.8718	0.606557	28	4.80735
Locus_18987_Transcript_1/1_Confidence_1.000_Length_380	380	gi|153919870|dbj|AK264318.1|	140	85	2e-42	100	0.607143	21.2	4.40599
Locus_10143_Transcript_1/1_Confidence_1.000_Length_608	608	gi|153926990|dbj|AK261257.1|	84	54	1e-16	94.4444	0.607143	33.4605	5.06439
Locus_2767_Transcript_1/1_Confidence_1.000_Length_813	813	gi|153910452|dbj|AK270545.1|	112	70	2e-28	97.1429	0.607143	33.813	5.07951
Locus_1499_Transcript_1/1_Confidence_1.000_Length_441	441	gi|153915101|dbj|AK255106.1|	102	62	1e-28	100	0.607843	21.6757	4.43801
Locus_16921_Transcript_1/1_Confidence_1.000_Length_255	255	gi|153926458|dbj|AK279612.1|	102	63	4e-27	98.4127	0.607843	24.1294	4.59272
Locus_15812_Transcript_1/1_Confidence_1.000_Length_369	369	gi|153944160|dbj|AK280712.1|	102	65	6e-21	95.3846	0.607843	97.5772	6.60847
Locus_28474_Transcript_1/1_Confidence_1.000_Length_213	213	gi|153924459|dbj|AK272237.1|	125	77	2e-35	98.7013	0.608	11.7183	3.55069
Locus_25089_Transcript_1/1_Confidence_1.000_Length_215	215	gi|153942195|dbj|AK261662.1|	125	80	9e-28	95	0.608	28.8837	4.85218
Locus_30466_Transcript_1/1_Confidence_1.000_Length_238	238	gi|153904001|dbj|AK253275.1|	115	71	7e-32	98.5915	0.608696	20.4916	4.35696
Locus_1183_Transcript_1/2_Confidence_0.750_Length_1396	1396	gi|153944146|dbj|AK280698.1|	115	72	2e-29	97.2222	0.608696	52.101	5.70324
Locus_16341_Transcript_1/2_Confidence_0.800_Length_683	683	gi|153905631|dbj|AK285089.1|	207	148	1e-17	85.1351	0.608696	179.076	7.48443
Locus_11643_Transcript_1/1_Confidence_1.000_Length_184	184	gi|153922776|dbj|AK256042.1|	110	67	5e-32	100	0.609091	11.5652	3.53172
Locus_2062_Transcript_1/1_Confidence_1.000_Length_1371	1371	gi|153910594|dbj|AK263426.1|	105	65	1e-27	98.4615	0.609524	81.081	6.34129
Locus_4244_Transcript_1/1_Confidence_1.000_Length_1819	1819	gi|153902810|dbj|AK266174.1|	159	104	1e-37	93.2692	0.610063	53.4898	5.74119
Locus_85_Transcript_1/1_Confidence_1.000_Length_552	552	gi|153942318|dbj|AK265754.1|	621	380	0	99.7368	0.610306	5805.05	12.5031
Locus_13633_Transcript_1/1_Confidence_1.000_Length_328	328	gi|153907283|dbj|AK253854.1|	95	58	2e-26	100	0.610526	13.4177	3.74606
Locus_7027_Transcript_1/2_Confidence_0.750_Length_1683	1683	gi|153944788|dbj|AK269608.1|	95	59	7e-24	98.3051	0.610526	95.224	6.57325
Locus_32138_Transcript_1/1_Confidence_1.000_Length_310	310	gi|153905321|dbj|AK281212.1|	239	178	1e-21	82.0225	0.610879	51.5129	5.68686
Locus_30357_Transcript_1/1_Confidence_1.000_Length_186	186	gi|153908792|dbj|AK266882.1|	126	78	3e-36	98.7179	0.611111	12.4462	3.63764
Locus_15786_Transcript_1/1_Confidence_1.000_Length_207	207	gi|153942197|dbj|AK261664.1|	162	101	2e-47	98.0198	0.611111	12.7923	3.6772
Locus_20657_Transcript_1/1_Confidence_1.000_Length_297	297	gi|153922652|dbj|AK283341.1|	306	211	3e-68	88.6256	0.611111	17.1212	4.09771
Locus_13623_Transcript_1/1_Confidence_1.000_Length_225	225	gi|153912135|dbj|AK270835.1|	108	66	2e-31	100	0.611111	18.1333	4.18057
Locus_24466_Transcript_1/1_Confidence_1.000_Length_218	218	gi|153918347|dbj|AK271309.1|	216	139	8e-56	94.964	0.611111	18.7982	4.23252
Locus_21234_Transcript_1/1_Confidence_1.000_Length_230	230	gi|153915813|dbj|AK255224.1|	108	67	4e-27	98.5075	0.611111	19.1087	4.25616
Locus_7619_Transcript_1/1_Confidence_1.000_Length_1191	1191	gi|153910747|dbj|AK274332.1|	108	71	1e-21	92.9577	0.611111	51.0647	5.67425
Locus_12675_Transcript_1/1_Confidence_1.000_Length_324	324	gi|153927416|dbj|AK269032.1|	108	74	7e-17	89.1892	0.611111	147.639	7.20593
Locus_17764_Transcript_1/1_Confidence_1.000_Length_520	520	gi|153927416|dbj|AK269032.1|	108	74	1e-16	89.1892	0.611111	243.408	7.92723
Locus_30862_Transcript_1/1_Confidence_1.000_Length_220	220	gi|153929208|dbj|AK276293.1|	103	63	1e-29	100	0.61165	14.4909	3.85708
Locus_31912_Transcript_1/1_Confidence_1.000_Length_177	177	gi|153908596|dbj|AK254076.1|	152	113	9e-12	82.3009	0.611842	19.5198	4.28686
Locus_14829_Transcript_1/1_Confidence_1.000_Length_183	183	gi|153945282|dbj|AK273486.1|	124	79	5e-32	96.2025	0.612903	12.459	3.63912
Locus_5871_Transcript_1/1_Confidence_1.000_Length_395	395	gi|153923015|dbj|AK260648.1|	88	56	2e-20	96.4286	0.613636	16.3089	4.02758
Locus_31484_Transcript_1/1_Confidence_1.000_Length_172	172	gi|153922643|dbj|AK283332.1|	145	94	7e-34	94.6809	0.613793	16.6744	4.05956
Locus_27972_Transcript_1/1_Confidence_1.000_Length_197	197	gi|153943903|dbj|AK276878.1|	101	63	3e-27	98.4127	0.613861	10.802	3.43323
Locus_18783_Transcript_1/1_Confidence_1.000_Length_286	286	gi|153908368|dbj|AK254118.1|	244	151	1e-79	99.3377	0.614754	20.1748	4.33448
Locus_7545_Transcript_1/1_Confidence_1.000_Length_529	529	gi|153945049|dbj|AK261789.1|	483	301	1e-161	98.6711	0.614907	34.4026	5.10445
Locus_30885_Transcript_1/1_Confidence_1.000_Length_170	170	gi|153927681|dbj|AK276063.1|	91	57	1e-23	98.2456	0.615385	14.2353	3.8314
Locus_19085_Transcript_1/1_Confidence_1.000_Length_473	473	gi|153905740|dbj|AK269963.1|	117	73	8e-33	98.6301	0.615385	20.5476	4.3609
Locus_11952_Transcript_1/1_Confidence_1.000_Length_365	365	gi|226069437|dbj|AB378073.1|	539	334	0	99.4012	0.615955	19.9699	4.31975
Locus_20165_Transcript_1/1_Confidence_1.000_Length_308	308	gi|153913412|dbj|AK263848.1|	112	69	5e-33	100	0.616071	12.5844	3.65357
Locus_15956_Transcript_1/1_Confidence_1.000_Length_207	207	gi|153919169|dbj|AK278684.1|	120	85	2e-16	87.0588	0.616667	10.2271	3.35432
Locus_30569_Transcript_1/1_Confidence_1.000_Length_272	272	gi|153922965|dbj|AK260598.1|	107	67	2e-29	98.5075	0.616822	53.2794	5.73551
Locus_26587_Transcript_1/1_Confidence_1.000_Length_202	202	gi|153917946|dbj|AK264145.1|	102	63	1e-29	100	0.617647	10.8713	3.44245
Locus_29593_Transcript_1/1_Confidence_1.000_Length_222	222	gi|153904953|dbj|AK262565.1|	102	64	9e-28	98.4375	0.617647	33.8739	5.0821
Locus_8719_Transcript_1/1_Confidence_1.000_Length_189	189	gi|153928754|dbj|AK280096.1|	110	79	6e-13	86.0759	0.618182	46.4392	5.53727
Locus_22738_Transcript_1/1_Confidence_1.000_Length_317	317	gi|153904766|dbj|AK257813.1|	97	61	8e-26	98.3607	0.618557	17.9369	4.16486
Locus_8154_Transcript_1/1_Confidence_1.000_Length_302	302	gi|153918534|dbj|AK267769.1|	97	65	7e-17	92.3077	0.618557	23.8146	4.57377
Locus_12154_Transcript_1/1_Confidence_1.000_Length_303	303	gi|153945204|dbj|AK280960.1|	97	62	5e-24	96.7742	0.618557	43.0495	5.42792
Locus_25250_Transcript_1/2_Confidence_0.714_Length_295	295	gi|153919354|dbj|AK282829.1|	404	275	3e-96	90.9091	0.618812	100.461	6.65049
Locus_819_Transcript_1/1_Confidence_1.000_Length_2440	2440	gi|37991667|dbj|AB109212.1|	3836	2427	0	97.8574	0.619135	147.818	7.20767
Locus_6711_Transcript_1/1_Confidence_1.000_Length_345	345	gi|153903107|dbj|AK281178.1|	397	289	1e-61	85.1211	0.619647	32.458	5.0205
Locus_14733_Transcript_1/1_Confidence_1.000_Length_177	177	gi|153944761|dbj|AK269581.1|	100	63	3e-27	98.4127	0.62	19.7006	4.30017
Locus_20692_Transcript_1/1_Confidence_1.000_Length_187	187	gi|153921404|dbj|AK283066.1|	179	112	2e-56	99.1071	0.620112	15.3636	3.94145
Locus_34177_Transcript_1/1_Confidence_1.000_Length_186	186	gi|153928912|dbj|AK284214.1|	195	129	6e-50	93.7984	0.620513	13.8495	3.79176
Locus_5043_Transcript_1/1_Confidence_1.000_Length_203	203	gi|153910962|dbj|AK254475.1|	95	59	3e-27	100	0.621053	10.8079	3.43401
Locus_25115_Transcript_1/1_Confidence_1.000_Length_364	364	gi|153921375|dbj|AK283061.1|	156	98	8e-48	98.9796	0.621795	19.6099	4.29351
Locus_10683_Transcript_3/3_Confidence_0.667_Length_788	788	gi|153908148|dbj|AK254126.1|	119	76	6e-32	97.3684	0.621849	330.299	8.36763
Locus_652_Transcript_1/1_Confidence_1.000_Length_545	545	gi|153909210|dbj|AK277642.1|	164	105	1e-44	97.1429	0.621951	293.339	8.19643
Locus_27907_Transcript_1/1_Confidence_1.000_Length_724	724	gi|153905325|dbj|AK281216.1|	993	625	0	98.88	0.622356	35.7707	5.16071
Locus_15758_Transcript_1/1_Confidence_1.000_Length_1233	1233	gi|153915529|dbj|AK264068.1|	98	61	1e-27	100	0.622449	55.3569	5.79069
Locus_716_Transcript_1/2_Confidence_0.667_Length_494	494	gi|153916825|dbj|AK282254.1|	302	190	1e-100	98.9474	0.622517	3749.16	11.8724
Locus_11462_Transcript_1/1_Confidence_1.000_Length_229	229	gi|153909718|dbj|AK254316.1|	109	68	2e-32	100	0.623853	10.2533	3.35801
Locus_16346_Transcript_1/1_Confidence_1.000_Length_425	425	gi|153915094|dbj|AK255099.1|	109	77	4e-16	88.3117	0.623853	16.8024	4.07059
Locus_20048_Transcript_1/1_Confidence_1.000_Length_211	211	gi|153926052|dbj|AK272444.1|	109	70	1e-26	97.1429	0.623853	20.1043	4.32943
Locus_15267_Transcript_1/1_Confidence_1.000_Length_283	283	gi|153918380|dbj|AK271342.1|	173	113	2e-47	95.5752	0.624277	32.5018	5.02245
Locus_9804_Transcript_1/1_Confidence_1.000_Length_241	241	gi|153923658|dbj|AK268466.1|	88	56	6e-23	98.2143	0.625	11.9502	3.57896
Locus_26560_Transcript_1/1_Confidence_1.000_Length_185	185	gi|153904193|dbj|AK257636.1|	104	66	5e-29	98.4848	0.625	12.3027	3.6209
Locus_19030_Transcript_1/1_Confidence_1.000_Length_240	240	gi|153926996|dbj|AK261263.1|	112	70	1e-33	100	0.625	28.4333	4.82951
Locus_16687_Transcript_1/1_Confidence_1.000_Length_193	193	gi|153924914|dbj|AK279358.1|	112	70	8e-34	100	0.625	84.9119	6.4079
Locus_12525_Transcript_1/1_Confidence_1.000_Length_313	313	gi|153929700|dbj|AK284318.1|	497	313	1e-174	99.361	0.625755	24.7444	4.62903
Locus_16343_Transcript_1/1_Confidence_1.000_Length_209	209	gi|153917682|dbj|AK282577.1|	254	159	7e-87	100	0.625984	26.134	4.70785
Locus_27086_Transcript_1/1_Confidence_1.000_Length_254	254	gi|153904921|dbj|AK262533.1|	115	72	7e-35	100	0.626087	13.7638	3.7828
Locus_31349_Transcript_1/1_Confidence_1.000_Length_275	275	gi|153922965|dbj|AK260598.1|	107	68	5e-30	98.5294	0.626168	24.0436	4.58758
Locus_18442_Transcript_1/1_Confidence_1.000_Length_973	973	gi|153906005|dbj|AK274007.1|	107	67	3e-31	100	0.626168	55.1357	5.78491
Locus_21805_Transcript_1/1_Confidence_1.000_Length_172	172	gi|153915690|dbj|AK267609.1|	99	62	4e-29	100	0.626263	11.0058	3.46019
Locus_20345_Transcript_1/1_Confidence_1.000_Length_1092	1092	gi|153910787|dbj|AK274372.1|	99	71	4e-12	87.3239	0.626263	168.711	7.39841
Locus_28415_Transcript_1/1_Confidence_1.000_Length_205	205	gi|153905556|dbj|AK285014.1|	319	205	8e-99	97.561	0.626959	14.8293	3.89038
Locus_24997_Transcript_1/1_Confidence_1.000_Length_201	201	gi|153923362|dbj|AK256353.1|	118	75	5e-32	98.6667	0.627119	11.6766	3.54555
Locus_18817_Transcript_1/1_Confidence_1.000_Length_213	213	gi|153919237|dbj|AK278752.1|	110	69	4e-33	100	0.627273	19.9437	4.31786
Locus_18843_Transcript_1/1_Confidence_1.000_Length_214	214	gi|153934404|dbj|AK280416.1|	110	70	2e-31	98.5714	0.627273	20.5654	4.36215
Locus_11523_Transcript_1/1_Confidence_1.000_Length_228	228	gi|153917172|dbj|AK278461.1|	110	69	4e-33	100	0.627273	27.864	4.80033
Locus_14477_Transcript_1/1_Confidence_1.000_Length_296	296	gi|153924917|dbj|AK279361.1|	102	65	3e-28	98.4615	0.627451	13.8649	3.79336
Locus_3043_Transcript_1/1_Confidence_1.000_Length_294	294	gi|153929108|dbj|AK276375.1|	102	64	5e-30	100	0.627451	17.7857	4.15265
Locus_22199_Transcript_1/1_Confidence_1.000_Length_230	230	gi|153904851|dbj|AK257898.1|	94	59	4e-27	100	0.62766	11.2261	3.48878
Locus_3099_Transcript_1/1_Confidence_1.000_Length_212	212	gi|153925672|dbj|AK265301.1|	105	66	2e-31	100	0.628571	13.5755	3.76293
Locus_22854_Transcript_1/1_Confidence_1.000_Length_189	189	gi|153919189|dbj|AK278704.1|	105	69	3e-21	95.6522	0.628571	14.3968	3.84768
Locus_9275_Transcript_1/1_Confidence_1.000_Length_640	640	gi|153913827|dbj|AK278093.1|	105	69	2e-25	95.6522	0.628571	62.5578	5.96712
Locus_19899_Transcript_1/1_Confidence_1.000_Length_208	208	gi|153905350|dbj|AK281241.1|	256	190	9e-34	84.7368	0.628906	23988	14.55
Locus_26923_Transcript_1/1_Confidence_1.000_Length_202	202	gi|153913011|dbj|AK263753.1|	124	81	3e-33	96.2963	0.629032	34.6287	5.1139
Locus_18409_Transcript_1/1_Confidence_1.000_Length_226	226	gi|153925341|dbj|AK261001.1|	116	74	1e-33	98.6486	0.62931	21.4779	4.42478
Locus_9219_Transcript_1/1_Confidence_1.000_Length_391	391	gi|153920755|dbj|AK271719.1|	108	68	3e-32	100	0.62963	13.5882	3.76429
Locus_31297_Transcript_1/1_Confidence_1.000_Length_207	207	gi|153904591|dbj|AK253469.1|	108	69	9e-31	98.5507	0.62963	16.1449	4.01301
Locus_15550_Transcript_1/1_Confidence_1.000_Length_190	190	gi|153903442|dbj|AK269792.1|	108	68	1e-32	100	0.62963	16.8	4.07039
Locus_26497_Transcript_1/1_Confidence_1.000_Length_190	190	gi|153928076|dbj|AK283797.1|	165	104	4e-54	100	0.630303	13.9105	3.79811
Locus_27189_Transcript_1/1_Confidence_1.000_Length_172	172	gi|153920826|dbj|AK271790.1|	114	74	2e-31	97.2973	0.631579	11.8256	3.56384
Locus_31392_Transcript_1/1_Confidence_1.000_Length_273	273	gi|153943153|dbj|AK284630.1|	125	80	3e-37	98.75	0.632	21.6886	4.43887
Locus_2114_Transcript_1/1_Confidence_1.000_Length_187	187	gi|153924661|dbj|AK275822.1|	106	67	5e-32	100	0.632075	16.6257	4.05534
Locus_11573_Transcript_1/1_Confidence_1.000_Length_394	394	gi|153915398|dbj|AK263937.1|	106	69	4e-28	97.1014	0.632075	20.2056	4.33668
Locus_4168_Transcript_1/1_Confidence_1.000_Length_415	415	gi|153903673|dbj|AK273801.1|	117	84	6e-18	88.0952	0.632479	78.8675	6.30136
Locus_4718_Transcript_1/1_Confidence_1.000_Length_232	232	gi|153927068|dbj|AK261335.1|	245	160	2e-75	96.875	0.632653	106.638	6.73658
Locus_1690_Transcript_1/2_Confidence_0.750_Length_1750	1750	gi|153926485|dbj|AK283599.1|	2456	1570	0	98.9809	0.632736	1339.03	10.387
Locus_17804_Transcript_1/1_Confidence_1.000_Length_340	340	gi|153945327|dbj|AK273531.1|	109	71	2e-29	97.1831	0.633028	29.85	4.89966
Locus_7662_Transcript_1/1_Confidence_1.000_Length_294	294	gi|153907408|dbj|AK253979.1|	273	182	9e-78	95.0549	0.6337	25.5136	4.67319
Locus_29975_Transcript_1/1_Confidence_1.000_Length_470	470	gi|153921438|dbj|AK283124.1|	148	99	9e-39	94.9495	0.635135	37.1362	5.21475
Locus_19492_Transcript_1/1_Confidence_1.000_Length_193	193	gi|153906797|dbj|AK253763.1|	233	151	3e-73	98.0132	0.635193	9.05181	3.17821
Locus_21144_Transcript_1/1_Confidence_1.000_Length_234	234	gi|153905635|dbj|AK285093.1|	170	108	2e-56	100	0.635294	20.6966	4.37132
Locus_28328_Transcript_1/1_Confidence_1.000_Length_313	313	gi|153919394|dbj|AK282869.1|	417	266	1e-148	99.6241	0.635492	14.3259	3.84055
Locus_2281_Transcript_1/1_Confidence_1.000_Length_268	268	gi|153943379|dbj|AK265982.1|	107	68	2e-32	100	0.635514	22.9701	4.52169
Locus_7766_Transcript_1/1_Confidence_1.000_Length_527	527	gi|153915202|dbj|AK259574.1|	107	70	1e-28	97.1429	0.635514	908.063	9.82665
Locus_17409_Transcript_1/1_Confidence_1.000_Length_173	173	gi|153924122|dbj|AK268517.1|	118	81	2e-25	92.5926	0.635593	17.0983	4.09578
Locus_23668_Transcript_1/1_Confidence_1.000_Length_203	203	gi|153905643|dbj|AK285101.1|	140	90	3e-43	98.8889	0.635714	14.1675	3.82451
Locus_20986_Transcript_1/1_Confidence_1.000_Length_198	198	gi|153913787|dbj|AK278053.1|	110	75	2e-22	93.3333	0.636364	25.2929	4.66066
Locus_24151_Transcript_1/1_Confidence_1.000_Length_171	171	gi|153921213|dbj|AK278939.1|	110	74	1e-26	94.5946	0.636364	35.0409	5.13097
Locus_1436_Transcript_1/1_Confidence_1.000_Length_284	284	gi|153930069|dbj|AK265544.1|	110	71	8e-32	98.5915	0.636364	47.257	5.56246
Locus_11471_Transcript_1/1_Confidence_1.000_Length_265	265	gi|153921509|dbj|AK283081.1|	154	109	1e-30	89.9083	0.636364	55.1736	5.78591
Locus_26961_Transcript_1/1_Confidence_1.000_Length_216	216	gi|153911768|dbj|AK254775.1|	135	86	3e-43	100	0.637037	15.1019	3.91665
Locus_1914_Transcript_1/1_Confidence_1.000_Length_3826	3826	gi|153903688|dbj|AK273816.1|	135	86	5e-42	100	0.637037	89.4582	6.48314
Locus_15453_Transcript_1/1_Confidence_1.000_Length_185	185	gi|153943056|dbj|AK269288.1|	113	74	5e-29	97.2973	0.637168	10.2486	3.35736
Locus_12808_Transcript_1/1_Confidence_1.000_Length_1186	1186	gi|153923449|dbj|AK264877.1|	102	72	2e-17	90.2778	0.637255	103.423	6.69242
Locus_22404_Transcript_1/1_Confidence_1.000_Length_295	295	gi|153928136|dbj|AK283857.1|	182	119	1e-55	97.479	0.637363	13690.5	13.7409
Locus_1141_Transcript_1/1_Confidence_1.000_Length_2401	2401	gi|153920803|dbj|AK271767.1|	624	403	0	98.7593	0.637821	127.579	6.99524
Locus_1064_Transcript_1/1_Confidence_1.000_Length_571	571	gi|153923619|dbj|AK268427.1|	185	126	8e-49	93.6508	0.637838	45.1576	5.4969
Locus_668_Transcript_2/3_Confidence_0.714_Length_1227	1227	gi|153943288|dbj|AK284765.1|	746	502	0	94.8207	0.63807	267.516	8.06348
Locus_27157_Transcript_1/1_Confidence_1.000_Length_196	196	gi|153943857|dbj|AK273451.1|	105	71	8e-25	94.3662	0.638095	20.8878	4.38459
Locus_3912_Transcript_2/4_Confidence_0.500_Length_803	803	gi|153917640|dbj|AK282535.1|	578	399	1e-152	92.4812	0.638408	182.233	7.50964
Locus_19000_Transcript_1/1_Confidence_1.000_Length_269	269	gi|153944561|dbj|AK257268.1|	108	69	5e-33	100	0.638889	22.6022	4.49839
Locus_15581_Transcript_1/1_Confidence_1.000_Length_189	189	gi|153944339|dbj|AK284851.1|	150	97	2e-47	98.9691	0.64	17.6878	4.14469
Locus_8920_Transcript_1/2_Confidence_0.750_Length_1360	1360	gi|153909466|dbj|AK281468.1|	175	112	5e-58	100	0.64	85.3706	6.41567
Locus_12043_Transcript_1/1_Confidence_1.000_Length_1441	1441	gi|153917966|dbj|AK264165.1|	114	74	7e-33	98.6486	0.640351	73.9542	6.20856
Locus_14798_Transcript_1/1_Confidence_1.000_Length_173	173	gi|153922446|dbj|AK279175.1|	128	82	5e-41	100	0.640625	13.1272	3.71448
Locus_6267_Transcript_1/1_Confidence_1.000_Length_412	412	gi|153922689|dbj|AK283378.1|	398	270	1e-119	94.4444	0.640704	70.983	6.1494
Locus_15200_Transcript_1/1_Confidence_1.000_Length_459	459	gi|153907992|dbj|AK266675.1|	92	60	5e-25	98.3333	0.641304	17.0545	4.09208
Locus_26642_Transcript_1/1_Confidence_1.000_Length_230	230	gi|153903644|dbj|AK273772.1|	106	68	2e-32	100	0.641509	10.8739	3.4428
Locus_23880_Transcript_1/1_Confidence_1.000_Length_337	337	gi|153928699|dbj|AK283922.1|	207	145	1e-49	91.7241	0.642512	17.3056	4.11317
Locus_2011_Transcript_1/1_Confidence_1.000_Length_475	475	gi|153912881|dbj|AK259455.1|	98	63	3e-29	100	0.642857	29.4211	4.87878
Locus_4142_Transcript_1/1_Confidence_1.000_Length_272	272	gi|153927073|dbj|AK261340.1|	112	74	3e-31	97.2973	0.642857	71.0846	6.15146
Locus_9596_Transcript_1/2_Confidence_0.833_Length_340	340	gi|153905425|dbj|AK281316.1|	238	160	2e-70	95.625	0.642857	1067.15	10.0595
Locus_839_Transcript_1/2_Confidence_0.750_Length_2170	2170	gi|153911605|dbj|AK259101.1|	115	74	4e-35	100	0.643478	126.058	6.97794
Locus_13192_Transcript_1/1_Confidence_1.000_Length_170	170	gi|153927889|dbj|AK279650.1|	101	67	3e-27	97.0149	0.643564	11.1412	3.47783
Locus_22836_Transcript_1/1_Confidence_1.000_Length_197	197	gi|153927209|dbj|AK265339.1|	118	76	2e-37	100	0.644068	19.264	4.26783
Locus_26247_Transcript_1/1_Confidence_1.000_Length_288	288	gi|153910812|dbj|AK274397.1|	104	76	1e-15	88.1579	0.644231	37.1771	5.21634
Locus_21338_Transcript_1/1_Confidence_1.000_Length_175	175	gi|153921578|dbj|AK255859.1|	138	90	2e-43	98.8889	0.644928	16.4457	4.03964
Locus_23622_Transcript_1/1_Confidence_1.000_Length_194	194	gi|153924772|dbj|AK256469.1|	110	72	1e-32	98.6111	0.645455	9.37113	3.22822
Locus_19484_Transcript_1/1_Confidence_1.000_Length_195	195	gi|153923333|dbj|AK256324.1|	110	72	3e-30	98.6111	0.645455	15.1949	3.92551
Locus_15828_Transcript_1/1_Confidence_1.000_Length_489	489	gi|153902517|dbj|AK257544.1|	96	63	8e-27	98.4127	0.645833	27.4765	4.78013
Locus_5370_Transcript_1/1_Confidence_1.000_Length_1038	1038	gi|153915099|dbj|AK255104.1|	96	63	2e-26	98.4127	0.645833	137.292	7.1011
Locus_15519_Transcript_1/1_Confidence_1.000_Length_1161	1161	gi|153916423|dbj|AK255336.1|	130	85	1e-39	98.8235	0.646154	98.4177	6.62085
Locus_26764_Transcript_1/1_Confidence_1.000_Length_175	175	gi|153930081|dbj|AK265556.1|	99	68	4e-23	94.1176	0.646465	10.3771	3.37534
Locus_17974_Transcript_1/1_Confidence_1.000_Length_208	208	gi|153905166|dbj|AK266354.1|	99	65	2e-28	98.4615	0.646465	15.7019	3.97287
Locus_4151_Transcript_1/1_Confidence_1.000_Length_310	310	gi|153906849|dbj|AK270101.1|	116	75	1e-36	100	0.646552	18.1065	4.17843
Locus_21610_Transcript_1/1_Confidence_1.000_Length_265	265	gi|153913274|dbj|AK267396.1|	102	66	3e-31	100	0.647059	10.3094	3.36589
Locus_24716_Transcript_1/1_Confidence_1.000_Length_192	192	gi|153909647|dbj|AK254197.1|	102	66	2e-31	100	0.647059	11.4792	3.52095
Locus_16361_Transcript_1/1_Confidence_1.000_Length_181	181	gi|153921662|dbj|AK255943.1|	102	66	2e-31	100	0.647059	15.0884	3.91537
Locus_2086_Transcript_1/1_Confidence_1.000_Length_323	323	gi|153925431|dbj|AK261091.1|	102	67	2e-29	98.5075	0.647059	26.322	4.7182
Locus_20480_Transcript_1/1_Confidence_1.000_Length_475	475	gi|153945208|dbj|AK280964.1|	105	69	2e-30	98.5507	0.647619	27.0042	4.75511
Locus_10971_Transcript_1/1_Confidence_1.000_Length_398	398	gi|153907445|dbj|AK262946.1|	105	73	3e-23	93.1507	0.647619	62.5226	5.96631
Locus_6166_Transcript_1/3_Confidence_0.600_Length_1073	1073	gi|153925163|dbj|AK283567.1|	108	70	5e-33	100	0.648148	52.6188	5.71751
Locus_13580_Transcript_1/1_Confidence_1.000_Length_1134	1134	gi|153926730|dbj|AK283785.1|	941	725	1e-149	84.1379	0.648247	1830.58	10.8381
Locus_10327_Transcript_1/1_Confidence_1.000_Length_222	222	gi|153942973|dbj|AK280522.1|	111	81	8e-19	88.8889	0.648649	174.901	7.45039
Locus_20791_Transcript_1/1_Confidence_1.000_Length_310	310	gi|153909802|dbj|AK258767.1|	265	175	1e-86	98.2857	0.649057	15.6613	3.96913
Locus_5859_Transcript_1/1_Confidence_1.000_Length_403	403	gi|153918508|dbj|AK271470.1|	231	151	2e-79	99.3377	0.649351	57.1241	5.83603
Locus_18408_Transcript_1/1_Confidence_1.000_Length_208	208	gi|153915593|dbj|AK267512.1|	97	73	1e-11	86.3014	0.649485	30.5096	4.93119
Locus_5508_Transcript_1/1_Confidence_1.000_Length_471	471	gi|153917564|dbj|AK282461.1|	331	242	1e-71	88.843	0.649547	123.497	6.94833
Locus_24014_Transcript_1/1_Confidence_1.000_Length_1266	1266	gi|153919555|dbj|AK255667.1|	106	73	3e-25	94.5205	0.650943	119.637	6.90252
Locus_16999_Transcript_1/1_Confidence_1.000_Length_216	216	gi|153921177|dbj|AK278903.1|	129	85	6e-38	98.8235	0.651163	11.2315	3.48948
Locus_847_Transcript_1/1_Confidence_1.000_Length_599	599	gi|153915545|dbj|AK264084.1|	129	85	7e-40	98.8235	0.651163	33.5643	5.06885
Locus_9387_Transcript_1/1_Confidence_1.000_Length_425	425	gi|153944847|dbj|AK269667.1|	86	56	4e-25	100	0.651163	60.1788	5.91118
Locus_22399_Transcript_1/1_Confidence_1.000_Length_221	221	gi|153944268|dbj|AK280820.1|	109	74	6e-29	95.9459	0.651376	11.6833	3.54637
Locus_17068_Transcript_1/1_Confidence_1.000_Length_291	291	gi|153927036|dbj|AK261303.1|	109	84	6e-11	84.5238	0.651376	16.4055	4.03611
Locus_12215_Transcript_1/1_Confidence_1.000_Length_317	317	gi|153916750|dbj|AK278417.1|	109	71	4e-34	100	0.651376	23.4637	4.55236
Locus_8096_Transcript_1/1_Confidence_1.000_Length_533	533	gi|153912359|dbj|AK274639.1|	115	76	2e-34	98.6842	0.652174	26.8931	4.74916
Locus_1515_Transcript_1/1_Confidence_1.000_Length_294	294	gi|153925984|dbj|AK272376.1|	118	77	9e-38	100	0.652542	37.7381	5.23795
Locus_16506_Transcript_1/1_Confidence_1.000_Length_377	377	gi|153943221|dbj|AK284698.1|	213	139	1e-74	100	0.652582	26.3369	4.71901
Locus_29304_Transcript_1/1_Confidence_1.000_Length_222	222	gi|153903422|dbj|AK269772.1|	121	81	4e-33	97.5309	0.652893	8.9009	3.15395
Locus_25941_Transcript_1/1_Confidence_1.000_Length_218	218	gi|153929718|dbj|AK256795.1|	98	65	2e-28	98.4615	0.653061	12.5505	3.64967
Locus_7957_Transcript_1/1_Confidence_1.000_Length_483	483	gi|153943600|dbj|AK269415.1|	124	81	6e-40	100	0.653226	26.0787	4.7048
Locus_29665_Transcript_1/1_Confidence_1.000_Length_195	195	gi|153922965|dbj|AK260598.1|	107	70	9e-34	100	0.654206	34.1385	5.09333
Locus_10209_Transcript_1/1_Confidence_1.000_Length_350	350	gi|153911932|dbj|AK259306.1|	110	73	6e-33	98.6301	0.654545	35.1714	5.13633
Locus_610_Transcript_1/1_Confidence_1.000_Length_515	515	gi|153924685|dbj|AK268582.1|	110	78	8e-24	92.3077	0.654545	69.3806	6.11646
Locus_18519_Transcript_1/1_Confidence_1.000_Length_252	252	gi|153929794|dbj|AK265642.1|	342	225	1e-124	99.5556	0.654971	16.8333	4.07325
Locus_13190_Transcript_1/1_Confidence_1.000_Length_467	467	gi|153912304|dbj|AK274584.1|	90	63	1e-19	93.6508	0.655556	21.2934	4.41233
Locus_5541_Transcript_1/1_Confidence_1.000_Length_617	617	gi|153929495|dbj|AK261374.1|	96	64	3e-27	98.4375	0.65625	33.8347	5.08043
Locus_9734_Transcript_1/1_Confidence_1.000_Length_1400	1400	gi|153912373|dbj|AK274653.1|	131	97	9e-20	88.6598	0.656489	74.1043	6.21149
Locus_28968_Transcript_1/1_Confidence_1.000_Length_256	256	gi|153923603|dbj|AK268411.1|	105	69	5e-33	100	0.657143	17.2188	4.10591
Locus_7781_Transcript_1/1_Confidence_1.000_Length_971	971	gi|153923840|dbj|AK260760.1|	108	82	6e-14	86.5854	0.657407	40.5757	5.34254
Locus_5091_Transcript_1/1_Confidence_1.000_Length_559	559	gi|153923579|dbj|AK268363.1|	108	78	1e-22	91.0256	0.657407	52.5438	5.71545
Locus_31140_Transcript_1/2_Confidence_0.667_Length_912	912	gi|153925569|dbj|AK265198.1|	108	73	4e-30	97.2603	0.657407	237.905	7.89424
Locus_2937_Transcript_1/2_Confidence_0.750_Length_419	419	gi|153922560|dbj|AK283249.1|	295	215	2e-67	90.2326	0.657627	103.618	6.69513
Locus_6201_Transcript_1/1_Confidence_1.000_Length_914	914	gi|153944588|dbj|AK257295.1|	111	73	7e-35	100	0.657658	148.811	7.21733
Locus_27880_Transcript_1/1_Confidence_1.000_Length_331	331	gi|153902846|dbj|AK266210.1|	187	125	1e-61	98.4	0.657754	16.9789	4.08567
Locus_21501_Transcript_1/1_Confidence_1.000_Length_238	238	gi|153945124|dbj|AK280880.1|	176	127	2e-41	91.3386	0.659091	65.9328	6.04292
Locus_6531_Transcript_1/1_Confidence_1.000_Length_175	175	gi|153930778|dbj|AK280343.1|	135	92	5e-35	96.7391	0.659259	21.28	4.41143
Locus_22860_Transcript_1/1_Confidence_1.000_Length_178	178	gi|153910964|dbj|AK254477.1|	138	102	1e-26	89.2157	0.65942	76.5843	6.25898
Locus_2160_Transcript_1/1_Confidence_1.000_Length_386	386	gi|153925603|dbj|AK265232.1|	94	64	4e-25	96.875	0.659574	20.2798	4.34197
Locus_23679_Transcript_1/1_Confidence_1.000_Length_176	176	gi|153908891|dbj|AK270364.1|	103	69	7e-31	98.5507	0.660194	12.8807	3.68714
Locus_14809_Transcript_1/1_Confidence_1.000_Length_231	231	gi|153923985|dbj|AK265000.1|	106	71	6e-32	98.5915	0.660377	16.1212	4.01089
Locus_5146_Transcript_1/1_Confidence_1.000_Length_622	622	gi|153924527|dbj|AK275688.1|	106	75	3e-24	93.3333	0.660377	28.7106	4.84351
Locus_26406_Transcript_1/1_Confidence_1.000_Length_377	377	gi|153926613|dbj|AK283727.1|	118	92	3e-13	84.7826	0.661017	100.156	6.64611
Locus_28052_Transcript_1/1_Confidence_1.000_Length_174	174	gi|153903348|dbj|AK269698.1|	127	86	1e-38	97.6744	0.661417	52.7241	5.72039
Locus_5790_Transcript_1/1_Confidence_1.000_Length_202	202	gi|153909043|dbj|AK274096.1|	92	61	2e-28	100	0.663043	17.6733	4.1435
Locus_19475_Transcript_1/1_Confidence_1.000_Length_209	209	gi|153904125|dbj|AK253399.1|	95	64	9e-28	98.4375	0.663158	9.42584	3.23662
Locus_21240_Transcript_1/1_Confidence_1.000_Length_178	178	gi|153916519|dbj|AK275005.1|	101	68	3e-30	98.5294	0.663366	36.2697	5.18069
Locus_31302_Transcript_1/1_Confidence_1.000_Length_314	314	gi|153924685|dbj|AK268582.1|	110	81	5e-21	90.1235	0.663636	17.8917	4.16122
Locus_2675_Transcript_1/1_Confidence_1.000_Length_396	396	gi|153916252|dbj|AK271158.1|	110	73	3e-35	100	0.663636	29.7348	4.89408
Locus_12231_Transcript_1/1_Confidence_1.000_Length_295	295	gi|153915729|dbj|AK267648.1|	122	81	4e-40	100	0.663934	17.2373	4.10746
Locus_11732_Transcript_1/2_Confidence_0.750_Length_2481	2481	gi|153906359|dbj|AK277612.1|	122	82	2e-37	98.7805	0.663934	233.056	7.86453
Locus_14910_Transcript_1/1_Confidence_1.000_Length_206	206	gi|153941774|dbj|AK284546.1|	125	83	2e-41	100	0.664	12.8738	3.68636
Locus_5727_Transcript_1/1_Confidence_1.000_Length_259	259	gi|153909660|dbj|AK254258.1|	253	171	2e-84	98.2456	0.664032	35.1969	5.13738
Locus_14079_Transcript_1/1_Confidence_1.000_Length_186	186	gi|153943512|dbj|AK280568.1|	128	85	9e-43	100	0.664062	10.2151	3.35262
Locus_19061_Transcript_1/1_Confidence_1.000_Length_170	170	gi|153922884|dbj|AK256150.1|	174	122	1e-50	95.082	0.666667	13.7824	3.78475
Locus_8097_Transcript_1/1_Confidence_1.000_Length_228	228	gi|153904401|dbj|AK262409.1|	120	87	4e-27	91.954	0.666667	15.9605	3.99644
Locus_31274_Transcript_1/1_Confidence_1.000_Length_325	325	gi|153912906|dbj|AK259375.1|	114	85	5e-21	89.4118	0.666667	17.2154	4.10563
Locus_30935_Transcript_1/1_Confidence_1.000_Length_227	227	gi|153915134|dbj|AK255139.1|	96	65	2e-28	98.4615	0.666667	18.6872	4.22398
Locus_10732_Transcript_1/1_Confidence_1.000_Length_175	175	gi|153906961|dbj|AK270213.1|	108	73	3e-33	98.6301	0.666667	24.2743	4.60136
Locus_1956_Transcript_1/1_Confidence_1.000_Length_395	395	gi|153920720|dbj|AK271684.1|	114	76	5e-37	100	0.666667	44.9949	5.49169
Locus_30135_Transcript_1/1_Confidence_1.000_Length_238	238	gi|153911215|dbj|AK263548.1|	108	76	1e-27	94.7368	0.666667	45.2101	5.49857
Locus_4220_Transcript_1/1_Confidence_1.000_Length_290	290	gi|153907029|dbj|AK270281.1|	114	77	2e-35	98.7013	0.666667	47.1414	5.55892
Locus_10032_Transcript_1/1_Confidence_1.000_Length_1464	1464	gi|153943698|dbj|AK273292.1|	117	83	2e-26	93.9759	0.666667	74.2862	6.21502
Locus_1792_Transcript_1/1_Confidence_1.000_Length_1683	1683	gi|153928265|dbj|AK279909.1|	144	97	1e-46	98.9691	0.666667	81.287	6.34495
Locus_3901_Transcript_1/2_Confidence_0.714_Length_285	285	gi|153925964|dbj|AK272356.1|	111	74	5e-36	100	0.666667	154.221	7.26886
Locus_212_Transcript_1/2_Confidence_0.750_Length_864	864	gi|153916837|dbj|AK282266.1|	184	124	6e-63	99.1935	0.668478	836.017	9.70739
Locus_26926_Transcript_1/1_Confidence_1.000_Length_177	177	gi|153927845|dbj|AK276227.1|	109	85	4e-14	85.8824	0.669725	8.58757	3.10225
Locus_14540_Transcript_1/1_Confidence_1.000_Length_184	184	gi|153925896|dbj|AK272288.1|	109	76	3e-30	96.0526	0.669725	15.8641	3.9877
Locus_19777_Transcript_1/1_Confidence_1.000_Length_410	410	gi|153908094|dbj|AK263097.1|	106	71	5e-34	100	0.669811	47.2439	5.56206
Locus_6250_Transcript_1/1_Confidence_1.000_Length_315	315	gi|153927202|dbj|AK265332.1|	103	69	6e-33	100	0.669903	29.1619	4.86601
Locus_1756_Transcript_1/1_Confidence_1.000_Length_573	573	gi|153943374|dbj|AK265977.1|	97	66	2e-28	98.4848	0.670103	21.8796	4.45151
Locus_34128_Transcript_1/1_Confidence_1.000_Length_401	401	gi|153941707|dbj|AK284455.1|	271	183	2e-98	99.4536	0.671587	41.2643	5.36682
Locus_906_Transcript_1/1_Confidence_1.000_Length_299	299	gi|153906406|dbj|AK257990.1|	110	75	3e-34	98.6667	0.672727	49.8696	5.64009
Locus_1717_Transcript_1/1_Confidence_1.000_Length_813	813	gi|153905575|dbj|AK285033.1|	324	238	1e-85	91.5966	0.67284	50.5215	5.65883
Locus_34143_Transcript_1/1_Confidence_1.000_Length_179	179	gi|153924832|dbj|AK279276.1|	107	77	7e-25	93.5065	0.672897	15.7095	3.97357
Locus_34274_Transcript_1/1_Confidence_1.000_Length_186	186	gi|153912684|dbj|AK281709.1|	260	186	2e-74	94.086	0.673077	21.6559	4.43669
Locus_4083_Transcript_1/3_Confidence_0.600_Length_1284	1284	gi|153904869|dbj|AK257916.1|	251	174	4e-83	97.1264	0.673307	167.41	7.38724
Locus_3367_Transcript_1/1_Confidence_1.000_Length_405	405	gi|153923977|dbj|AK264992.1|	123	87	1e-31	95.4023	0.674797	26.3358	4.71895
Locus_28718_Transcript_1/1_Confidence_1.000_Length_194	194	gi|153926642|dbj|AK283756.1|	268	184	3e-92	98.3696	0.675373	14.8196	3.88943
Locus_11612_Transcript_1/1_Confidence_1.000_Length_179	179	gi|153902719|dbj|AK262113.1|	114	78	3e-36	98.7179	0.675439	20.3687	4.34828
Locus_6413_Transcript_1/1_Confidence_1.000_Length_289	289	gi|153913839|dbj|AK278105.1|	376	254	1e-143	100	0.675532	1478.88	10.5303
Locus_26220_Transcript_1/1_Confidence_1.000_Length_242	242	gi|153920844|dbj|AK271808.1|	111	76	7e-35	98.6842	0.675676	22.281	4.47774
Locus_30104_Transcript_1/1_Confidence_1.000_Length_242	242	gi|153920844|dbj|AK271808.1|	111	76	7e-35	98.6842	0.675676	24.1488	4.59388
Locus_19491_Transcript_1/1_Confidence_1.000_Length_225	225	gi|153924012|dbj|AK265027.1|	105	72	2e-32	98.6111	0.67619	17.8756	4.15992
Locus_23829_Transcript_1/1_Confidence_1.000_Length_223	223	gi|153907445|dbj|AK262946.1|	105	77	3e-21	92.2078	0.67619	36.7265	5.19875
Locus_17762_Transcript_1/1_Confidence_1.000_Length_294	294	gi|153906016|dbj|AK274018.1|	102	70	3e-31	98.5714	0.676471	17.8163	4.15513
Locus_1622_Transcript_1/1_Confidence_1.000_Length_2792	2792	gi|153921425|dbj|AK283111.1|	504	403	2e-83	84.6154	0.676587	1015.57	9.98808
Locus_26941_Transcript_1/2_Confidence_0.750_Length_1335	1335	gi|153913999|dbj|AK281814.1|	300	233	1e-58	87.1245	0.676667	206.601	7.69071
Locus_16331_Transcript_1/1_Confidence_1.000_Length_181	181	gi|153908001|dbj|AK266684.1|	99	67	5e-32	100	0.676768	13.4088	3.74511
Locus_24863_Transcript_1/2_Confidence_0.667_Length_745	745	gi|153915112|dbj|AK255117.1|	99	72	5e-20	93.0556	0.676768	69.1503	6.11166
Locus_1203_Transcript_1/1_Confidence_1.000_Length_2511	2511	gi|153905476|dbj|AK281367.1|	2110	1454	0	98.2118	0.676777	533.647	9.05974
Locus_6027_Transcript_1/1_Confidence_1.000_Length_413	413	gi|153917643|dbj|AK282538.1|	161	115	6e-46	94.7826	0.677019	79.9613	6.32123
Locus_5577_Transcript_1/1_Confidence_1.000_Length_181	181	gi|153910466|dbj|AK270559.1|	96	66	5e-29	98.4848	0.677083	13.4088	3.74511
Locus_17521_Transcript_1/1_Confidence_1.000_Length_182	182	gi|153943415|dbj|AK266018.1|	90	65	3e-21	93.8462	0.677778	20.4396	4.35329
Locus_14599_Transcript_1/1_Confidence_1.000_Length_317	317	gi|153903853|dbj|AK262257.1|	90	61	3e-28	100	0.677778	21.5363	4.4287
Locus_28633_Transcript_1/1_Confidence_1.000_Length_194	194	gi|153927015|dbj|AK261282.1|	115	78	1e-38	100	0.678261	14.8608	3.89344
Locus_33912_Transcript_1/1_Confidence_1.000_Length_528	528	gi|153914185|dbj|AK278201.1|	112	83	1e-19	91.5663	0.678571	15.8125	3.98299
Locus_22479_Transcript_1/1_Confidence_1.000_Length_220	220	gi|153922435|dbj|AK279164.1|	109	79	4e-27	93.6709	0.678899	12.7545	3.67294
Locus_10436_Transcript_1/1_Confidence_1.000_Length_171	171	gi|153925292|dbj|AK260952.1|	109	75	2e-34	98.6667	0.678899	18.6433	4.22058
Locus_3983_Transcript_1/1_Confidence_1.000_Length_1133	1133	gi|153904339|dbj|AK262347.1|	215	150	8e-69	97.3333	0.67907	284.008	8.14979
Locus_30836_Transcript_1/1_Confidence_1.000_Length_226	226	gi|153910548|dbj|AK270641.1|	106	73	4e-33	98.6301	0.679245	17.0929	4.09533
Locus_9196_Transcript_1/1_Confidence_1.000_Length_385	385	gi|153929347|dbj|AK256860.1|	103	71	1e-31	98.5915	0.679612	27.5766	4.78537
Locus_30505_Transcript_1/1_Confidence_1.000_Length_178	178	gi|153945204|dbj|AK280960.1|	97	71	2e-22	92.9577	0.680412	19.2022	4.2632
Locus_8634_Transcript_1/1_Confidence_1.000_Length_506	506	gi|153924519|dbj|AK275680.1|	241	168	3e-82	97.619	0.680498	109.441	6.77401
Locus_1443_Transcript_1/1_Confidence_1.000_Length_444	444	gi|153902406|dbj|AK257433.1|	185	132	4e-56	95.4545	0.681081	93.0586	6.54007
Locus_758_Transcript_6/8_Confidence_0.500_Length_501	501	gi|153905925|dbj|AK273927.1|	599	439	1e-170	92.9385	0.681135	122677	16.9045
Locus_17167_Transcript_1/1_Confidence_1.000_Length_222	222	gi|153918064|dbj|AK264263.1|	113	81	9e-31	95.0617	0.681416	20.8468	4.38176
Locus_22918_Transcript_1/1_Confidence_1.000_Length_216	216	gi|153928321|dbj|AK279965.1|	107	73	2e-35	100	0.682243	45.8194	5.51789
Locus_19302_Transcript_1/1_Confidence_1.000_Length_994	994	gi|153921927|dbj|AK272027.1|	104	75	2e-26	94.6667	0.682692	25.2052	4.65565
Locus_27046_Transcript_1/1_Confidence_1.000_Length_1353	1353	gi|153906686|dbj|AK253652.1|	202	172	1e-12	80.2326	0.683168	100.693	6.65382
Locus_28122_Transcript_1/1_Confidence_1.000_Length_249	249	gi|153913646|dbj|AK270929.1|	120	87	1e-27	94.2529	0.683333	66.0683	6.04589
Locus_634_Transcript_1/1_Confidence_1.000_Length_407	407	gi|153943337|dbj|AK265940.1|	319	223	1e-108	97.7578	0.683386	25.7322	4.6855
Locus_196_Transcript_1/1_Confidence_1.000_Length_835	835	gi|153912884|dbj|AK270880.1|	98	68	4e-27	98.5294	0.683673	36.4012	5.18591
Locus_18837_Transcript_1/1_Confidence_1.000_Length_423	423	gi|153943539|dbj|AK280595.1|	117	81	3e-35	98.7654	0.683761	44.4326	5.47355
Locus_1709_Transcript_1/1_Confidence_1.000_Length_1658	1658	gi|153909938|dbj|AK258903.1|	557	398	0	95.7286	0.684022	87.6779	6.45414
Locus_2726_Transcript_1/1_Confidence_1.000_Length_1014	1014	gi|153922679|dbj|AK283368.1|	111	79	3e-31	96.2025	0.684685	71.6667	6.16323
Locus_20555_Transcript_1/1_Confidence_1.000_Length_189	189	gi|153930198|dbj|AK272686.1|	108	75	2e-34	98.6667	0.685185	15.6561	3.96865
Locus_22293_Transcript_1/1_Confidence_1.000_Length_445	445	gi|153906214|dbj|AK262863.1|	108	79	7e-27	93.6709	0.685185	49.6517	5.63377
Locus_529_Transcript_1/1_Confidence_1.000_Length_499	499	gi|153906739|dbj|AK253705.1|	216	148	6e-80	100	0.685185	86.1062	6.42805
Locus_17823_Transcript_1/1_Confidence_1.000_Length_179	179	gi|153904192|dbj|AK257635.1|	108	77	7e-31	96.1039	0.685185	138.296	7.11162
Locus_1805_Transcript_3/3_Confidence_0.667_Length_1697	1697	gi|153905611|dbj|AK285069.1|	197	136	8e-70	99.2647	0.685279	212.22	7.72942
Locus_30855_Transcript_1/1_Confidence_1.000_Length_331	331	gi|153915758|dbj|AK267677.1|	105	73	6e-33	98.6301	0.685714	38.4653	5.26548
Locus_6983_Transcript_1/1_Confidence_1.000_Length_218	218	gi|153911713|dbj|AK254720.1|	102	78	2e-19	89.7436	0.686275	15.3165	3.93702
Locus_20296_Transcript_1/1_Confidence_1.000_Length_269	269	gi|153929985|dbj|AK269213.1|	102	72	5e-30	97.2222	0.686275	25.71	4.68426
Locus_26426_Transcript_1/2_Confidence_0.750_Length_808	808	gi|153905462|dbj|AK281353.1|	791	564	0	96.2766	0.686473	61.8131	5.94984
Locus_23215_Transcript_1/1_Confidence_1.000_Length_256	256	gi|153906504|dbj|AK258088.1|	99	68	2e-32	100	0.686869	16.8906	4.07815
Locus_6652_Transcript_1/1_Confidence_1.000_Length_252	252	gi|153916484|dbj|AK274970.1|	115	84	4e-30	94.0476	0.686957	24.0357	4.58711
Locus_20219_Transcript_1/1_Confidence_1.000_Length_327	327	gi|153945655|dbj|AK277244.1|	115	81	6e-33	97.5309	0.686957	31.9755	4.9989
Locus_10368_Transcript_1/1_Confidence_1.000_Length_184	184	gi|153941747|dbj|AK284519.1|	131	91	6e-44	98.9011	0.687023	18.9674	4.24545
Locus_8611_Transcript_1/1_Confidence_1.000_Length_254	254	gi|153905635|dbj|AK285093.1|	170	117	1e-61	100	0.688235	21.5433	4.42917
Locus_27982_Transcript_1/1_Confidence_1.000_Length_568	568	gi|153924087|dbj|AK265102.1|	119	94	5e-19	87.234	0.689076	176.701	7.46516
Locus_176_Transcript_1/1_Confidence_1.000_Length_223	223	gi|153928932|dbj|AK284234.1|	177	122	9e-65	100	0.689266	376.74	8.55743
Locus_9124_Transcript_1/1_Confidence_1.000_Length_1072	1072	gi|153921868|dbj|AK271968.1|	100	70	3e-28	98.5714	0.69	71.9804	6.16953
Locus_33562_Transcript_1/1_Confidence_1.000_Length_248	248	gi|153945092|dbj|AK280848.1|	113	79	1e-36	98.7342	0.690265	13.4597	3.75057
Locus_15766_Transcript_1/1_Confidence_1.000_Length_219	219	gi|153923957|dbj|AK264972.1|	97	69	2e-28	97.1014	0.690722	17.9954	4.16956
Locus_7795_Transcript_1/1_Confidence_1.000_Length_484	484	gi|153914086|dbj|AK281901.1|	165	114	1e-59	100	0.690909	32.1715	5.00771
Locus_11015_Transcript_1/1_Confidence_1.000_Length_343	343	gi|153920027|dbj|AK264433.1|	123	87	7e-39	97.7011	0.691057	21.8892	4.45215
Locus_6986_Transcript_1/1_Confidence_1.000_Length_399	399	gi|153906593|dbj|AK277493.1|	136	96	8e-42	97.9167	0.691176	32.4662	5.02087
Locus_28208_Transcript_1/1_Confidence_1.000_Length_255	255	gi|153924366|dbj|AK272144.1|	94	66	7e-29	98.4848	0.691489	19.0588	4.25239
Locus_9151_Transcript_1/1_Confidence_1.000_Length_211	211	gi|153916876|dbj|AK282305.1|	107	75	2e-34	98.6667	0.691589	12.218	3.61094
Locus_5151_Transcript_1/1_Confidence_1.000_Length_774	774	gi|153921907|dbj|AK272007.1|	104	72	2e-34	100	0.692308	29.3062	4.87313
Locus_4939_Transcript_1/1_Confidence_1.000_Length_535	535	gi|153909641|dbj|AK281595.1|	208	145	1e-75	99.3103	0.692308	44.4393	5.47376
Locus_20543_Transcript_1/1_Confidence_1.000_Length_984	984	gi|153920806|dbj|AK271770.1|	104	81	4e-18	88.8889	0.692308	64.6474	6.01452
Locus_4222_Transcript_1/1_Confidence_1.000_Length_187	187	gi|153945110|dbj|AK280866.1|	111	77	5e-38	100	0.693694	15.4011	3.94496
Locus_27455_Transcript_1/1_Confidence_1.000_Length_193	193	gi|153915016|dbj|AK254943.1|	85	61	1e-23	96.7213	0.694118	11.4041	3.51149
Locus_19671_Transcript_1/1_Confidence_1.000_Length_646	646	gi|153927416|dbj|AK269032.1|	108	80	3e-27	93.75	0.694444	185.183	7.53281
Locus_1238_Transcript_1/1_Confidence_1.000_Length_935	935	gi|153903133|dbj|AK281204.1|	671	469	0	99.3603	0.694486	1187.47	10.2137
Locus_24388_Transcript_1/1_Confidence_1.000_Length_181	181	gi|153913431|dbj|AK270936.1|	95	74	4e-17	89.1892	0.694737	20.5746	4.36279
Locus_9534_Transcript_1/1_Confidence_1.000_Length_314	314	gi|153922924|dbj|AK260557.1|	95	66	3e-31	100	0.694737	34.5127	5.10906
Locus_18163_Transcript_1/1_Confidence_1.000_Length_174	174	gi|153913865|dbj|AK278131.1|	118	84	2e-37	97.619	0.694915	15.7241	3.97491
Locus_487_Transcript_1/1_Confidence_1.000_Length_233	233	gi|153906958|dbj|AK270210.1|	118	83	4e-39	98.7952	0.694915	24.103	4.59114
Locus_15596_Transcript_1/1_Confidence_1.000_Length_279	279	gi|153911252|dbj|AK263585.1|	105	73	2e-35	100	0.695238	22.8674	4.51522
Locus_547_Transcript_1/1_Confidence_1.000_Length_1200	1200	gi|153914034|dbj|AK281849.1|	634	444	0	99.3243	0.695584	190.445	7.57323
Locus_10253_Transcript_1/1_Confidence_1.000_Length_457	457	gi|153924856|dbj|AK279300.1|	115	80	2e-39	100	0.695652	23.4048	4.54873
Locus_22224_Transcript_1/1_Confidence_1.000_Length_199	199	gi|153942338|dbj|AK265774.1|	102	71	2e-34	100	0.696078	16.0251	4.00226
Locus_5098_Transcript_1/1_Confidence_1.000_Length_822	822	gi|153911598|dbj|AK259068.1|	112	79	4e-36	98.7342	0.696429	189.909	7.56916
Locus_1896_Transcript_4/5_Confidence_0.688_Length_1417	1417	gi|153905477|dbj|AK281368.1|	946	694	0	94.9568	0.696617	514.366	9.00665
Locus_3542_Transcript_1/1_Confidence_1.000_Length_407	407	gi|153916011|dbj|AK259789.1|	99	70	5e-31	98.5714	0.69697	16.7789	4.06857
Locus_25752_Transcript_1/1_Confidence_1.000_Length_332	332	gi|153907786|dbj|AK258526.1|	99	70	9e-29	98.5714	0.69697	19.6566	4.29694
Locus_15225_Transcript_1/1_Confidence_1.000_Length_178	178	gi|153907982|dbj|AK266665.1|	99	69	3e-33	100	0.69697	24.2528	4.60008
Locus_24996_Transcript_1/1_Confidence_1.000_Length_295	295	gi|153904539|dbj|AK253417.1|	109	76	3e-37	100	0.697248	11.0508	3.46609
Locus_19406_Transcript_1/1_Confidence_1.000_Length_170	170	gi|153920101|dbj|AK264507.1|	109	79	1e-29	96.2025	0.697248	11.6235	3.53898
Locus_18773_Transcript_1/1_Confidence_1.000_Length_272	272	gi|153925168|dbj|AK283572.1|	195	165	4e-21	82.4242	0.697436	19.7684	4.30512
Locus_560_Transcript_1/3_Confidence_0.714_Length_1473	1473	gi|153918683|dbj|AK282612.1|	738	518	0	99.4208	0.697832	131.859	7.04286
Locus_10711_Transcript_1/1_Confidence_1.000_Length_322	322	gi|153912192|dbj|AK274472.1|	106	74	6e-36	100	0.698113	12.5093	3.64493
Locus_22869_Transcript_1/1_Confidence_1.000_Length_683	683	gi|153929457|dbj|AK256970.1|	106	74	1e-35	100	0.698113	40.7775	5.3497
Locus_26151_Transcript_1/1_Confidence_1.000_Length_220	220	gi|153928519|dbj|AK284123.1|	169	129	6e-38	91.4729	0.698225	118.936	6.89405
Locus_19320_Transcript_1/1_Confidence_1.000_Length_216	216	gi|153910474|dbj|AK270567.1|	93	65	9e-31	100	0.698925	15.1019	3.91665
Locus_3136_Transcript_1/1_Confidence_1.000_Length_175	175	gi|153904795|dbj|AK257842.1|	93	65	7e-31	100	0.698925	25.1257	4.65109
Locus_1012_Transcript_3/3_Confidence_0.643_Length_635	635	gi|153905570|dbj|AK285028.1|	558	392	0	99.4898	0.698925	8756.45	13.0961
Locus_31020_Transcript_1/1_Confidence_1.000_Length_263	263	gi|153920576|dbj|AK268157.1|	103	72	8e-35	100	0.699029	17.9163	4.1632
Locus_22675_Transcript_1/1_Confidence_1.000_Length_259	259	gi|153904943|dbj|AK262555.1|	110	79	3e-34	97.4684	0.7	11.1274	3.47605
Locus_5523_Transcript_1/1_Confidence_1.000_Length_777	777	gi|153929741|dbj|AK265565.1|	120	86	1e-35	97.6744	0.7	41.9163	5.38944
Locus_1355_Transcript_1/1_Confidence_1.000_Length_2720	2720	gi|153913994|dbj|AK281809.1|	697	510	0	95.6863	0.700143	74.8232	6.22541
Locus_1577_Transcript_1/1_Confidence_1.000_Length_1118	1118	gi|153941894|dbj|AK272952.1|	117	86	1e-30	95.3488	0.700855	85.203	6.41283
Locus_31124_Transcript_1/1_Confidence_1.000_Length_203	203	gi|153921461|dbj|AK283147.1|	154	119	1e-32	90.7563	0.701299	20.4187	4.35182
Locus_6861_Transcript_1/1_Confidence_1.000_Length_1011	1011	gi|153905390|dbj|AK281281.1|	861	615	0	98.2114	0.70151	39.7448	5.31269
Locus_131_Transcript_9/9_Confidence_0.429_Length_387	387	gi|153920044|dbj|AK264450.1|	114	81	1e-37	98.7654	0.701754	581.442	9.18349
Locus_31258_Transcript_1/1_Confidence_1.000_Length_216	216	gi|153920806|dbj|AK271770.1|	104	81	3e-21	90.1235	0.701923	47.9167	5.58246
Locus_8283_Transcript_1/1_Confidence_1.000_Length_905	905	gi|153928056|dbj|AK279817.1|	121	86	7e-38	98.8372	0.702479	25.7514	4.68658
Locus_3947_Transcript_1/1_Confidence_1.000_Length_1498	1498	gi|153945488|dbj|AK261918.1|	111	78	1e-37	100	0.702703	70.1061	6.13147
Locus_20642_Transcript_1/1_Confidence_1.000_Length_290	290	gi|153903097|dbj|AK281168.1|	347	292	4e-40	83.5616	0.70317	21.8862	4.45195
Locus_14335_Transcript_1/1_Confidence_1.000_Length_327	327	gi|153915933|dbj|AK263974.1|	98	71	2e-29	97.1831	0.704082	17.6208	4.13921
Locus_10899_Transcript_1/1_Confidence_1.000_Length_315	315	gi|153927843|dbj|AK276225.1|	98	79	7e-14	87.3418	0.704082	19.7365	4.30279
Locus_15817_Transcript_1/2_Confidence_0.667_Length_410	410	gi|153920494|dbj|AK264403.1|	115	83	2e-36	97.5904	0.704348	39.9171	5.31893
Locus_535_Transcript_2/2_Confidence_0.750_Length_1821	1821	gi|153944427|dbj|AK284939.1|	778	552	0	99.2754	0.70437	631.708	9.30311
Locus_21165_Transcript_1/1_Confidence_1.000_Length_357	357	gi|153902413|dbj|AK257440.1|	105	76	3e-32	97.3684	0.704762	18.9412	4.24345
Locus_23171_Transcript_1/1_Confidence_1.000_Length_277	277	gi|153904298|dbj|AK257741.1|	122	91	3e-34	94.5055	0.704918	18.6101	4.21801
Locus_578_Transcript_2/3_Confidence_0.714_Length_1482	1482	gi|153909422|dbj|AK281424.1|	295	218	4e-96	95.4128	0.705085	202.628	7.66269
Locus_28178_Transcript_1/1_Confidence_1.000_Length_249	249	gi|153917546|dbj|AK282443.1|	232	166	3e-86	98.7952	0.706897	20.0683	4.32684
Locus_26526_Transcript_1/2_Confidence_0.667_Length_164	164	gi|153908897|dbj|AK270370.1|	99	82	3e-11	85.3659	0.707071	28.7317	4.84457
Locus_23584_Transcript_1/1_Confidence_1.000_Length_185	185	gi|153934398|dbj|AK280410.1|	123	95	2e-31	91.5789	0.707317	15.9622	3.99658
Locus_28011_Transcript_1/1_Confidence_1.000_Length_320	320	gi|153928720|dbj|AK283943.1|	188	136	9e-66	97.7941	0.707447	18.0344	4.17268
Locus_34181_Transcript_1/1_Confidence_1.000_Length_223	223	gi|153943063|dbj|AK269315.1|	106	77	4e-33	97.4026	0.707547	10.565	3.40122
Locus_21866_Transcript_1/1_Confidence_1.000_Length_772	772	gi|153917285|dbj|AK282385.1|	185	133	5e-66	98.4962	0.708108	42.9404	5.42426
Locus_23852_Transcript_1/1_Confidence_1.000_Length_281	281	gi|153922697|dbj|AK283386.1|	151	112	2e-44	95.5357	0.708609	25.6299	4.67976
Locus_2546_Transcript_1/1_Confidence_1.000_Length_497	497	gi|153908737|dbj|AK266827.1|	103	74	2e-33	98.6486	0.708738	20.1368	4.33176
Locus_30016_Transcript_1/1_Confidence_1.000_Length_773	773	gi|108742228|gb|DQ630793.1|	582	416	0	99.2788	0.709622	175.484	7.45519
Locus_10471_Transcript_1/1_Confidence_1.000_Length_246	246	gi|153925783|dbj|AK268792.1|	93	66	3e-31	100	0.709677	15.4431	3.94889
Locus_16403_Transcript_1/1_Confidence_1.000_Length_511	511	gi|153913624|dbj|AK274709.1|	93	67	3e-29	98.5075	0.709677	17.3933	4.12046
Locus_16479_Transcript_1/1_Confidence_1.000_Length_196	196	gi|153908651|dbj|AK266741.1|	107	78	9e-34	97.4359	0.71028	12.0204	3.58741
Locus_18089_Transcript_1/1_Confidence_1.000_Length_526	526	gi|153909042|dbj|AK274095.1|	107	77	4e-35	98.7013	0.71028	18.7605	4.22962
Locus_16518_Transcript_1/1_Confidence_1.000_Length_278	278	gi|153926326|dbj|AK279480.1|	107	84	7e-23	90.4762	0.71028	56.3561	5.8165
Locus_3156_Transcript_1/1_Confidence_1.000_Length_184	184	gi|153918193|dbj|AK260099.1|	145	108	4e-42	95.3704	0.710345	18.4239	4.20351
Locus_28438_Transcript_1/1_Confidence_1.000_Length_240	240	gi|153925652|dbj|AK265281.1|	121	89	7e-38	96.6292	0.710744	16.1417	4.01272
Locus_22648_Transcript_1/1_Confidence_1.000_Length_438	438	gi|153907578|dbj|AK263079.1|	325	239	1e-115	96.6527	0.710769	23.6986	4.56673
Locus_15027_Transcript_1/1_Confidence_1.000_Length_278	278	gi|153915292|dbj|AK259664.1|	142	101	4e-52	100	0.711268	21.0504	4.39577
Locus_23127_Transcript_1/1_Confidence_1.000_Length_178	178	gi|153918035|dbj|AK264234.1|	97	69	3e-33	100	0.71134	13.236	3.72639
Locus_15753_Transcript_1/1_Confidence_1.000_Length_631	631	gi|153910686|dbj|AK258979.1|	104	74	1e-35	100	0.711538	44.2837	5.4687
Locus_7635_Transcript_1/1_Confidence_1.000_Length_327	327	gi|153942179|dbj|AK261646.1|	104	74	6e-36	100	0.711538	75.9113	6.24624
Locus_27533_Transcript_1/1_Confidence_1.000_Length_178	178	gi|153922326|dbj|AK279055.1|	111	79	3e-39	100	0.711712	16.6404	4.05662
Locus_26043_Transcript_1/1_Confidence_1.000_Length_218	218	gi|153913080|dbj|AK263822.1|	118	86	2e-38	97.6744	0.711864	11.8349	3.56497
Locus_2290_Transcript_1/1_Confidence_1.000_Length_502	502	gi|153911455|dbj|AK267168.1|	118	95	8e-21	88.4211	0.711864	41.8586	5.38745
Locus_22435_Transcript_1/1_Confidence_1.000_Length_182	182	gi|153919476|dbj|AK275114.1|	146	109	4e-45	95.4128	0.712329	9.14835	3.19351
Locus_33730_Transcript_1/1_Confidence_1.000_Length_188	188	gi|153909558|dbj|AK281560.1|	226	166	4e-79	96.988	0.712389	15.766	3.97874
Locus_824_Transcript_1/2_Confidence_0.833_Length_3876	3876	gi|153916790|dbj|AK282219.1|	327	236	1e-124	98.7288	0.712538	204.932	7.679
Locus_20983_Transcript_1/1_Confidence_1.000_Length_184	184	gi|153930390|dbj|AK276582.1|	94	68	3e-30	98.5294	0.712766	16.0652	4.00587
Locus_12692_Transcript_1/1_Confidence_1.000_Length_221	221	gi|153910625|dbj|AK263457.1|	101	73	4e-33	98.6301	0.712871	10.3167	3.36692
Locus_19215_Transcript_1/1_Confidence_1.000_Length_433	433	gi|153903396|dbj|AK269746.1|	101	73	8e-33	98.6301	0.712871	23.5012	4.55466
Locus_411_Transcript_3/3_Confidence_0.600_Length_2620	2620	gi|153909670|dbj|AK254268.1|	202	154	1e-54	93.5065	0.712871	364.484	8.50971
Locus_29594_Transcript_1/1_Confidence_1.000_Length_206	206	gi|153903737|dbj|AK262141.1|	108	78	4e-36	98.7179	0.712963	9.95631	3.31561
Locus_1733_Transcript_1/1_Confidence_1.000_Length_1782	1782	gi|153919631|dbj|AK255743.1|	143	104	3e-48	98.0769	0.713287	115.062	6.84627
Locus_26459_Transcript_1/1_Confidence_1.000_Length_173	173	gi|153921795|dbj|AK255807.1|	98	74	1e-26	94.5946	0.714286	14.9249	3.89965
Locus_8461_Transcript_1/1_Confidence_1.000_Length_227	227	gi|153922102|dbj|AK275585.1|	112	80	1e-39	100	0.714286	22.4317	4.48747
Locus_2926_Transcript_1/1_Confidence_1.000_Length_290	290	gi|153920816|dbj|AK271780.1|	98	70	1e-33	100	0.714286	28.2448	4.81991
Locus_24679_Transcript_1/1_Confidence_1.000_Length_512	512	gi|153927611|dbj|AK272610.1|	119	97	8e-21	87.6289	0.714286	30.1484	4.91401
Locus_9825_Transcript_1/1_Confidence_1.000_Length_738	738	gi|153904540|dbj|AK253418.1|	91	65	3e-30	100	0.714286	31.4621	4.97554
Locus_20900_Transcript_1/1_Confidence_1.000_Length_207	207	gi|153924109|dbj|AK268504.1|	119	98	1e-14	86.7347	0.714286	39.2512	5.29467
Locus_5780_Transcript_1/1_Confidence_1.000_Length_336	336	gi|153905082|dbj|AK262694.1|	144	104	2e-51	99.0385	0.715278	21.9286	4.45474
Locus_33676_Transcript_1/1_Confidence_1.000_Length_256	256	gi|153927927|dbj|AK279688.1|	109	93	1e-11	83.871	0.715596	12.7305	3.67021
Locus_30683_Transcript_1/1_Confidence_1.000_Length_302	302	gi|153902914|dbj|AK266278.1|	102	77	3e-28	94.8052	0.715686	15.8344	3.98499
Locus_11719_Transcript_1/1_Confidence_1.000_Length_362	362	gi|153916836|dbj|AK282265.1|	169	122	4e-62	99.1803	0.715976	20.1492	4.33265
Locus_14479_Transcript_1/1_Confidence_1.000_Length_1617	1617	gi|153904557|dbj|AK253435.1|	120	97	1e-22	88.6598	0.716667	54.5523	5.76957
Locus_15181_Transcript_1/1_Confidence_1.000_Length_337	337	gi|153907681|dbj|AK258421.1|	106	76	4e-37	100	0.716981	17.3531	4.11712
Locus_29060_Transcript_1/1_Confidence_1.000_Length_211	211	gi|153913133|dbj|AK263875.1|	106	80	4e-30	95	0.716981	20.327	4.34533
Locus_19007_Transcript_1/1_Confidence_1.000_Length_376	376	gi|153911479|dbj|AK267192.1|	106	78	2e-33	97.4359	0.716981	29.4069	4.87808
Locus_23059_Transcript_1/1_Confidence_1.000_Length_436	436	gi|153926697|dbj|AK275986.1|	195	140	3e-75	100	0.717949	17.5826	4.13607
Locus_9359_Transcript_1/1_Confidence_1.000_Length_738	738	gi|153928259|dbj|AK279903.1|	110	79	1e-38	100	0.718182	74.4377	6.21796
Locus_17924_Transcript_1/1_Confidence_1.000_Length_446	446	gi|153912114|dbj|AK254623.1|	199	146	1e-71	97.9452	0.718593	18.6099	4.218
Locus_25838_Transcript_1/1_Confidence_1.000_Length_232	232	gi|153916741|dbj|AK278408.1|	128	92	8e-47	100	0.71875	10.694	3.41873
Locus_23582_Transcript_1/1_Confidence_1.000_Length_210	210	gi|153911304|dbj|AK263637.1|	288	210	1e-110	98.5714	0.71875	18.8	4.23266
Locus_143_Transcript_36/48_Confidence_1.000_Length_567	567	gi|153905350|dbj|AK281241.1|	256	222	6e-31	82.8829	0.71875	476.908	8.89757
Locus_16339_Transcript_1/1_Confidence_1.000_Length_414	414	gi|153916950|dbj|AK278391.1|	114	84	5e-37	97.619	0.719298	20.5338	4.35993
Locus_27779_Transcript_1/1_Confidence_1.000_Length_299	299	gi|153906041|dbj|AK274043.1|	114	82	9e-41	100	0.719298	23.3712	4.54666
Locus_4348_Transcript_1/1_Confidence_1.000_Length_998	998	gi|153905631|dbj|AK285089.1|	207	170	2e-44	87.6471	0.719807	140.118	7.1305
Locus_201_Transcript_1/3_Confidence_0.600_Length_1529	1529	gi|153903087|dbj|AK281158.1|	1110	811	0	98.5203	0.71982	2294.93	11.1642
Locus_3627_Transcript_1/1_Confidence_1.000_Length_374	374	gi|153924355|dbj|AK272133.1|	125	95	4e-34	94.7368	0.72	102.102	6.67386
Locus_28297_Transcript_1/1_Confidence_1.000_Length_1101	1101	gi|153929290|dbj|AK256803.1|	93	68	2e-29	98.5294	0.72043	65.4069	6.03137
Locus_5333_Transcript_1/1_Confidence_1.000_Length_1206	1206	gi|153930396|dbj|AK276588.1|	111	82	6e-33	97.561	0.720721	51.4519	5.68515
Locus_30584_Transcript_1/1_Confidence_1.000_Length_222	222	gi|153916313|dbj|AK271219.1|	108	82	2e-31	95.122	0.722222	15.6892	3.9717
Locus_8468_Transcript_2/3_Confidence_0.800_Length_611	611	gi|153927416|dbj|AK269032.1|	108	87	6e-22	89.6552	0.722222	111.165	6.79656
Locus_6361_Transcript_1/1_Confidence_1.000_Length_546	546	gi|153927416|dbj|AK269032.1|	108	87	5e-22	89.6552	0.722222	658.67	9.36341
Locus_4856_Transcript_1/1_Confidence_1.000_Length_1013	1013	gi|153919371|dbj|AK282846.1|	454	336	1e-172	97.619	0.722467	88.1905	6.46255
Locus_1314_Transcript_3/3_Confidence_0.667_Length_697	697	gi|153942036|dbj|AK284467.1|	191	143	8e-65	96.5035	0.722513	1099.56	10.1027
Locus_28920_Transcript_1/1_Confidence_1.000_Length_197	197	gi|153915914|dbj|AK263955.1|	101	73	1e-35	100	0.722772	14.2741	3.83533
Locus_34205_Transcript_1/1_Confidence_1.000_Length_195	195	gi|153916222|dbj|AK271128.1|	166	138	1e-29	86.9565	0.722892	10.5231	3.39548
Locus_9416_Transcript_1/1_Confidence_1.000_Length_201	201	gi|153927663|dbj|AK272662.1|	116	84	4e-42	100	0.724138	46.0945	5.52652
Locus_12019_Transcript_1/1_Confidence_1.000_Length_481	481	gi|153919014|dbj|AK282766.1|	127	94	6e-43	97.8723	0.724409	22.553	4.49525
Locus_12337_Transcript_1/1_Confidence_1.000_Length_332	332	gi|153943764|dbj|AK273358.1|	98	81	7e-14	87.6543	0.72449	43.3855	5.43914
Locus_31489_Transcript_1/1_Confidence_1.000_Length_180	180	gi|153927845|dbj|AK276227.1|	109	89	3e-21	88.764	0.724771	14.7778	3.88536
Locus_16697_Transcript_1/1_Confidence_1.000_Length_232	232	gi|153904557|dbj|AK253435.1|	120	90	2e-38	96.6667	0.725	179.56	7.48832
Locus_14230_Transcript_1/1_Confidence_1.000_Length_309	309	gi|153930418|dbj|AK276610.1|	102	76	2e-32	97.3684	0.72549	26.5146	4.72871
Locus_16246_Transcript_1/2_Confidence_0.800_Length_993	993	gi|153920005|dbj|AK282974.1|	266	195	1e-103	98.9744	0.725564	59.7684	5.90131
Locus_2474_Transcript_1/1_Confidence_1.000_Length_1361	1361	gi|153924915|dbj|AK279359.1|	113	87	2e-26	94.2529	0.725664	48.3681	5.59598
Locus_5990_Transcript_1/1_Confidence_1.000_Length_1980	1980	gi|153906796|dbj|AK253762.1|	113	82	6e-40	100	0.725664	88.0343	6.45999
Locus_34409_Transcript_1/1_Confidence_1.000_Length_132	132	gi|153922234|dbj|AK260516.1|	175	132	5e-59	96.2121	0.725714	194.492	7.60357
Locus_1861_Transcript_1/1_Confidence_1.000_Length_324	324	gi|153922298|dbj|AK260449.1|	117	96	8e-26	88.5417	0.726496	19.1667	4.26053
Locus_31396_Transcript_1/1_Confidence_1.000_Length_258	258	gi|153921742|dbj|AK260390.1|	128	102	3e-28	91.1765	0.726562	12.0775	3.59425
Locus_7502_Transcript_1/1_Confidence_1.000_Length_291	291	gi|153905128|dbj|AK266316.1|	110	80	1e-39	100	0.727273	16.1546	4.01388
Locus_14933_Transcript_1/1_Confidence_1.000_Length_307	307	gi|153908001|dbj|AK266684.1|	99	72	9e-35	100	0.727273	17.5668	4.13478
Locus_4131_Transcript_1/1_Confidence_1.000_Length_564	564	gi|153927162|dbj|AK265398.1|	110	80	3e-39	100	0.727273	39.9965	5.3218
Locus_16984_Transcript_2/2_Confidence_0.750_Length_273	273	gi|153945124|dbj|AK280880.1|	176	145	5e-36	88.2759	0.727273	44.6667	5.48113
Locus_27332_Transcript_1/1_Confidence_1.000_Length_698	698	gi|153904710|dbj|AK253588.1|	99	83	1e-14	86.747	0.727273	99.5244	6.63698
Locus_7851_Transcript_2/4_Confidence_0.700_Length_1534	1534	gi|153927510|dbj|AK272509.1|	110	83	2e-33	96.3855	0.727273	122.107	6.932
Locus_20634_Transcript_1/1_Confidence_1.000_Length_465	465	gi|153919354|dbj|AK282829.1|	404	306	1e-145	96.0784	0.727723	16.6258	4.05535
Locus_9045_Transcript_1/1_Confidence_1.000_Length_170	170	gi|153921418|dbj|AK283104.1|	180	140	9e-52	93.5714	0.727778	17.3588	4.1176
Locus_15572_Transcript_1/1_Confidence_1.000_Length_199	199	gi|153922401|dbj|AK279130.1|	125	91	3e-46	100	0.728	16.7789	4.06858
Locus_27652_Transcript_1/1_Confidence_1.000_Length_180	180	gi|153902719|dbj|AK262113.1|	114	84	8e-40	98.8095	0.72807	10.5556	3.39993
Locus_1218_Transcript_4/7_Confidence_0.611_Length_3332	3332	gi|153923661|dbj|AK268469.1|	114	94	1e-17	88.2979	0.72807	298.082	8.21956
Locus_24936_Transcript_1/1_Confidence_1.000_Length_764	764	gi|153927069|dbj|AK261336.1|	103	80	8e-25	93.75	0.728155	29.2081	4.8683
Locus_18781_Transcript_1/1_Confidence_1.000_Length_330	330	gi|153925788|dbj|AK268797.1|	103	75	2e-36	100	0.728155	33.7939	5.07869
Locus_28167_Transcript_1/1_Confidence_1.000_Length_209	209	gi|153944445|dbj|AK284957.1|	177	130	4e-67	99.2308	0.728814	15.1914	3.92518
Locus_2302_Transcript_1/1_Confidence_1.000_Length_1432	1432	gi|153906418|dbj|AK258002.1|	118	89	4e-37	96.6292	0.728814	92.1781	6.52635
Locus_8538_Transcript_1/1_Confidence_1.000_Length_620	620	gi|153908463|dbj|AK263173.1|	118	86	8e-43	100	0.728814	143.134	7.16122
Locus_2435_Transcript_4/4_Confidence_0.700_Length_4331	4331	gi|153903085|dbj|AK281156.1|	1217	897	0	98.8852	0.728841	228.923	7.83872
Locus_19186_Transcript_1/1_Confidence_1.000_Length_177	177	gi|153924599|dbj|AK275760.1|	111	81	2e-40	100	0.72973	11.5537	3.53028
Locus_12988_Transcript_1/1_Confidence_1.000_Length_255	255	gi|153945126|dbj|AK280882.1|	111	81	3e-40	100	0.72973	19.651	4.29653
Locus_27024_Transcript_1/1_Confidence_1.000_Length_262	262	gi|153902406|dbj|AK257433.1|	185	143	4e-58	94.4056	0.72973	49.2863	5.62311
Locus_4488_Transcript_1/1_Confidence_1.000_Length_1321	1321	gi|153919987|dbj|AK282964.1|	152	111	2e-57	100	0.730263	110.457	6.78734
Locus_4803_Transcript_1/1_Confidence_1.000_Length_599	599	gi|153915861|dbj|AK255272.1|	115	87	3e-36	96.5517	0.730435	50.6745	5.66319
Locus_17386_Transcript_1/1_Confidence_1.000_Length_220	220	gi|153921080|dbj|AK275427.1|	104	87	1e-17	87.3563	0.730769	13.7727	3.78374
Locus_8960_Transcript_1/1_Confidence_1.000_Length_686	686	gi|153919745|dbj|AK260224.1|	108	79	1e-38	100	0.731481	167.589	7.38878
Locus_11055_Transcript_1/1_Confidence_1.000_Length_225	225	gi|153921535|dbj|AK283168.1|	164	126	8e-53	95.2381	0.731707	126.476	6.98271
Locus_8795_Transcript_1/1_Confidence_1.000_Length_224	224	gi|153913725|dbj|AK274810.1|	97	73	1e-30	97.2603	0.731959	15.9375	3.99435
Locus_14895_Transcript_1/1_Confidence_1.000_Length_370	370	gi|153922683|dbj|AK283372.1|	504	370	0	99.7297	0.732143	16.0162	4.00146
Locus_13302_Transcript_1/1_Confidence_1.000_Length_550	550	gi|153929187|dbj|AK276270.1|	112	83	1e-38	98.7952	0.732143	19.4164	4.2792
Locus_8352_Transcript_1/1_Confidence_1.000_Length_246	246	gi|153909818|dbj|AK258783.1|	127	94	1e-45	98.9362	0.732283	32.6098	5.02723
Locus_9206_Transcript_1/2_Confidence_0.750_Length_1020	1020	gi|153906415|dbj|AK257999.1|	142	122	2e-20	85.2459	0.732394	63.9451	5.99876
Locus_28858_Transcript_1/1_Confidence_1.000_Length_198	198	gi|153925250|dbj|AK256543.1|	120	88	2e-44	100	0.733333	12.2828	3.61857
Locus_15985_Transcript_1/1_Confidence_1.000_Length_370	370	gi|153903449|dbj|AK269799.1|	105	78	7e-36	98.7179	0.733333	23.6189	4.56187
Locus_259_Transcript_1/1_Confidence_1.000_Length_1848	1848	gi|153905394|dbj|AK281285.1|	492	389	1e-155	92.8021	0.73374	521.246	9.02582
Locus_24218_Transcript_1/1_Confidence_1.000_Length_171	171	gi|153912509|dbj|AK277970.1|	124	96	3e-36	94.7917	0.733871	14.2164	3.82948
Locus_32017_Transcript_1/1_Confidence_1.000_Length_195	195	gi|153945093|dbj|AK280849.1|	124	108	2e-13	84.2593	0.733871	12567.8	13.6174
Locus_753_Transcript_1/1_Confidence_1.000_Length_231	231	gi|153920814|dbj|AK271778.1|	109	89	2e-25	89.8876	0.733945	12.8095	3.67914
Locus_3607_Transcript_1/1_Confidence_1.000_Length_460	460	gi|153945327|dbj|AK273531.1|	109	82	9e-36	97.561	0.733945	42.2217	5.39991
Locus_16671_Transcript_2/5_Confidence_0.636_Length_1350	1350	gi|153921353|dbj|AK283039.1|	1267	1149	1e-151	80.9399	0.734017	315.492	8.30146
Locus_3300_Transcript_1/1_Confidence_1.000_Length_825	825	gi|153925978|dbj|AK272370.1|	94	70	9e-31	98.5714	0.734043	52.9079	5.72541
Locus_19003_Transcript_1/1_Confidence_1.000_Length_283	283	gi|153925797|dbj|AK268806.1|	113	83	2e-41	100	0.734513	16.6431	4.05685
Locus_9073_Transcript_1/1_Confidence_1.000_Length_346	346	gi|153943538|dbj|AK280594.1|	113	84	2e-39	98.8095	0.734513	34.1503	5.09383
Locus_5785_Transcript_1/1_Confidence_1.000_Length_441	441	gi|153929826|dbj|AK265674.1|	98	74	5e-31	97.2973	0.734694	24.7891	4.63163
Locus_18706_Transcript_1/1_Confidence_1.000_Length_426	426	gi|153922150|dbj|AK271886.1|	98	85	2e-11	84.7059	0.734694	24.7911	4.63175
Locus_14662_Transcript_1/1_Confidence_1.000_Length_276	276	gi|153915809|dbj|AK255220.1|	215	159	2e-84	99.3711	0.734884	14.5471	3.86266
Locus_30025_Transcript_3/3_Confidence_0.778_Length_435	435	gi|153902406|dbj|AK257433.1|	185	143	3e-60	95.1049	0.735135	97.5586	6.6082
Locus_1403_Transcript_1/1_Confidence_1.000_Length_2344	2344	gi|153927242|dbj|AK265478.1|	438	325	1e-177	99.0769	0.73516	263.038	8.03912
[truncated: 4,545 more rows]
