# Supplementary material for: De Novo Transcriptome Assembly from Fat Body and Flight Muscles Transcripts to Identify Morph-Specific Gene Expression Profiles in Gryllus firmus
Source: PLoS One. 2014 Jan 8;9(1):e82129. doi: 10.1371/journal.pone.0082129 (PMC3885399; doi:10.1371/journal.pone.0082129)
Supplement: Table S5 — Genes having significantly higher expression in pink flight muscles relative to white flight muscles (FDR-corrected p≤0.05, fold change ≥1.5). (XLS) [file pone.0082129.s011.xls]

## Sheet: Sheet1
Table: S5 Genes having significantly higher expression in pink flight muscles relative to white flight muscles (FDR corrected p≤0.05, Fold change ≥1.5)
Locus name	Gene	Pink flight muscle(Log2RPKM)	White flight muscle (Log2RPKM)	ttest p value(FDR corrected)	Fold change	GO-ID
Locus_2139_Transcript_1/1_Confidence_1.000_Length_1106	fatty acid binding protein	13.5882	7.09843	1.2e-05	89.8698	GO:0006810
Locus_29808_Transcript_1/1_Confidence_1.000_Length_825		5.82272	-0.32232	5.14e-05	70.7687
Locus_3256_Transcript_1/2_Confidence_0.750_Length_1112	fructose- -bisphosphatase	10.3566	4.36194	0.000546	63.7618	GO:0016051
Locus_7475_Transcript_1/1_Confidence_1.000_Length_808	troponin c	10.4261	4.53419	0.00266	59.3781	GO:0005509
Locus_19289_Transcript_1/1_Confidence_1.000_Length_854	heat shock protein 20	7.90789	2.23775	0.000111	50.9194	GO:0006950
Locus_10838_Transcript_1/1_Confidence_1.000_Length_1143		9.60969	4.19706	0.000408	42.5955	GO:0005739
Locus_19302_Transcript_1/1_Confidence_1.000_Length_994	luciferin-regenerating enzyme	5.94753	0.66046	0.000268	39.0452
Locus_23088_Transcript_1/1_Confidence_1.000_Length_348	aarf domain containing kinase 5	5.93438	0.92299	0.000652	32.2536	GO:0044464
Locus_34223_Transcript_1/1_Confidence_1.000_Length_209		5.91836	0.9764	0.0122	30.7381
Locus_2762_Transcript_1/1_Confidence_1.000_Length_1443	3-ketoacyl- mitochondrial-like	10.4314	5.52063	0.000562	30.0811	GO:0005875
Locus_20626_Transcript_1/1_Confidence_1.000_Length_1195	glycerol kinase	5.29425	0.58378	0.00178	26.1814	GO:0004370
Locus_24736_Transcript_1/1_Confidence_1.000_Length_308		6.40163	1.70946	0.0198	25.8515
Locus_34215_Transcript_1/1_Confidence_1.000_Length_221		6.12531	1.89586	0.0128	18.7583
Locus_4747_Transcript_1/1_Confidence_1.000_Length_2056	electron transfer flavoprotein-ubiquinone mitochondrial-like	8.53276	4.38979	0.0019	17.6669	GO:0006979
Locus_4045_Transcript_1/1_Confidence_1.000_Length_1337	delta( )-delta( )-dienoyl- mitochondrial-like	8.71897	4.59652	0.000852	17.4174	GO:0008152
Locus_2450_Transcript_1/1_Confidence_1.000_Length_2333	carnitine o-palmitoyltransferase mitochondrial	8.64356	4.60334	0.000762	16.4523	GO:0006853
Locus_2075_Transcript_1/1_Confidence_1.000_Length_958	arc42	7.74004	3.75722	0.00132	15.8106	GO:0004085
Locus_4740_Transcript_1/1_Confidence_1.000_Length_1236	3-hydroxyacyl-coa dehyrogenase	9.63727	5.76721	0.000255	14.6219	GO:0006631
Locus_13558_Transcript_1/1_Confidence_1.000_Length_405	cytochrome oxidase biogenesis protein (oxa1 mitochondrial)	5.05162	1.23248	0.031	14.1148	GO:0008535
Locus_2341_Transcript_1/2_Confidence_0.667_Length_2539	very long-chain specific acyl- mitochondrial-like	10.7344	7.02779	0.00015	13.0553	GO:0050660
Locus_15044_Transcript_1/1_Confidence_1.000_Length_494	aael004803- partial	4.74157	1.08423	0.0136	12.6173
Locus_17199_Transcript_1/1_Confidence_1.000_Length_304		5.41963	1.78467	0.0128	12.4232
Locus_1270_Transcript_2/3_Confidence_0.714_Length_1817	cg12262-pa	9.93899	6.32073	5.16e-05	12.2801	GO:0003995
Locus_14914_Transcript_1/1_Confidence_1.000_Length_661	von willebrand factor a domain containing 8	5.30445	1.74037	0.00382	11.8275	GO:0003676
Locus_8022_Transcript_1/1_Confidence_1.000_Length_1682	isoform b	6.85639	3.34524	0.015	11.4015
Locus_24290_Transcript_1/1_Confidence_1.000_Length_370	bestrophin partial	5.31762	1.87982	0.0291	10.8363
Locus_16031_Transcript_1/1_Confidence_1.000_Length_568	hypothetical conserved protein	6.57849	3.15943	0.00924	10.6965
Locus_10925_Transcript_1/1_Confidence_1.000_Length_842	magnesium-dependent phosphatase 1-like	4.50058	1.11236	0.00376	10.4702	GO:0003887
Locus_10108_Transcript_1/1_Confidence_1.000_Length_1747	hydroxysteroid dehydrogenase-like protein 2-like	6.73929	3.38072	0.00254	10.2573	GO:0005875
Locus_4655_Transcript_1/1_Confidence_1.000_Length_970		7.4155	4.09335	0.0488	10.0016
Locus_2273_Transcript_1/2_Confidence_0.750_Length_950		7.4146	4.16642	0.00183	9.50167
Locus_20962_Transcript_1/1_Confidence_1.000_Length_387		5.87072	2.6314	0.00101	9.44347
Locus_6354_Transcript_1/1_Confidence_1.000_Length_810	short-chain specific acyl- mitochondrial	8.07292	4.93206	6.42e-05	8.82053	GO:0050660
Locus_6715_Transcript_1/1_Confidence_1.000_Length_389	riken cdna 1810049h13 gene	5.43642	2.30054	0.0416	8.79008	GO:0005739
Locus_17883_Transcript_1/2_Confidence_0.667_Length_434		7.20838	4.09409	0.00115	8.65951
Locus_9139_Transcript_1/1_Confidence_1.000_Length_424		6.12108	3.01444	0.000699	8.61374
Locus_18966_Transcript_1/1_Confidence_1.000_Length_434		6.00147	2.93014	0.00632	8.40549
Locus_25163_Transcript_1/1_Confidence_1.000_Length_1740		4.46258	1.45514	0.0118	8.04136
Locus_13123_Transcript_1/1_Confidence_1.000_Length_2000	short-chain specific acyl- mitochondrial	5.51674	2.51008	0.00112	8.037	GO:0050660
Locus_11774_Transcript_1/1_Confidence_1.000_Length_135		7.6235	4.62598	0.0456	7.98626
Locus_4456_Transcript_3/3_Confidence_0.667_Length_1772	solute carrier family 25 member 46	7.71978	4.72471	0.000227	7.9727	GO:0006810
Locus_16445_Transcript_1/2_Confidence_0.750_Length_542		6.01809	3.02512	0.00975	7.96111
Locus_10927_Transcript_1/1_Confidence_1.000_Length_533		6.03183	3.04605	0.0205	7.92155
Locus_16899_Transcript_1/1_Confidence_1.000_Length_378		5.36302	2.38865	0.0296	7.85909
Locus_18930_Transcript_1/1_Confidence_1.000_Length_307		6.82132	3.87782	0.00258	7.69277
Locus_3074_Transcript_1/1_Confidence_1.000_Length_1163	solute carrier family 25 member 42-like	6.38695	3.45833	0.00807	7.61385	GO:0005488
Locus_17792_Transcript_1/1_Confidence_1.000_Length_189		6.08916	3.18012	0.00112	7.51121
Locus_10004_Transcript_1/1_Confidence_1.000_Length_527	probable 39s ribosomal protein mitochondrial-like	6.21656	3.31884	0.000341	7.45244
Locus_2187_Transcript_1/1_Confidence_1.000_Length_1117	glyceraldehyde-3-phosphate dehydrogenase	9.63881	6.76099	0.000748	7.35037	GO:0005737
Locus_8998_Transcript_3/3_Confidence_0.667_Length_3056	adenosine kinase 2	6.52658	3.66719	0.000163	7.2571	GO:0006166
Locus_2476_Transcript_1/1_Confidence_1.000_Length_1677	atpase n2b	6.8407	3.99226	0.000206	7.2022	GO:0005524
Locus_18512_Transcript_1/1_Confidence_1.000_Length_558	pyruvate mitochondrial	4.81962	1.97504	0.00544	7.18299	GO:0004736
Locus_8203_Transcript_1/1_Confidence_1.000_Length_681	probable serine hydrolase-like	5.8171	3.00771	0.00338	7.00989
Locus_712_Transcript_1/1_Confidence_1.000_Length_1003	cdgsh iron-sulfur domain-containing protein 2 homolog	10.0073	7.21173	8.35e-05	6.94293	GO:0005783
Locus_902_Transcript_1/1_Confidence_1.000_Length_1126	electron transfer flavoprotein subunit beta	10.7164	7.92612	0.00112	6.91784	GO:0005875
Locus_5862_Transcript_1/1_Confidence_1.000_Length_1179	aarf domain containing kinase 5	6.34183	3.57059	0.000519	6.82696	GO:0016301
Locus_18882_Transcript_1/1_Confidence_1.000_Length_418		6.32168	3.55466	0.00314	6.80701
Locus_8050_Transcript_1/1_Confidence_1.000_Length_1193	abhydrolase domain-containing protein 11-like	6.12943	3.37606	0.00344	6.74289	GO:0003824
Locus_1684_Transcript_4/6_Confidence_0.714_Length_2339	phosphoenolpyruvate carboxykinase	4.85895	2.11203	0.0199	6.71283	GO:0006094
Locus_3013_Transcript_1/1_Confidence_1.000_Length_537		5.09331	2.3538	0.0343	6.67845
Locus_12807_Transcript_1/1_Confidence_1.000_Length_525	solute carrier family 25 member 34-like	4.75987	2.02203	0.0499	6.67067	GO:0044464
Locus_11404_Transcript_1/1_Confidence_1.000_Length_258		5.52556	2.79535	0.0143	6.63553
Locus_503_Transcript_1/1_Confidence_1.000_Length_852	lethal neo18	9.7985	7.07353	0.00032	6.61145	GO:0006120
Locus_21_Transcript_1/2_Confidence_0.750_Length_3276	citrate synthase	10.9094	8.20649	0.000598	6.51132	GO:0044262
Locus_1691_Transcript_1/2_Confidence_0.800_Length_139		19.1109	16.411	0.00183	6.49753
Locus_6765_Transcript_1/1_Confidence_1.000_Length_1181	epimerase family protein sdr39u1-like	7.29841	4.60801	0.000622	6.45495	GO:0044237
Locus_647_Transcript_1/1_Confidence_1.000_Length_1958	electron transfer flavoprotein subunit mitochondrial-like	9.45383	6.76773	0.00392	6.43574	GO:0008258
Locus_4913_Transcript_1/1_Confidence_1.000_Length_1611	hydroxysteroid dehydrogenase-like protein 2-like	7.23166	4.54975	0.0291	6.41705	GO:0005875
Locus_33556_Transcript_1/1_Confidence_1.000_Length_196	cytochrome oxidase subunit i	16.6167	13.9772	1.53e-05	6.23112	GO:0009060
Locus_15551_Transcript_1/1_Confidence_1.000_Length_439	cell cycle progression	5.84149	3.20511	0.0021	6.21772
Locus_20256_Transcript_1/1_Confidence_1.000_Length_272		5.44744	2.82374	0.0201	6.16331
Locus_7786_Transcript_1/1_Confidence_1.000_Length_761	gtp-binding protein 6-like	5.92371	3.31493	0.000979	6.09988
Locus_20262_Transcript_1/1_Confidence_1.000_Length_256		5.38369	2.77554	0.0004	6.09722
Locus_10453_Transcript_1/1_Confidence_1.000_Length_1089		5.55153	2.95127	0.00415	6.06396
Locus_13466_Transcript_1/1_Confidence_1.000_Length_1065		5.21729	2.62639	0.00938	6.02472
Locus_6522_Transcript_1/1_Confidence_1.000_Length_891	mitochondrial ribosomal protein l48	7.07856	4.49179	0.00227	6.00754	GO:0005762
Locus_3802_Transcript_2/3_Confidence_0.667_Length_1524	6-phosphofructo-2-kinase fructose- -bisphosphatase short form	6.85083	4.26857	0.00272	5.9888	GO:0004331
Locus_887_Transcript_1/1_Confidence_1.000_Length_1993	acetyl- mitochondrial	8.3763	5.80712	0.000285	5.93476	GO:0008415
Locus_14899_Transcript_1/1_Confidence_1.000_Length_576	iron-sulfur cluster assembly 2 mitochondrial-like	7.76765	5.21221	9.72e-05	5.87845	GO:0005198
Locus_7900_Transcript_1/1_Confidence_1.000_Length_1293	testis seletal muscle dual specificty phosphatase	7.16061	4.62108	0.015	5.81403	GO:0006470
Locus_2882_Transcript_1/1_Confidence_1.000_Length_1220	enoyl- mitochondrial	8.56217	6.02455	0.00854	5.80631	GO:0005875
Locus_785_Transcript_1/1_Confidence_1.000_Length_321		5.52964	3.00847	0.0207	5.74046
Locus_1146_Transcript_1/1_Confidence_1.000_Length_1586	enolase	8.89795	6.38692	0.000455	5.70027	GO:0009986
Locus_11254_Transcript_1/1_Confidence_1.000_Length_2510	carnitine o-palmitoyltransferase liver isoform-like isoform 1	5.58659	3.07901	0.0203	5.68663	GO:0042594
Locus_18569_Transcript_1/1_Confidence_1.000_Length_784	28s ribosomal protein mitochondrial	5.2679	2.76602	0.0183	5.66422
Locus_11783_Transcript_1/1_Confidence_1.000_Length_864	ctp synthase	3.57286	1.07515	0.00635	5.64786	GO:0006541
Locus_3954_Transcript_1/1_Confidence_1.000_Length_1270	triosephosphate isomerase	8.53124	6.04363	0.000134	5.60845	GO:0004807
Locus_9401_Transcript_1/2_Confidence_0.750_Length_850		6.47025	3.98852	0.00452	5.58569
Locus_18445_Transcript_1/1_Confidence_1.000_Length_1455		3.98654	1.52392	0.035	5.5122
Locus_11096_Transcript_4/4_Confidence_0.600_Length_122		8.41293	5.95594	1.49e-05	5.49069
Locus_17777_Transcript_1/1_Confidence_1.000_Length_672	cytochrome c-type heme lyase	6.0576	3.6151	0.00104	5.43583	GO:0004408
Locus_32153_Transcript_1/1_Confidence_1.000_Length_191	cytochrome oxidase subunit i	17.0458	14.618	0.000248	5.38082	GO:0009060
Locus_7976_Transcript_1/1_Confidence_1.000_Length_1139	protoheme ix mitochondrial-like	6.60038	4.18033	0.0298	5.35191	GO:0031966
Locus_4_Transcript_7/7_Confidence_0.600_Length_2113	atp synthase f0 subunit 6	15.6198	13.2048	0.000239	5.33344	GO:0015078
Locus_7191_Transcript_1/2_Confidence_0.667_Length_1637	glucosyl glucuronosyl transferases	5.13786	2.72853	0.00877	5.3123	GO:0001972
Locus_11572_Transcript_1/1_Confidence_1.000_Length_439		8.20078	5.80158	0.0155	5.27513
Locus_2631_Transcript_1/1_Confidence_1.000_Length_1457	novel protein	5.91024	3.51854	0.00264	5.24774	GO:0003676
Locus_6347_Transcript_1/1_Confidence_1.000_Length_821	cdgsh iron-sulfur domain-containing protein mitochondrial-like	4.72926	2.35136	0.013	5.1978	GO:0051537
Locus_20887_Transcript_1/1_Confidence_1.000_Length_319	gtp-binding protein hflx	5.70803	3.33244	0.0304	5.1895	GO:0005622
Locus_10417_Transcript_1/1_Confidence_1.000_Length_1077	39s ribosomal protein mitochondrial	6.75708	4.38201	0.00187	5.18761	GO:0005762
Locus_15648_Transcript_1/1_Confidence_1.000_Length_608		5.91865	3.54416	0.00782	5.18552
Locus_1525_Transcript_1/3_Confidence_0.714_Length_3547	long-chain-fatty-acid-- ligase 3	6.80862	4.43596	0.0115	5.17894	GO:0007411
Locus_1781_Transcript_1/1_Confidence_1.000_Length_1351	s-adenosyl-methyl transferase mraw	6.09611	3.72473	0.0012	5.17434	GO:0044260
Locus_1692_Transcript_1/1_Confidence_1.000_Length_2575	motile sperm domain-containing protein 2-like	6.1081	3.73679	0.00236	5.17414
Locus_9214_Transcript_1/1_Confidence_1.000_Length_570		6.3347	3.98378	0.0167	5.1015
Locus_16153_Transcript_1/1_Confidence_1.000_Length_243		5.57122	3.2291	0.00445	5.07048
Locus_8558_Transcript_1/1_Confidence_1.000_Length_608		5.99083	3.651	0.0206	5.06243
Locus_5227_Transcript_1/1_Confidence_1.000_Length_1158	d-beta-hydroxybutyrate mitochondrial-like	7.79465	5.4789	0.0101	4.97863	GO:0008152
Locus_4470_Transcript_1/1_Confidence_1.000_Length_1175	3 (2 ) -bisphosphate nucleotidase 1-like	5.85797	3.54862	0.00742	4.9566	GO:0008441
Locus_16126_Transcript_1/1_Confidence_1.000_Length_870		4.45556	2.15201	0.012	4.93672
Locus_5632_Transcript_1/1_Confidence_1.000_Length_1031		7.06722	4.77553	0.004	4.89631
Locus_15396_Transcript_1/1_Confidence_1.000_Length_912		3.9809	1.697	0.0064	4.86993
Locus_27329_Transcript_1/1_Confidence_1.000_Length_347		5.81135	3.54126	0.00477	4.82354
Locus_33_Transcript_3/5_Confidence_0.625_Length_1405	nadh dehydrogenase subunit 4	15.1625	12.8994	0.00215	4.80014	GO:0006120
Locus_15332_Transcript_1/1_Confidence_1.000_Length_697		5.82097	3.5624	0.00811	4.78518
Locus_8813_Transcript_1/2_Confidence_0.750_Length_2998	carnitine o-acetyltransferase	7.65093	5.39861	0.00294	4.76448	GO:0008415
Locus_8237_Transcript_1/2_Confidence_0.750_Length_734		6.54719	4.29514	0.00572	4.76359
Locus_10301_Transcript_1/1_Confidence_1.000_Length_293		5.42767	3.17863	0.0409	4.75366
Locus_1657_Transcript_1/1_Confidence_1.000_Length_356		6.97658	4.73464	0.0258	4.73031
Locus_8858_Transcript_1/1_Confidence_1.000_Length_565	28s ribosomal protein mitochondrial-like	6.03063	3.78876	6.59e-05	4.73009	GO:0005763
Locus_14631_Transcript_1/1_Confidence_1.000_Length_448		4.67373	2.43986	0.0211	4.70393
Locus_4665_Transcript_1/1_Confidence_1.000_Length_1192	quinone oxidoreductase-like protein 2-like	5.9501	3.7348	0.023	4.64378	GO:0003824
Locus_1527_Transcript_1/1_Confidence_1.000_Length_1844	trifunctional enzyme subunit mitochondrial-like	10.4434	8.23236	0.000796	4.63024	GO:0005875
Locus_5332_Transcript_1/1_Confidence_1.000_Length_598		6.65623	4.44872	0.0118	4.61879
Locus_4876_Transcript_1/1_Confidence_1.000_Length_590	Uncharacterized protein KIAA0564-like protein [Harpegnathos saltator]	5.23546	3.03782	0.00254	4.5873	GO:0017111
Locus_14651_Transcript_1/1_Confidence_1.000_Length_601		4.68405	2.48647	0.0287	4.58709
Locus_12729_Transcript_1/1_Confidence_1.000_Length_1030	mitochondrial carrier homolog 2-like	5.77868	3.5878	0.0135	4.56586	GO:0016020
Locus_21407_Transcript_1/1_Confidence_1.000_Length_233	gtp-binding protein hflx	5.48359	3.29919	0.00558	4.54538	GO:0005622
Locus_1936_Transcript_3/3_Confidence_0.750_Length_581		8.90029	6.71865	0.00201	4.5367
Locus_1663_Transcript_1/1_Confidence_1.000_Length_1307	endonuclease mitochondrial	7.08899	4.92248	6.6e-05	4.48936	GO:0016787
Locus_1_Transcript_33/65_Confidence_1.000_Length_752		12.4039	10.2393	0.00129	4.48318
Locus_3520_Transcript_1/2_Confidence_0.800_Length_1566	cytochrome c oxidase subunit i	14.2552	12.0932	0.000237	4.47538	GO:0009060
Locus_949_Transcript_1/1_Confidence_1.000_Length_517	nadh dehydrogenase	9.17994	7.02572	0.00834	4.45128	GO:0008137
Locus_1298_Transcript_1/1_Confidence_1.000_Length_1022	phosphoglyceromutase	8.56436	6.42541	6.93e-05	4.40441	GO:0030018
Locus_2033_Transcript_1/2_Confidence_0.750_Length_2992	4-hydroxybutyrate -transferase	7.53071	5.39849	0.00332	4.38392	GO:0006084
Locus_2337_Transcript_1/1_Confidence_1.000_Length_429	protein shroom	5.26457	3.14375	0.0387	4.34941
Locus_17822_Transcript_1/1_Confidence_1.000_Length_644	transmembrane protein 177	4.64168	2.52828	0.0406	4.32711
Locus_7506_Transcript_1/1_Confidence_1.000_Length_2115	pyruvate dehydrogenase	5.76712	3.67189	0.00168	4.27294	GO:0008287
Locus_7873_Transcript_1/2_Confidence_0.667_Length_649		7.15717	5.07901	0.00618	4.22268
Locus_3515_Transcript_1/1_Confidence_1.000_Length_753		6.93938	4.88034	0.00781	4.16709
Locus_19563_Transcript_1/1_Confidence_1.000_Length_449	transferase caf17 mitochondrial-like	5.00321	2.95279	0.00733	4.14227	GO:0005737
Locus_2730_Transcript_1/1_Confidence_1.000_Length_753	probable methyltransferase c20orf7 mitochondrial-like isoform 1	5.59546	3.55011	0.0378	4.12774	GO:0008168
Locus_5099_Transcript_1/1_Confidence_1.000_Length_335	nose resistant to fluoxetine protein 6	4.81993	2.77536	0.0306	4.1255
Locus_5229_Transcript_1/1_Confidence_1.000_Length_340		7.71069	5.66633	0.00754	4.12493
Locus_198_Transcript_7/10_Confidence_0.581_Length_3712	nadh dehydrogenase subunit 1	14.3271	12.2835	0.0032	4.12256	GO:0016021
Locus_21384_Transcript_1/1_Confidence_1.000_Length_432	cg5569 cg5569-pa	4.63852	2.60347	0.0136	4.09836	GO:0005622
Locus_1797_Transcript_1/1_Confidence_1.000_Length_1751		8.36463	6.33264	0.000332	4.08967
Locus_28183_Transcript_1/1_Confidence_1.000_Length_1606	phosphoglucose isomerase	4.92666	2.89722	0.0363	4.08248	GO:0005737
Locus_1701_Transcript_1/1_Confidence_1.000_Length_700	mitochondrial nadh:ubiquinone oxidoreductase subunit	9.6757	7.66366	0.00157	4.03352
Locus_15479_Transcript_1/1_Confidence_1.000_Length_634	isoform a	6.7502	4.76585	0.00599	3.95684	GO:0009055
Locus_4138_Transcript_1/2_Confidence_0.667_Length_2100	glutamine synthetase	8.30966	6.32558	0.00134	3.95609	GO:0045213
Locus_11696_Transcript_1/1_Confidence_1.000_Length_1682	isoform i	5.64656	3.66378	0.0159	3.95253	GO:0008270
Locus_5199_Transcript_1/1_Confidence_1.000_Length_1168		8.373	6.40083	0.0258	3.92359
Locus_38_Transcript_1/11_Confidence_1.000_Length_170	cytochrome c oxidase subunit 2	16.5836	14.613	0.000398	3.91951	GO:0005743
Locus_8216_Transcript_1/1_Confidence_1.000_Length_1043	mitochondrial ribosomal protein l16	6.1434	4.17576	0.0262	3.91129	GO:0005762
Locus_2042_Transcript_1/1_Confidence_1.000_Length_652	cg8844	9.73505	7.76918	0.00139	3.9065	GO:0006120
Locus_30322_Transcript_1/1_Confidence_1.000_Length_364		12.0128	10.0474	0.0165	3.90511
Locus_22053_Transcript_1/1_Confidence_1.000_Length_641	28s ribosomal protein mitochondrial	5.73106	3.79896	0.0169	3.81611	GO:0005763
Locus_16213_Transcript_1/1_Confidence_1.000_Length_232		5.68958	3.75958	0.00721	3.81055
Locus_2943_Transcript_1/1_Confidence_1.000_Length_1166	39s ribosomal protein mitochondrial-like	5.77293	3.844	0.00925	3.80773	GO:0005622
Locus_2486_Transcript_2/4_Confidence_0.700_Length_1441	isoform a	8.24295	6.32611	0.000356	3.77595	GO:0016021
Locus_17879_Transcript_1/1_Confidence_1.000_Length_495	mitochondrial ribosomal protein l54	6.21787	4.30413	0.00106	3.76785	GO:0003735
Locus_13740_Transcript_1/1_Confidence_1.000_Length_372		5.70739	3.80171	0.049	3.74685
Locus_7775_Transcript_1/1_Confidence_1.000_Length_359	probable methyltransferase c20orf7 mitochondrial-like isoform 2	5.04989	3.14935	0.0408	3.73351	GO:0008168
Locus_4988_Transcript_1/1_Confidence_1.000_Length_1112		7.69756	5.79805	0.0382	3.73087
Locus_573_Transcript_1/1_Confidence_1.000_Length_639	nadh-ubiquinone oxidoreductase subunit	8.90217	7.00979	0.000918	3.71246	GO:0005743
Locus_3205_Transcript_1/1_Confidence_1.000_Length_1295	eh domain-containing protein 1	5.76946	3.89608	0.0048	3.66391	GO:0003993
Locus_769_Transcript_1/1_Confidence_1.000_Length_506	probable peptide chain release factor c12orf65 mitochondrial-like	7.14618	5.27551	0.0117	3.657	GO:0006415
Locus_806_Transcript_1/3_Confidence_0.714_Length_3236	hydroxyacyl-coenzyme a dehydrogenase	10.0011	8.14819	0.0139	3.61224	GO:0016508
Locus_2931_Transcript_1/1_Confidence_1.000_Length_893	nadh:ubiquinone dehydrogenase	9.13458	7.28238	0.00335	3.61049	GO:0006120
Locus_7066_Transcript_1/1_Confidence_1.000_Length_804		5.43328	3.58214	0.0429	3.60784
Locus_730_Transcript_1/1_Confidence_1.000_Length_1450	lethal 35di	9.64413	7.79363	0.00146	3.60625	GO:0006120
Locus_3215_Transcript_1/2_Confidence_0.750_Length_1827	dihydrolipoyl mitochondrial	8.42165	6.57883	0.00351	3.58712	GO:0005960
Locus_13796_Transcript_1/1_Confidence_1.000_Length_1487	chromosome 1 open reading frame 31	5.48143	3.63907	0.00562	3.58597	GO:0004129
Locus_15554_Transcript_1/1_Confidence_1.000_Length_948		5.71778	3.88237	0.00134	3.56872
Locus_1062_Transcript_1/2_Confidence_0.667_Length_753	pseudouridine-5 -monophosphatase-like	6.03213	4.19878	0.0487	3.56364
Locus_11429_Transcript_1/1_Confidence_1.000_Length_652	mpv17-like protein 2-like	5.32351	3.49315	0.0187	3.55625
Locus_13_Transcript_1/1_Confidence_1.000_Length_962	lethal 03670	8.16178	6.3326	0.000272	3.55335
Locus_1224_Transcript_1/1_Confidence_1.000_Length_1094	upf0598 protein c8orf82 homolog	7.5612	5.73467	0.00463	3.54682
Locus_3495_Transcript_1/1_Confidence_1.000_Length_404	nadh dehydrogenase	9.14552	7.3206	0.0123	3.54285	GO:0005747
Locus_4774_Transcript_1/1_Confidence_1.000_Length_537	frataxin mitochondrial-like	4.94899	3.12777	0.0324	3.5338	GO:0006879
Locus_2504_Transcript_1/2_Confidence_0.667_Length_601	lyr motif-containing protein 5-like	8.04631	6.22659	1.49e-05	3.53013	GO:0005739
Locus_13545_Transcript_1/1_Confidence_1.000_Length_308	mitochondrial protein 18 kda	5.61813	3.80024	0.033	3.52565	GO:0005743
Locus_4643_Transcript_1/1_Confidence_1.000_Length_418		6.02816	4.2125	0.0409	3.5202
Locus_11236_Transcript_2/2_Confidence_0.750_Length_949	cg3402 cg3402-pa	5.07709	3.26294	0.00624	3.51652
Locus_4759_Transcript_3/3_Confidence_0.750_Length_1874	fructose -bisphosphate aldolase	8.16869	6.36047	0.00788	3.50209	GO:0007095
Locus_203_Transcript_1/1_Confidence_1.000_Length_1210		8.41523	6.61278	0.000104	3.48813
Locus_252_Transcript_2/2_Confidence_0.750_Length_821	nadh dehydrogenase subunit 5	12.5247	10.7266	0.00375	3.4775	GO:0005743
Locus_850_Transcript_1/2_Confidence_0.750_Length_1960	protein fum- isoform a	8.35517	6.55962	0.00377	3.47146	GO:0040010
Locus_7356_Transcript_1/1_Confidence_1.000_Length_1162	valacyclovir hydrolase-like	5.80984	4.01541	0.0113	3.46878	GO:0005739
Locus_9784_Transcript_1/1_Confidence_1.000_Length_1707	mitochondrial import receptor subunit tom40 homolog 1-like	5.74127	3.95492	8.96e-05	3.44941	GO:0004872
Locus_5073_Transcript_1/1_Confidence_1.000_Length_1502	pyruvate dehydrogenase	7.56489	5.78086	0.00769	3.44385	GO:0004739
Locus_4398_Transcript_1/1_Confidence_1.000_Length_413	-like protein 3	5.9767	4.19668	0.00407	3.43431
Locus_2721_Transcript_1/1_Confidence_1.000_Length_1813	valacyclovir hydrolase	6.17974	4.40898	0.00271	3.41235
Locus_1687_Transcript_1/1_Confidence_1.000_Length_749	nadh-ubiquinone oxidoreductase ashi subunit	9.18975	7.41949	0.00824	3.41115
Locus_16940_Transcript_1/1_Confidence_1.000_Length_296	nose resistant to fluoxetine protein 6	6.57063	4.8008	0.0271	3.41014	GO:0016747
Locus_18981_Transcript_1/1_Confidence_1.000_Length_790	fad oxidoreductase	5.29125	3.52166	0.000744	3.40958	GO:0016491
Locus_6795_Transcript_1/1_Confidence_1.000_Length_1235	protein tbrg4-like	6.50696	4.74103	0.0013	3.40092
Locus_2053_Transcript_1/1_Confidence_1.000_Length_1991	protein phosphatase ptc7 homolog	5.96837	4.20877	0.000419	3.38604	GO:0008152
Locus_31267_Transcript_1/1_Confidence_1.000_Length_427		6.0645	4.30794	0.00254	3.37893
Locus_10327_Transcript_1/1_Confidence_1.000_Length_222		8.08394	6.32756	0.000164	3.37848
Locus_4500_Transcript_1/1_Confidence_1.000_Length_813	conserved insect protein	6.75917	5.00428	0.00331	3.37501
Locus_12016_Transcript_1/1_Confidence_1.000_Length_213		5.40087	3.65683	0.0156	3.34971
Locus_317_Transcript_1/4_Confidence_0.571_Length_369	nadh dehydrogenase subunit 4l	12.9876	11.2578	0.00102	3.3168	GO:0070469
Locus_22233_Transcript_1/1_Confidence_1.000_Length_578	ser thr-rich protein t10 in dgcr	4.36449	2.63763	0.0125	3.31007
Locus_3583_Transcript_1/1_Confidence_1.000_Length_622	10 kda heat shock mitochondrial-like	6.78874	5.0693	0.0262	3.29308	GO:0006458
Locus_10532_Transcript_1/2_Confidence_0.750_Length_1063	39s ribosomal protein mitochondrial	6.25411	4.53482	0.0161	3.29275	GO:0005622
Locus_6032_Transcript_1/1_Confidence_1.000_Length_381		5.69391	3.97635	0.00117	3.28879
Locus_9440_Transcript_1/1_Confidence_1.000_Length_251		7.75388	6.04103	0.0173	3.27807
Locus_5198_Transcript_1/1_Confidence_1.000_Length_454	loc389203 protein	5.84159	4.13426	0.0283	3.26554
Locus_1108_Transcript_2/2_Confidence_0.750_Length_578	mitochondrial nadh-ubiquinone oxidoreductase aggg subunit	10.2743	8.57364	0.0214	3.25045
Locus_3912_Transcript_2/4_Confidence_0.500_Length_803	hypothetical protein SMB_G3331 [Clostridium acetobutylicum DSM 1731]	8.46159	6.76673	0.013	3.23745
Locus_7450_Transcript_1/1_Confidence_1.000_Length_1013	protein tumorous imaginal mitochondrial-like	5.0123	3.31777	0.00214	3.23671	GO:0005737
Locus_8377_Transcript_1/1_Confidence_1.000_Length_977	isoform a	5.33237	3.64419	0.0215	3.2225	GO:0008205
Locus_4979_Transcript_1/1_Confidence_1.000_Length_860	isoform c	4.77952	3.09665	0.0058	3.21067
Locus_2495_Transcript_3/3_Confidence_0.667_Length_1952	reticulon-4-interacting protein 1 mitochondrial-like	7.06205	5.38815	0.000393	3.19074
Locus_2594_Transcript_1/1_Confidence_1.000_Length_447		8.53659	6.86381	0.0257	3.18828
Locus_10472_Transcript_1/1_Confidence_1.000_Length_676	39s ribosomal protein mitochondrial	5.97243	4.30434	0.00158	3.17793	GO:0005762
Locus_10703_Transcript_1/1_Confidence_1.000_Length_565	60s ribosomal protein l7 l12	6.65761	4.99472	0.0247	3.1665	GO:0005840
Locus_1851_Transcript_1/1_Confidence_1.000_Length_2036		6.78136	5.11884	0.00627	3.16569
Locus_11415_Transcript_1/1_Confidence_1.000_Length_208		5.97732	4.31592	0.0296	3.16322
Locus_2183_Transcript_1/1_Confidence_1.000_Length_224	cytochrome b-c1 complex subunit 9-like	9.83371	8.17705	0.024	3.15286	GO:0005743
Locus_2259_Transcript_1/1_Confidence_1.000_Length_444	atp synthase subunit mitochondrial-like	5.36274	3.7108	0.022	3.14254
Locus_592_Transcript_1/2_Confidence_0.750_Length_872	cytochrome c oxidase copper chaperone	7.52254	5.8794	0.00265	3.12344	GO:0005758
Locus_19086_Transcript_1/1_Confidence_1.000_Length_866	39s ribosomal protein mitochondrial	5.30923	3.67181	0.00551	3.11109	GO:0005840
Locus_631_Transcript_1/1_Confidence_1.000_Length_897	h+ transporting atp synthase o subunit isoform 1	10.9434	9.30875	0.001	3.10515	GO:0008553
Locus_4897_Transcript_1/1_Confidence_1.000_Length_787	coenzyme q-binding protein coq10 homolog mitochondrial-like	7.01556	5.38285	0.00509	3.10096	GO:0005739
Locus_4971_Transcript_1/1_Confidence_1.000_Length_1057		5.83068	4.20012	0.0459	3.09633
Locus_8983_Transcript_1/1_Confidence_1.000_Length_303		7.11331	5.49018	0.0492	3.08042
Locus_14352_Transcript_1/1_Confidence_1.000_Length_513	translation initiation factor if- mitochondrial	4.30478	2.68888	0.0323	3.06504	GO:0003743
Locus_12208_Transcript_1/1_Confidence_1.000_Length_534	acyl- dehydrogenase family member mitochondrial-like	4.46622	2.85199	0.0338	3.0615	GO:0016627
Locus_1920_Transcript_1/1_Confidence_1.000_Length_1233	presqualene diphosphate phosphatase-like	6.07908	4.4656	0.00168	3.05988	GO:0008152
Locus_11713_Transcript_1/1_Confidence_1.000_Length_284		5.57062	3.95792	0.00878	3.05824
Locus_786_Transcript_1/1_Confidence_1.000_Length_1145	protein shroom	6.5145	4.90229	0.022	3.0572	GO:0000902
Locus_4093_Transcript_1/1_Confidence_1.000_Length_937	28s ribosomal protein mitochondrial	5.59505	3.99568	0.00455	3.03013	GO:0005763
Locus_8866_Transcript_1/2_Confidence_0.750_Length_1276		6.22322	4.62675	0.00178	3.02402
Locus_242_Transcript_1/2_Confidence_0.667_Length_1853	alanine--glyoxylate aminotransferase 2-like	7.14378	5.54853	0.0193	3.02146	GO:0008152
Locus_2194_Transcript_1/1_Confidence_1.000_Length_587	acyl- -binding protein	8.13055	6.53596	0.00521	3.02008	GO:0000062
Locus_788_Transcript_1/1_Confidence_1.000_Length_1272	mpv17-like protein	7.12348	5.53462	0.00126	3.00811	GO:0005778
Locus_4305_Transcript_1/1_Confidence_1.000_Length_739	alkylated dna repair protein alkb-like protein 7	5.69813	4.11833	0.000142	2.98927
Locus_16210_Transcript_1/1_Confidence_1.000_Length_323		5.25804	3.68964	0.00263	2.96576
Locus_1746_Transcript_3/3_Confidence_0.714_Length_1341	amp dependent coa ligase	3.61778	2.04962	0.0434	2.96525	GO:0003824
Locus_3540_Transcript_2/2_Confidence_0.667_Length_465		5.11068	3.54428	0.0166	2.96164
Locus_4652_Transcript_1/2_Confidence_0.750_Length_2231	phospholipase b-like lamina ancestor-like isoform 2	6.33007	4.77614	0.033	2.93616
Locus_7446_Transcript_1/1_Confidence_1.000_Length_939	28s ribosomal protein mitochondrial-like	4.87942	3.33718	0.037	2.91247	GO:0003735
Locus_361_Transcript_1/1_Confidence_1.000_Length_665	cytochrome c oxidase subunit iv	12.0766	10.5379	0.00214	2.90541	GO:0004129
Locus_175_Transcript_1/1_Confidence_1.000_Length_1854	nadh dehydrogenase iron-sulfur protein mitochondrial	9.11885	7.58487	0.00145	2.89584	GO:0006120
Locus_3708_Transcript_1/1_Confidence_1.000_Length_1005	dehydrogenase reductase sdr family member 4	5.27786	3.74719	0.0182	2.88918	GO:0055114
Locus_1937_Transcript_1/1_Confidence_1.000_Length_644		6.05995	4.53397	0.0238	2.87983
Locus_7860_Transcript_1/1_Confidence_1.000_Length_343	mitochondrial nadh-ubiquinone oxidoreductase 9 kda subunit-like protein	7.68097	6.16613	0.0176	2.85767
Locus_3221_Transcript_2/5_Confidence_0.636_Length_933		8.39654	6.88816	0.0262	2.8449
Locus_12953_Transcript_1/1_Confidence_1.000_Length_445		4.98673	3.48685	0.016	2.8282
Locus_8360_Transcript_1/1_Confidence_1.000_Length_304	fau protein	6.77752	5.28029	0.0361	2.82301
Locus_1244_Transcript_1/1_Confidence_1.000_Length_533	nadh dehydrogenase	9.58323	8.09296	0.011	2.80942	GO:0008137
Locus_4693_Transcript_2/3_Confidence_0.600_Length_1372	mitochondrial glutamate carrier protein	4.61891	3.14295	0.0182	2.78169	GO:0005488
Locus_1195_Transcript_1/2_Confidence_0.750_Length_1329	nadh dehydrogenase iron-sulfur protein mitochondrial	8.40944	6.93435	0.00571	2.78001	GO:0008137
Locus_5375_Transcript_1/1_Confidence_1.000_Length_504	mitochondrial ribosomal protein l55	5.20111	3.73974	0.000477	2.75371	GO:0005730
Locus_7888_Transcript_1/1_Confidence_1.000_Length_701	mitochondrial uncoupling protein	5.65793	4.20177	0.00232	2.74377	GO:0017077
Locus_3284_Transcript_1/1_Confidence_1.000_Length_470	nadh dehydrogenase	8.96512	7.50955	0.0122	2.74265	GO:0005743
Locus_2519_Transcript_1/1_Confidence_1.000_Length_947	39s ribosomal protein mitochondrial-like	5.33149	3.88474	0.00337	2.72593
Locus_4769_Transcript_1/1_Confidence_1.000_Length_1466	phosphoglycerate kinase	6.96976	5.52932	0.000257	2.71404	GO:0005737
Locus_3104_Transcript_1/1_Confidence_1.000_Length_1177	glycogen	5.87419	4.43377	0.0205	2.714	GO:0005978
Locus_7122_Transcript_1/1_Confidence_1.000_Length_696	cg14085 cg14085-pa	4.93438	3.49655	0.0054	2.70913
Locus_4103_Transcript_1/1_Confidence_1.000_Length_1071	28s ribosomal protein mitochondrial-like	5.88062	4.44539	0.00634	2.70424	GO:0005763
Locus_763_Transcript_4/4_Confidence_0.667_Length_1367	pdz and lim domain protein 3-like	9.23195	7.80403	0.0407	2.69059	GO:0030018
Locus_26419_Transcript_1/1_Confidence_1.000_Length_898	mitochondrial inner membrane protease atp23-like protein	5.34736	3.92755	0.036	2.6755	GO:0003777
Locus_4611_Transcript_1/1_Confidence_1.000_Length_2549	pyruvate mitochondrial	5.27149	3.85461	0.0137	2.67009	GO:0004736
Locus_668_Transcript_2/3_Confidence_0.714_Length_1227		8.87322	7.45856	0.0327	2.66596
Locus_10694_Transcript_1/1_Confidence_1.000_Length_623	mitochondrial ribosomal protein s23	6.0155	4.60375	0.0167	2.6606	GO:0005840
Locus_8295_Transcript_1/1_Confidence_1.000_Length_1383	atp synthase mitochondrial f1 complex assembly factor 1	6.94288	5.54335	0.0173	2.63815
Locus_2085_Transcript_4/4_Confidence_0.667_Length_2839	succinyl- ligase	9.02125	7.6286	0.00674	2.62561	GO:0016874
Locus_1844_Transcript_1/2_Confidence_0.800_Length_255		9.86652	8.4772	0.0466	2.61956
Locus_747_Transcript_4/4_Confidence_0.571_Length_864	nadh dehydrogenase	9.0382	7.6528	0.0381	2.61244	GO:0006120
Locus_666_Transcript_1/1_Confidence_1.000_Length_807	mitochondrial f0 atp synthase d	11.1912	9.80934	0.00296	2.60602
Locus_232_Transcript_2/2_Confidence_0.875_Length_1348	mitochondrial atp synthase gamma-subunit	10.765	9.38966	0.0119	2.59426	GO:0045261
Locus_1460_Transcript_1/1_Confidence_1.000_Length_1642	nadh-ubiquinone oxidoreductase 42 kda subunit	8.99052	7.619	0.00058	2.58743	GO:0008137
Locus_5442_Transcript_1/1_Confidence_1.000_Length_283	5 -nucleotidase domain-containing protein 3-like	4.89341	3.52357	0.0311	2.58441
Locus_1722_Transcript_3/3_Confidence_0.600_Length_2684	succinate dehydrogenase	9.21814	7.85271	0.00601	2.57653	GO:0050660
Locus_5865_Transcript_1/1_Confidence_1.000_Length_2194	sorting and assembly machinery component 50 homolog	7.03615	5.67811	6.92e-05	2.56336	GO:0019867
Locus_4154_Transcript_1/1_Confidence_1.000_Length_634	isoform b	6.14635	4.79164	0.0146	2.55746
Locus_1747_Transcript_1/1_Confidence_1.000_Length_509	mitochondrial import inner membrane translocase subunit tim9	5.87731	4.52619	0.013	2.5511	GO:0055085
Locus_1452_Transcript_1/1_Confidence_1.000_Length_438	nadh dehydrogenase	9.89269	8.54914	0.0179	2.53774	GO:0006120
Locus_2781_Transcript_1/1_Confidence_1.000_Length_640	myosin light chain smooth muscle	6.4112	5.07574	0.0457	2.52356
Locus_6722_Transcript_1/1_Confidence_1.000_Length_2667	mitochondrial carnitine acylcarnitine carrier protein	6.91644	5.58314	0.0103	2.51977	GO:0005743
Locus_6428_Transcript_1/1_Confidence_1.000_Length_632	leucine-rich repeat flightless-interacting protein 2-like	5.76367	4.43101	0.00396	2.51867
Locus_16679_Transcript_1/1_Confidence_1.000_Length_283	mitochondrial ribosomal l33	6.4249	5.09269	0.00703	2.51787	GO:0005840
Locus_13461_Transcript_1/1_Confidence_1.000_Length_2099	28s ribosomal protein mitochondrial-like	5.63347	4.30371	0.0235	2.5136
Locus_7573_Transcript_1/1_Confidence_1.000_Length_503		4.59855	3.27878	0.0209	2.49626
Locus_5169_Transcript_1/1_Confidence_1.000_Length_856	glutaredoxin-related protein mitochondrial-like	5.94501	4.62633	0.00914	2.49438	GO:0045454
Locus_8314_Transcript_1/1_Confidence_1.000_Length_897	transmembrane protein 70	4.84604	3.54073	0.0204	2.47136
Locus_555_Transcript_1/1_Confidence_1.000_Length_887	hydrogen-transporting atp g-	10.1678	8.8636	0.0166	2.46955	GO:0008553
Locus_3307_Transcript_1/2_Confidence_0.750_Length_1767	carbonic anhydrase 1	6.52457	5.22182	0.0402	2.46699	GO:0006730
Locus_14703_Transcript_1/1_Confidence_1.000_Length_376		5.30104	3.99876	0.0177	2.46619
Locus_3815_Transcript_1/1_Confidence_1.000_Length_601	39s ribosomal protein mitochondrial-like	7.42693	6.12667	0.00301	2.46273	GO:0005762
Locus_2404_Transcript_1/1_Confidence_1.000_Length_772	cytochrome oxidase biogenesis protein (oxa1 mitochondrial)	5.73218	4.43676	0.00465	2.4545	GO:0008535
Locus_659_Transcript_1/1_Confidence_1.000_Length_3287	dihydrolipoamide succinyltransferase component of 2-oxoglutarate dehydrogenase	8.49867	7.21637	0.0331	2.43227	GO:0005875
Locus_541_Transcript_1/1_Confidence_1.000_Length_1145	nfu1 iron-sulfur cluster scaffold mitochondrial-like	7.70443	6.43259	0.00527	2.41469	GO:0008026
Locus_1519_Transcript_1/1_Confidence_1.000_Length_3014	succinyl- ligase	8.81654	7.54548	0.00436	2.41339	GO:0006099
Locus_1427_Transcript_1/2_Confidence_0.750_Length_2915	nadh-ubiquinone oxidoreductase 75 kda subunit	8.83291	7.56857	0.00236	2.40217	GO:0046872
Locus_132_Transcript_1/1_Confidence_1.000_Length_1173	adp atp translocase	13.0424	11.779	0.0119	2.40053	GO:0005488
Locus_6102_Transcript_1/1_Confidence_1.000_Length_988		6.30238	5.04369	0.00211	2.39278
Locus_1849_Transcript_1/1_Confidence_1.000_Length_440	isoform b	7.79088	6.53279	0.00761	2.39178
Locus_10614_Transcript_1/1_Confidence_1.000_Length_2230		5.78879	4.53091	0.00957	2.39143
Locus_435_Transcript_1/1_Confidence_1.000_Length_2511	nadh dehydrogenase	8.738	7.4855	0.00133	2.38253	GO:0051287
Locus_4085_Transcript_1/1_Confidence_1.000_Length_218	nadh:ubiquinone dehydrogenase	8.59448	7.34229	0.0316	2.38203	GO:0006120
Locus_1891_Transcript_2/2_Confidence_0.800_Length_1005		8.26137	7.01031	0.0224	2.38016
Locus_4013_Transcript_1/1_Confidence_1.000_Length_1237	regulator of microtubule dynamics protein 1	7.15842	5.91621	6.51e-05	2.3656	GO:0005856
Locus_1952_Transcript_1/1_Confidence_1.000_Length_1240	5 -nucleotidase domain-containing protein 3-like	5.90588	4.67288	0.0415	2.35055
Locus_1173_Transcript_1/1_Confidence_1.000_Length_784	succinate dehydrogenase cytochrome b560 mitochondrial-like	8.934	7.7173	0.00732	2.32414
Locus_2654_Transcript_1/1_Confidence_1.000_Length_612		5.00396	3.79364	0.0091	2.31389
Locus_15531_Transcript_1/1_Confidence_1.000_Length_519	dna polymerase beta	4.79229	3.58528	0.0249	2.30858	GO:0008017
Locus_5433_Transcript_1/1_Confidence_1.000_Length_1170	mitochondrial ribosomal protein l52	6.35895	5.16668	0.000665	2.28513	GO:0005762
Locus_5726_Transcript_1/1_Confidence_1.000_Length_782	pyruvate dehydrogenase phosphatase regulatory mitochondrial-like	5.70169	4.51421	0.016	2.27754	GO:0005737
Locus_6183_Transcript_3/3_Confidence_0.600_Length_1029	glutathione s-transferase theta-1-like	5.21474	4.02967	0.0139	2.27376	GO:0003824
Locus_2421_Transcript_1/1_Confidence_1.000_Length_1308	mitochondrial ribosomal l23	5.54601	4.36135	0.00748	2.2731	GO:0005762
Locus_13227_Transcript_1/1_Confidence_1.000_Length_431		5.21969	4.04936	0.0176	2.25062
Locus_19917_Transcript_1/1_Confidence_1.000_Length_402		5.30132	4.14566	0.0497	2.22786
Locus_419_Transcript_1/1_Confidence_1.000_Length_655		6.20701	5.05539	0.00445	2.22163
Locus_386_Transcript_1/1_Confidence_1.000_Length_453	reactive oxygen species modulator 1-like	7.44329	6.29684	0.0224	2.21367
Locus_3489_Transcript_1/2_Confidence_0.750_Length_2072	probable hydroxyacid-oxoacid mitochondrial-like	5.36639	4.22305	0.049	2.20892	GO:0046872
Locus_3992_Transcript_1/2_Confidence_0.750_Length_1384	protein qil1-like	6.91129	5.7762	0.00504	2.19633
Locus_8977_Transcript_1/1_Confidence_1.000_Length_812	protein aveugle-like	5.69724	4.56316	0.0121	2.19478	GO:0005737
Locus_2349_Transcript_1/1_Confidence_1.000_Length_1098	nadh dehydrogenase flavoprotein mitochondrial	8.43008	7.30198	0.0269	2.1857	GO:0006120
Locus_10054_Transcript_1/1_Confidence_1.000_Length_393		4.68481	3.56736	0.0363	2.16963
Locus_1605_Transcript_1/1_Confidence_1.000_Length_712	mitochondrial import inner membrane translocase subunit tim16	6.29889	5.18304	0.00941	2.16723	GO:0005743
Locus_8698_Transcript_1/1_Confidence_1.000_Length_456		5.57547	4.46627	0.00576	2.15725
Locus_238_Transcript_1/1_Confidence_1.000_Length_2021	atp synthase	11.5928	10.494	0.000469	2.14176	GO:0045261
Locus_15879_Transcript_1/1_Confidence_1.000_Length_528		4.60701	3.51465	0.00948	2.13224
Locus_6841_Transcript_1/1_Confidence_1.000_Length_1067	cg16787 cg16787-pa	5.41822	4.34595	0.0312	2.10273
Locus_1740_Transcript_1/1_Confidence_1.000_Length_865	nadh:ubiquinone dehydrogenase	9.19686	8.12858	0.014	2.09694	GO:0008137
Locus_2823_Transcript_1/1_Confidence_1.000_Length_1099		4.59501	3.52765	0.0384	2.0956
Locus_3062_Transcript_1/1_Confidence_1.000_Length_1556	phosphoglucomutase-1 isoform 1	5.28215	4.22386	0.0176	2.08246	GO:0005975
Locus_2621_Transcript_1/3_Confidence_0.714_Length_1889	nadh dehydrogenase	7.88511	6.83169	0.00627	2.07545	GO:0006979
Locus_1953_Transcript_1/1_Confidence_1.000_Length_1413	peroxisomal biogenesis factor 19	8.13678	7.08584	0.0292	2.07188	GO:0005777
Locus_3931_Transcript_1/1_Confidence_1.000_Length_2647	aspartate partial	6.12825	5.08041	0.00571	2.06743	GO:0030170
Locus_46_Transcript_5/10_Confidence_0.310_Length_1076		11.9239	10.8773	0.0434	2.0656
Locus_5435_Transcript_1/1_Confidence_1.000_Length_2242	dihydrolipoyllysine-residue acetyltransferase component of pyruvate dehydrogenase mitochondrial	6.40223	5.36474	0.0248	2.05264	GO:0008415
Locus_1813_Transcript_1/1_Confidence_1.000_Length_1740	mitochondrial uncoupling protein	6.79149	5.75857	0.0323	2.04617	GO:0017077
Locus_4954_Transcript_1/1_Confidence_1.000_Length_1718	oligopeptidase a	5.65488	4.6322	0.0301	2.03169	GO:0008237
Locus_11123_Transcript_1/1_Confidence_1.000_Length_209		7.85937	6.84245	0.0348	2.02359
Locus_1388_Transcript_1/2_Confidence_0.750_Length_2525	serine threonine-protein kinase rio3	6.30327	5.29029	0.00768	2.01807	GO:0007059
Locus_5968_Transcript_1/1_Confidence_1.000_Length_659	upf0562 protein c7orf55	6.59876	5.58992	0.0472	2.01229
Locus_11522_Transcript_1/1_Confidence_1.000_Length_1665	trehalase	5.01546	4.0099	0.0418	2.00771	GO:0016798
Locus_61_Transcript_1/2_Confidence_0.667_Length_1062	atp synthase lipid-binding mitochondrial	13.22	12.2262	0.0134	1.99142	GO:0008553
Locus_16028_Transcript_1/1_Confidence_1.000_Length_397		4.41943	3.4427	0.0463	1.96799
Locus_3966_Transcript_1/1_Confidence_1.000_Length_2728	sodium hydrogen exchanger 8	5.48569	4.51485	0.00614	1.95999	GO:0015385
Locus_740_Transcript_1/1_Confidence_1.000_Length_1153	mitochondrial cytochrome c1	10.4944	9.53111	0.00707	1.94971	GO:0005750
Locus_1253_Transcript_1/1_Confidence_1.000_Length_1096	nadh-ubiquinone oxidoreductase 39 kda subunit	8.85888	7.90277	0.0212	1.94006	GO:0006120
Locus_20_Transcript_1/1_Confidence_1.000_Length_1656	mitochondrial processing peptidase beta subunit	10.5157	9.56083	0.0143	1.93842	GO:0005875
Locus_5643_Transcript_1/1_Confidence_1.000_Length_1273		3.82761	2.88387	0.00477	1.9235
Locus_3713_Transcript_1/1_Confidence_1.000_Length_1260	protein spinster-like	4.42658	3.48625	0.00806	1.91897	GO:0045924
Locus_8060_Transcript_1/1_Confidence_1.000_Length_1267	ganglioside induced differentiation associated protein	4.28997	3.35079	0.0497	1.91744
Locus_10048_Transcript_1/1_Confidence_1.000_Length_609		4.65809	3.72023	0.0351	1.91568
Locus_4378_Transcript_1/1_Confidence_1.000_Length_1078	evolutionarily conserved signaling intermediate in toll mitochondrial	4.8331	3.95856	0.0246	1.83342	GO:0008063
Locus_1752_Transcript_1/1_Confidence_1.000_Length_2408	muscle-specific protein isoform g	5.89845	5.03973	0.0387	1.81343	GO:0015629
Locus_11685_Transcript_1/1_Confidence_1.000_Length_841	AGAP010573-PA [Anopheles gambiae str. PEST]	5.8545	5.00411	0.0156	1.80299
Locus_11167_Transcript_1/1_Confidence_1.000_Length_219		5.09796	4.27261	0.0337	1.77196
Locus_1338_Transcript_1/1_Confidence_1.000_Length_1803	isocitrate dehydrogenase	9.65163	8.84706	0.0111	1.74663	GO:0005875
Locus_4783_Transcript_1/1_Confidence_1.000_Length_1157	muscle-specific protein isoform g	5.90069	5.09852	0.0286	1.74373	GO:0015629
Locus_167_Transcript_2/2_Confidence_0.667_Length_901	cell death-regulatory protein grim19	9.55323	8.75375	0.012	1.74047	GO:0006120
Locus_6661_Transcript_1/1_Confidence_1.000_Length_806	flavin reductase	4.36972	3.58608	0.0427	1.72147	GO:0042167
Locus_652_Transcript_1/1_Confidence_1.000_Length_545	mitochondrial inner membrane organizing system protein 1	7.76465	6.98235	0.0239	1.71987	GO:0005739
Locus_2007_Transcript_1/2_Confidence_0.750_Length_3448	thioredoxin reductase mitochondrial	4.72563	3.94396	0.00254	1.71912	GO:0045454
Locus_594_Transcript_1/1_Confidence_1.000_Length_946	mitochondrial nadh:ubiquinone oxidoreductase esss	9.13916	8.36233	0.0139	1.71336
Locus_3012_Transcript_1/1_Confidence_1.000_Length_1581	methyltransferase-like protein 23-like	6.30955	5.57621	0.044	1.66248	GO:0005488
Locus_278_Transcript_1/2_Confidence_0.800_Length_1712	atp synthase subunit mitochondrial	11.6247	10.899	0.0111	1.65366	GO:0042777
Locus_8143_Transcript_1/1_Confidence_1.000_Length_858	iron-sulfur cluster assembly 1-like mitochondrial	7.30393	6.61063	0.000252	1.61698	GO:0005198
Locus_9841_Transcript_1/1_Confidence_1.000_Length_922	nitrilase member 2	3.87812	3.21291	0.0344	1.5858	GO:0006807
Locus_2947_Transcript_1/1_Confidence_1.000_Length_909	peptidyl-trna hydrolase mitochondrial-like	4.95861	4.30883	0.00152	1.56893	GO:0003824
Locus_14686_Transcript_1/1_Confidence_1.000_Length_692	ubiquinone biosynthesis monooxygenase coq6-like	4.18796	3.55244	0.0237	1.55349	GO:0005488
Locus_1795_Transcript_1/1_Confidence_1.000_Length_835	mitochondrial import inner membrane translocase subunit tim17-b-like	5.65819	5.02934	0.0137	1.54633	GO:0005743
Locus_7128_Transcript_1/1_Confidence_1.000_Length_698	acylphosphatase-1-like	6.12745	5.5004	0.00684	1.5444	GO:0016787
Locus_18302_Transcript_1/1_Confidence_1.000_Length_842	cdk5 regulatory subunit-associated protein 1	4.36205	3.77715	0.0276	1.49994	GO:0005737
