# Supplementary material for: De Novo Transcriptome Assembly from Fat Body and Flight Muscles Transcripts to Identify Morph-Specific Gene Expression Profiles in Gryllus firmus
Source: PLoS One. 2014 Jan 8;9(1):e82129. doi: 10.1371/journal.pone.0082129 (PMC3885399; doi:10.1371/journal.pone.0082129)
Supplement: Table S6 — Genes having significantly higher expression in white flight muscles compared to pink flight muscles (FDR-corrected p≤0.05, fold change ≥1.5). (XLS) [file pone.0082129.s012.xls]

## Sheet: Sheet1
Table: S6 Genes having significantly higher expression in white flight muscles compared to pink flight muscles (FDR corrected p≤0.05,Fold change ≥1.5)
Name	Gene	Pink flight muscle (Log2 RPKM)	White flight muscle (Log2 RPKM)	ttest p value(FDR corrected)	Fold change	GO-ID
Locus_26_Transcript_1/1_Confidence_1.000_Length_1402	troponin c	4.55089	13.4752	0.00307	485.844	GO:0005509
Locus_141_Transcript_1/1_Confidence_1.000_Length_1684	juvenile hormone diol kinase	3.00906	11.6736	0.00165	405.772	GO:0016529
Locus_484_Transcript_1/1_Confidence_1.000_Length_652		0.02957	8.63748	1.72e-05	390.157
Locus_269_Transcript_1/1_Confidence_1.000_Length_2076		-0.39512	7.52353	0.00129	241.965
Locus_616_Transcript_1/2_Confidence_0.750_Length_1166	PREDICTED: similar to conserved hypothetical protein [Tribolium castaneum]	0.90879	8.38843	0.00512	178.482
Locus_1176_Transcript_1/1_Confidence_1.000_Length_1050		-0.07837	7.11367	0.000518	146.224
Locus_17_Transcript_2/2_Confidence_0.667_Length_1893		4.58742	11.6999	0.000128	138.384
Locus_452_Transcript_1/1_Confidence_1.000_Length_2259	sushi-repeat-containing x-linked 2	0.87953	7.88706	0.0135	128.67
Locus_2221_Transcript_2/3_Confidence_0.667_Length_1363		0.12422	7.09564	0.00202	125.49
Locus_1344_Transcript_1/1_Confidence_1.000_Length_1084	allergen bla g	2.24959	9.16552	0.00592	120.754	GO:0005509
Locus_433_Transcript_3/4_Confidence_0.700_Length_1191		3.39123	10.1821	0.00041	110.725
Locus_1997_Transcript_1/1_Confidence_1.000_Length_917		-0.07796	6.70237	0.00734	109.922
Locus_1163_Transcript_1/1_Confidence_1.000_Length_1546		-0.16484	6.51762	0.000745	102.712
Locus_516_Transcript_1/2_Confidence_0.750_Length_1670	serine threonine-protein phosphatase 2a regulatory subunit b subunit alpha	0.11382	6.17257	0.000301	66.6597	GO:0005509
Locus_29_Transcript_1/1_Confidence_1.000_Length_743	troponin c type iiia-like protein	6.30627	12.3284	0.00305	64.9913	GO:0005509
Locus_3438_Transcript_1/1_Confidence_1.000_Length_1496	cyclic amp-dependent transcription factor atf-6 alpha	-0.5991	5.41442	0.00902	64.6027
Locus_2534_Transcript_1/1_Confidence_1.000_Length_816	zinc carboxypeptidase a 1-like	0.49835	6.4842	0.00999	63.3754	GO:0004181
Locus_1620_Transcript_1/1_Confidence_1.000_Length_913		0.26168	6.12948	0.0016	58.3965
Locus_4447_Transcript_1/1_Confidence_1.000_Length_632		1.1257	6.94198	0.000979	56.3476
Locus_1481_Transcript_1/1_Confidence_1.000_Length_1456		1.31166	7.0119	0.00415	51.9927
Locus_11689_Transcript_1/1_Confidence_1.000_Length_1205	nad kinase-like	-0.35652	5.28783	0.0354	50.0171	GO:0003951
Locus_3166_Transcript_1/1_Confidence_1.000_Length_1264	poly(adp-ribose) glycohydrolase	1.60944	7.12676	0.000845	45.8014	GO:0016787
Locus_244_Transcript_1/1_Confidence_1.000_Length_2257		1.59159	7.06818	0.00307	44.5266
Locus_6276_Transcript_1/1_Confidence_1.000_Length_1893	aael014316- partial	0.317	5.78414	0.00203	44.2357
Locus_12946_Transcript_1/1_Confidence_1.000_Length_1130		0.52867	5.99265	0.0133	44.1389
Locus_840_Transcript_1/2_Confidence_0.750_Length_1381	lysosomal pro-x carboxypeptidase-like	0.5263	5.86694	0.00862	40.522	GO:0004185
Locus_1096_Transcript_1/1_Confidence_1.000_Length_1402	isoform a	2.3761	7.61905	0.00128	37.8691	GO:0016020
Locus_2150_Transcript_1/1_Confidence_1.000_Length_636		1.1166	6.33045	0.00204	37.1129
Locus_680_Transcript_1/1_Confidence_1.000_Length_546		3.39001	8.60184	0.0116	37.061
Locus_807_Transcript_1/1_Confidence_1.000_Length_923		0.57929	5.78767	0.00284	36.9724
Locus_8462_Transcript_1/1_Confidence_1.000_Length_485	trehalose transporter 1- isoform a	0.52595	5.70982	0.00193	36.3497	GO:0015149
Locus_984_Transcript_1/3_Confidence_0.600_Length_318		3.13103	8.31102	0.000525	36.252
Locus_205_Transcript_2/3_Confidence_0.667_Length_1970	protein cepu-1	1.80259	6.9513	3.36e-05	35.4743
Locus_9011_Transcript_1/2_Confidence_0.667_Length_862		-0.37325	4.74267	0.018	34.6772
Locus_4566_Transcript_1/1_Confidence_1.000_Length_2083	protein fam38b	0.374	5.44233	4.19e-05	33.5522
Locus_1572_Transcript_1/1_Confidence_1.000_Length_738	accessory gland protein	1.67598	6.73043	0.0222	33.2308
Locus_4110_Transcript_1/1_Confidence_1.000_Length_431		0.62675	5.6556	7.24e-06	32.6463
Locus_4981_Transcript_1/1_Confidence_1.000_Length_373		1.21978	6.19176	0.00172	31.3844
Locus_468_Transcript_1/1_Confidence_1.000_Length_462		4.14454	9.06698	0.00741	30.3251
Locus_7433_Transcript_1/1_Confidence_1.000_Length_326	zinc finger cchc domain-containing protein 24	2.01654	6.9337	0.0116	30.2144	GO:0008270
Locus_547_Transcript_1/1_Confidence_1.000_Length_1200		3.00379	7.913	0.00335	30.0483
Locus_6751_Transcript_1/1_Confidence_1.000_Length_726		0.59232	5.47983	0.00431	29.5996
Locus_282_Transcript_9/9_Confidence_0.542_Length_4495	receptor expression-enhancing protein 1	4.29482	9.17308	3.91e-05	29.4105	GO:0004872
Locus_6256_Transcript_1/1_Confidence_1.000_Length_819	methionine-r-sulfoxide reductase b1	1.1924	6.0643	0.0221	29.281	GO:0005737
Locus_72_Transcript_1/1_Confidence_1.000_Length_669		2.79921	7.63342	0.00175	28.526
Locus_2285_Transcript_1/1_Confidence_1.000_Length_1144		0.53873	5.34793	0.0139	28.0358
Locus_1940_Transcript_1/1_Confidence_1.000_Length_479		1.63291	6.42843	0.00723	27.7712
Locus_3069_Transcript_1/1_Confidence_1.000_Length_1267	isoform c	2.29154	7.05709	0.000623	27.2002	GO:0003700
Locus_737_Transcript_1/1_Confidence_1.000_Length_755	goliath e3 ubiquitin ligase	0.20248	4.95801	0.00171	27.0121	GO:0016874
Locus_1099_Transcript_1/1_Confidence_1.000_Length_1424		2.38682	7.13557	0.00021	26.8855
Locus_8034_Transcript_1/2_Confidence_0.667_Length_813		0.28068	4.99892	0.02	26.3228
Locus_770_Transcript_1/2_Confidence_0.750_Length_840		2.87919	7.59197	0.00168	26.2235
Locus_2770_Transcript_1/1_Confidence_1.000_Length_377		1.20439	5.88456	0.00112	25.6371
Locus_30390_Transcript_1/1_Confidence_1.000_Length_355	clone 403-like	4.19624	8.86352	0.000594	25.4092	GO:0005856
Locus_2151_Transcript_1/1_Confidence_1.000_Length_862	sec14-like protein 2-like	2.65287	7.31093	0.00256	25.2473
Locus_2062_Transcript_1/1_Confidence_1.000_Length_1371		1.00847	5.64041	0.00379	24.7944
Locus_5123_Transcript_1/1_Confidence_1.000_Length_590	arrestin domain-containing protein 3-like	1.4199	6.02697	0.00588	24.3706
Locus_7275_Transcript_1/1_Confidence_1.000_Length_2351	proton-coupled amino acid transporter 4-like	2.00702	6.6013	0.000184	24.1554	GO:0016021
Locus_3476_Transcript_3/3_Confidence_0.600_Length_811	isoform b	-0.23408	4.35824	0.000374	24.1227	GO:0009987
Locus_23867_Transcript_1/1_Confidence_1.000_Length_370	alpha-cardiac actin	2.8779	7.45534	0.00409	23.8753	GO:0009615
Locus_5723_Transcript_1/1_Confidence_1.000_Length_691		2.48068	7.03317	9.44e-05	23.4659
Locus_2692_Transcript_1/1_Confidence_1.000_Length_415	zinc finger cchc domain-containing protein 24	2.70148	7.24284	0.000143	23.2855	GO:0008270
Locus_437_Transcript_1/2_Confidence_0.750_Length_1172	upf0326 protein fam152b	3.13545	7.64316	0.00988	22.7487
Locus_2190_Transcript_1/1_Confidence_1.000_Length_613	sec14-like protein 2-like	1.27705	5.77865	0.0174	22.6526	GO:0006810
Locus_3742_Transcript_1/1_Confidence_1.000_Length_542		0.86564	5.36463	0.0075	22.6115
Locus_6456_Transcript_1/1_Confidence_1.000_Length_1367	t-complex protein 11-like protein 1-like isoform 2	1.14345	5.63861	0.00291	22.5516
Locus_693_Transcript_1/1_Confidence_1.000_Length_1131		1.34274	5.82299	0.00475	22.3199
Locus_11393_Transcript_1/1_Confidence_1.000_Length_466		1.09361	5.56585	0.00697	22.1961
Locus_2577_Transcript_1/1_Confidence_1.000_Length_1594		3.60949	8.0798	0.000153	22.1665
Locus_534_Transcript_1/2_Confidence_0.750_Length_2375	sequestosome 1-like	3.64497	8.10797	0.0019	22.0545
Locus_1124_Transcript_1/1_Confidence_1.000_Length_1209		3.11563	7.57299	0.000116	21.9684
Locus_13412_Transcript_1/1_Confidence_1.000_Length_819		0.08509	4.53758	0.0485	21.8943
Locus_1975_Transcript_1/1_Confidence_1.000_Length_1157		1.13459	5.56086	0.00273	21.5
Locus_1956_Transcript_1/1_Confidence_1.000_Length_395	isoform c	1.61457	6.03922	0.0339	21.4761	GO:0045475
Locus_13760_Transcript_1/1_Confidence_1.000_Length_588		0.56314	4.98633	0.0014	21.4542
Locus_2274_Transcript_1/1_Confidence_1.000_Length_757	neurochondrin homolog	2.41328	6.83548	0.0117	21.4395	GO:0005488
Locus_1662_Transcript_1/1_Confidence_1.000_Length_1506	butyrate induced	-0.46036	3.94891	0.00547	21.2482
Locus_2241_Transcript_1/1_Confidence_1.000_Length_677		0.88812	5.28609	0.0171	21.0824
Locus_3401_Transcript_1/1_Confidence_1.000_Length_470		1.21963	5.61246	0.00752	21.0075
Locus_4234_Transcript_1/1_Confidence_1.000_Length_762	15 kda selenoprotein	1.42265	5.80808	0.0298	20.9
Locus_881_Transcript_1/1_Confidence_1.000_Length_2527	isoform c	2.33332	6.70685	0.000562	20.7284	GO:0000022
Locus_7078_Transcript_1/1_Confidence_1.000_Length_293		1.68354	6.05676	0.0098	20.7239
Locus_808_Transcript_1/1_Confidence_1.000_Length_2137	flotillin-1-like isoform 1	2.61216	6.95621	0.000288	20.309	GO:0016600
Locus_1833_Transcript_1/1_Confidence_1.000_Length_857	growth factor receptor-bound protein 14-like	2.94896	7.26123	0.00487	19.8665	GO:0005829
Locus_1040_Transcript_1/1_Confidence_1.000_Length_1050	serine threonine-protein kinase nim1	1.48224	5.79299	0.0247	19.8458	GO:0004683
Locus_3119_Transcript_1/1_Confidence_1.000_Length_628	kazal domain-containing peptide	1.46819	5.76465	0.0226	19.6501
Locus_4146_Transcript_1/1_Confidence_1.000_Length_648	cchc-type zinc finger protein cg3800-like	0.7563	5.03857	0.00285	19.4578	GO:0007186
Locus_10840_Transcript_1/1_Confidence_1.000_Length_408		0.75705	5.03531	0.00135	19.4036
Locus_2026_Transcript_1/1_Confidence_1.000_Length_476		0.868	5.14501	0.000715	19.3869
Locus_1282_Transcript_1/1_Confidence_1.000_Length_907		2.42433	6.68839	0.00139	19.2136
Locus_3472_Transcript_1/1_Confidence_1.000_Length_498		0.48779	4.74922	0.00164	19.1786
Locus_145_Transcript_1/1_Confidence_1.000_Length_716		1.05297	5.31051	0.0087	19.127
Locus_3475_Transcript_1/1_Confidence_1.000_Length_695		1.37859	5.63613	0.0152	19.127
Locus_1082_Transcript_1/1_Confidence_1.000_Length_697		0.43328	4.68661	0.0254	19.0712
Locus_13109_Transcript_1/1_Confidence_1.000_Length_309		1.82468	6.06904	0.0011	18.953
Locus_2796_Transcript_1/1_Confidence_1.000_Length_1745		1.11591	5.35838	0.00572	18.9282
Locus_2895_Transcript_1/1_Confidence_1.000_Length_206		1.6918	5.92497	0.00184	18.8067
Locus_8419_Transcript_1/1_Confidence_1.000_Length_453		0.60611	4.83327	0.000566	18.7284
Locus_8731_Transcript_1/1_Confidence_1.000_Length_413	hypothetical protein ACD_80C00046G0013 [uncultured bacterium (gcode 4)]	1.51346	5.72585	0.0135	18.5377
Locus_3989_Transcript_1/1_Confidence_1.000_Length_1239	dual specificity tyrosine-phosphorylation-regulated kinase	-0.03469	4.17635	0.0369	18.5203	GO:0005524
Locus_1352_Transcript_1/1_Confidence_1.000_Length_693		0.81812	5.01418	0.0287	18.3291
Locus_889_Transcript_1/2_Confidence_0.750_Length_1826		2.13813	6.3284	0.000534	18.2556
Locus_11597_Transcript_1/1_Confidence_1.000_Length_334		0.99459	5.18236	7.96e-05	18.2239
Locus_354_Transcript_1/1_Confidence_1.000_Length_647	methionine-r-sulfoxide reductase b1	7.06992	11.2473	0.000538	18.0932	GO:0005737
Locus_3934_Transcript_1/1_Confidence_1.000_Length_813		1.15234	5.3232	0.0108	18.0116
Locus_4977_Transcript_2/2_Confidence_0.667_Length_1567	protein disabled	0.20567	4.37372	0.0232	17.9766
Locus_1960_Transcript_1/1_Confidence_1.000_Length_929		0.23661	4.39031	0.0107	17.7987
Locus_4929_Transcript_1/1_Confidence_1.000_Length_1292	poly(adp-ribose) glycohydrolase	1.48406	5.63365	0.0266	17.748	GO:0016787
Locus_2968_Transcript_1/1_Confidence_1.000_Length_784		1.53808	5.68459	0.00215	17.7102
Locus_189_Transcript_1/1_Confidence_1.000_Length_512		0.9578	5.09477	0.0104	17.5935
Locus_16386_Transcript_1/1_Confidence_1.000_Length_1005		-0.5435	3.58919	7.53e-05	17.5414
Locus_3030_Transcript_1/1_Confidence_1.000_Length_997		2.44297	6.57294	0.000913	17.5084
Locus_161_Transcript_1/1_Confidence_1.000_Length_2761	cd63 antigen	4.19059	8.31932	0.00439	17.4932
Locus_8130_Transcript_1/1_Confidence_1.000_Length_486		1.33002	5.45427	0.0218	17.4391
Locus_2801_Transcript_1/1_Confidence_1.000_Length_761		1.73901	5.85769	0.00356	17.3719
Locus_11237_Transcript_1/1_Confidence_1.000_Length_496	prominin-like protein	0.80862	4.92491	0.00105	17.3432
Locus_3703_Transcript_1/1_Confidence_1.000_Length_376		2.64887	6.76368	0.0222	17.3253
Locus_838_Transcript_1/1_Confidence_1.000_Length_331		2.25378	6.36464	0.00249	17.2779
Locus_3204_Transcript_1/1_Confidence_1.000_Length_962	protein fem-1 homolog b-like	1.57623	5.68542	0.0159	17.258	GO:0005737
Locus_6097_Transcript_1/1_Confidence_1.000_Length_251		2.26873	6.37678	0.0428	17.2444
Locus_97_Transcript_1/1_Confidence_1.000_Length_1101	tpa_inf: cathepsin b	5.73558	9.83883	0.000832	17.1871	GO:0035071
Locus_10917_Transcript_1/1_Confidence_1.000_Length_427	arrestin domain-containing protein 3	1.35805	5.45658	0.000538	17.1308
Locus_1280_Transcript_1/1_Confidence_1.000_Length_1593		4.85752	8.95582	6.26e-05	17.1282
Locus_4076_Transcript_1/1_Confidence_1.000_Length_605	ap-5 complex subunit beta-1	0.13751	4.23198	0.00754	17.0828
Locus_112_Transcript_1/6_Confidence_0.688_Length_2515	leucine-rich repeat-containing protein 20-like isoform 1	5.80472	9.89684	0.00318	17.055
Locus_1180_Transcript_1/1_Confidence_1.000_Length_656	zinc finger hit domain-containing protein 3-like	0.40526	4.49349	0.0013	17.009
Locus_2558_Transcript_1/1_Confidence_1.000_Length_672		0.86251	4.94981	0.0327	16.998
Locus_2898_Transcript_1/2_Confidence_0.750_Length_538	camp-dependent protein kinase catalytic	2.62714	6.71393	0.00189	16.9921	GO:0005488
Locus_855_Transcript_1/2_Confidence_0.750_Length_1185	serine protease inhibitor dipetalogastin	3.05342	7.13182	0.0166	16.8935	GO:0005576
Locus_6213_Transcript_1/1_Confidence_1.000_Length_894		1.73266	5.81085	0.00536	16.8912
Locus_1165_Transcript_1/1_Confidence_1.000_Length_392	growth factor receptor-bound protein 10	2.1481	6.22509	0.00356	16.877	GO:0046325
Locus_9356_Transcript_1/1_Confidence_1.000_Length_1739	nucleolar protein 56-like	-0.00123	4.07494	0.0161	16.8675
Locus_107_Transcript_1/1_Confidence_1.000_Length_557		4.8511	8.90952	3.11e-05	16.6612
Locus_6829_Transcript_1/1_Confidence_1.000_Length_410		1.08333	5.13915	0.00242	16.6312
Locus_222_Transcript_1/1_Confidence_1.000_Length_324		1.42296	5.47706	0.00309	16.6114
Locus_1060_Transcript_1/1_Confidence_1.000_Length_380	protein lin-37 homolog	0.80844	4.86054	0.00458	16.5883
Locus_9571_Transcript_1/1_Confidence_1.000_Length_1160		-0.08376	3.96723	0.00788	16.5756
Locus_4691_Transcript_1/1_Confidence_1.000_Length_298	dna-directed rna polymerases and iii subunit rpabc3-like	3.07197	7.10964	0.024	16.4233	GO:0003899
Locus_9386_Transcript_1/1_Confidence_1.000_Length_655		0.93578	4.9691	0.0141	16.3738
Locus_2726_Transcript_1/1_Confidence_1.000_Length_1014		1.30529	5.33739	0.0463	16.36
Locus_16309_Transcript_1/1_Confidence_1.000_Length_249		1.50235	5.53253	0.000445	16.3382
Locus_8463_Transcript_1/1_Confidence_1.000_Length_875	GK22861 [Drosophila willistoni]	1.09698	5.121	0.0171	16.2686	GO:0005488
Locus_237_Transcript_1/1_Confidence_1.000_Length_1560	sodium calcium exchanger	3.3539	7.37036	0.00212	16.1836	GO:0071436
Locus_13372_Transcript_1/2_Confidence_0.667_Length_372		0.92319	4.93748	0.00131	16.1592
Locus_13937_Transcript_1/1_Confidence_1.000_Length_374		0.91545	4.92918	0.046	16.153
Locus_7331_Transcript_1/1_Confidence_1.000_Length_551	retinol-binding protein	0.6569	4.66257	0.00367	16.0629
Locus_4718_Transcript_1/1_Confidence_1.000_Length_232		3.24054	7.24456	0.0312	16.0447
Locus_1342_Transcript_1/1_Confidence_1.000_Length_2132	solute carrier family 22 member 21-like	4.22557	8.2295	0.00171	16.0437	GO:0006810
Locus_1830_Transcript_1/1_Confidence_1.000_Length_635	beta tubulin	2.28282	6.2862	0.0362	16.0375	GO:0007411
Locus_4027_Transcript_1/1_Confidence_1.000_Length_2946	amp deaminase 2	3.10815	7.1064	0.00301	15.9806	GO:0006144
Locus_4184_Transcript_1/1_Confidence_1.000_Length_1008		0.84218	4.83444	0.00197	15.9144
Locus_914_Transcript_1/1_Confidence_1.000_Length_398		1.45952	5.44604	0.000678	15.8512
Locus_131_Transcript_9/9_Confidence_0.429_Length_387		2.80225	6.78287	0.0049	15.7865
Locus_11842_Transcript_1/2_Confidence_0.667_Length_700		1.50659	5.48109	0.0155	15.7197
Locus_2364_Transcript_1/1_Confidence_1.000_Length_389		2.02084	5.9932	0.0172	15.6963
Locus_6164_Transcript_1/1_Confidence_1.000_Length_457		1.2601	5.23095	0.00578	15.68
Locus_8391_Transcript_1/1_Confidence_1.000_Length_415		2.26083	6.23052	0.00465	15.6673
Locus_11121_Transcript_1/1_Confidence_1.000_Length_630	rna-directed dna polymerase from mobile element jockey-like	0.57909	4.54858	0.0116	15.6652
Locus_3047_Transcript_1/1_Confidence_1.000_Length_407		1.8679	5.83606	0.0201	15.6508
Locus_2460_Transcript_1/1_Confidence_1.000_Length_955		3.98154	7.9489	0.00737	15.6421
Locus_5614_Transcript_1/1_Confidence_1.000_Length_323		2.15073	6.11475	0.0043	15.6059
Locus_6293_Transcript_1/1_Confidence_1.000_Length_429	protein isoform	1.5463	5.50192	0.00161	15.5153	GO:0005737
Locus_7261_Transcript_1/1_Confidence_1.000_Length_407		0.77891	4.73339	0.000342	15.503
Locus_11628_Transcript_1/1_Confidence_1.000_Length_938	peptidoglycan recognition protein	0.2227	4.1762	0.0204	15.4925	GO:0042834
Locus_6462_Transcript_1/1_Confidence_1.000_Length_203		2.09748	6.04967	0.00092	15.4785
Locus_11625_Transcript_1/1_Confidence_1.000_Length_763		-0.14606	3.80136	0.000156	15.4274
Locus_1537_Transcript_1/1_Confidence_1.000_Length_640	inosine triphosphate pyrophosphatase	0.44089	4.3759	0.000525	15.2953	GO:0047429
Locus_3155_Transcript_1/1_Confidence_1.000_Length_385	rho-associated protein	0.84077	4.76965	0.00536	15.2304	GO:0044237
Locus_5824_Transcript_1/1_Confidence_1.000_Length_992	isoform a	1.00815	4.93327	0.00559	15.1907	GO:0004430
Locus_1153_Transcript_1/1_Confidence_1.000_Length_578	polyamine-modulated factor 1	0.27287	4.18008	0.00528	15.0034	GO:0000278
Locus_4488_Transcript_1/1_Confidence_1.000_Length_1321	grb2 associated binder	1.45204	5.35918	0.00452	15.0026
Locus_1409_Transcript_1/1_Confidence_1.000_Length_314		1.66318	5.56985	0.00412	14.9977
Locus_5039_Transcript_1/1_Confidence_1.000_Length_1282	surfeit locus protein 6 homolog	0.90274	4.80613	0.00582	14.9637	GO:0005488
Locus_4474_Transcript_1/2_Confidence_0.750_Length_950		1.93759	5.83502	0.00184	14.902
Locus_4267_Transcript_1/1_Confidence_1.000_Length_406		2.15412	6.04984	0.00339	14.8844
Locus_11411_Transcript_1/1_Confidence_1.000_Length_637		0.63264	4.5276	0.00743	14.8765
Locus_5306_Transcript_1/1_Confidence_1.000_Length_846		1.41473	5.3071	0.0366	14.8499
Locus_378_Transcript_3/3_Confidence_0.714_Length_1622	dual specificity phosphatase 14	3.59087	7.47783	0.000419	14.7942	GO:0006470
Locus_19307_Transcript_1/1_Confidence_1.000_Length_327	hypothetical protein LEMA_P084450.1 [Leptosphaeria maculans JN3]	1.09465	4.97773	0.000941	14.7545
Locus_2440_Transcript_1/1_Confidence_1.000_Length_1223		0.36826	4.24564	0.013	14.6963
Locus_3303_Transcript_1/1_Confidence_1.000_Length_928		1.01214	4.88635	0.0129	14.664
Locus_5335_Transcript_1/1_Confidence_1.000_Length_1172	dna double-strand break repair rad50	-0.09861	3.77417	0.00487	14.6495
Locus_7179_Transcript_1/1_Confidence_1.000_Length_511	major royal jelly protein 1	0.45061	4.32051	0.000225	14.6202
Locus_9927_Transcript_1/1_Confidence_1.000_Length_622		0.16702	4.03366	0.000173	14.5873
Locus_2118_Transcript_1/1_Confidence_1.000_Length_662		1.83277	5.69838	0.0165	14.5769
Locus_1052_Transcript_1/1_Confidence_1.000_Length_350		1.50659	5.37198	0.00807	14.5747
Locus_10768_Transcript_1/1_Confidence_1.000_Length_380	sodium calcium exchanger	1.37794	5.24186	0.0173	14.5598	GO:0005432
Locus_1179_Transcript_1/1_Confidence_1.000_Length_1176	microtubule-associated protein jupiter-like	2.38021	6.24403	0.0139	14.5588
Locus_9141_Transcript_1/2_Confidence_0.750_Length_1014	orm1-like protein 3	0.30529	4.1675	0.00173	14.5425	GO:0035339
Locus_326_Transcript_1/1_Confidence_1.000_Length_2456	zinc finger protein	2.60615	6.46229	0.00041	14.4815	GO:0008270
Locus_3145_Transcript_1/1_Confidence_1.000_Length_886		1.69496	5.55096	0.00488	14.4801
Locus_1382_Transcript_1/1_Confidence_1.000_Length_881	sodium calcium exchanger 3-like	2.05609	5.912	9.7e-05	14.4792	GO:0005432
Locus_3646_Transcript_1/1_Confidence_1.000_Length_857		-0.31367	3.53682	0.000176	14.4249
Locus_7282_Transcript_1/1_Confidence_1.000_Length_310		1.82002	5.66692	0.000616	14.389
Locus_9108_Transcript_1/1_Confidence_1.000_Length_1211		0.96147	4.79865	0.00179	14.2924
Locus_7303_Transcript_1/1_Confidence_1.000_Length_425		1.55982	5.38864	0.00393	14.2099
Locus_1039_Transcript_1/1_Confidence_1.000_Length_323		1.04291	4.87108	0.000799	14.2035
Locus_6525_Transcript_1/1_Confidence_1.000_Length_533	transcription factor 25	0.40436	4.22561	0.00464	14.1355
Locus_73_Transcript_5/5_Confidence_0.636_Length_1538	h(+) cl(-) exchange transporter 7-like	2.15485	5.97021	0.00362	14.0779	GO:0005247
Locus_9197_Transcript_1/1_Confidence_1.000_Length_763	ring finger protein 181	1.96125	5.77206	0.0438	14.0336	GO:0008270
Locus_10539_Transcript_1/1_Confidence_1.000_Length_335		1.3748	5.1645	0.00167	13.8297
Locus_121_Transcript_1/1_Confidence_1.000_Length_2216	facilitated trehalose transporter tret1-like	4.60603	8.3918	0.0019	13.7921	GO:0022891
Locus_8371_Transcript_1/1_Confidence_1.000_Length_889	autophagy-related protein 3	1.26907	5.05094	0.00373	13.7549	GO:0015031
Locus_4107_Transcript_1/1_Confidence_1.000_Length_1656	protein kr-h2	2.01991	5.80042	0.000302	13.7419	GO:0016021
Locus_3034_Transcript_1/1_Confidence_1.000_Length_1527		1.96628	5.74383	0.024	13.7137
Locus_4124_Transcript_1/1_Confidence_1.000_Length_752		2.00566	5.78293	0.00301	13.7111
Locus_225_Transcript_1/1_Confidence_1.000_Length_667		1.43791	5.2149	0.0367	13.7084
Locus_11698_Transcript_1/1_Confidence_1.000_Length_540		1.21432	4.98428	0.00503	13.6418
Locus_3235_Transcript_1/1_Confidence_1.000_Length_867		2.04602	5.81182	0.000659	13.6025
Locus_14372_Transcript_1/1_Confidence_1.000_Length_321	odd oz protein	1.63592	5.39894	0.0176	13.5764	GO:0045467
Locus_148_Transcript_1/1_Confidence_1.000_Length_2903	nuclear receptor interaction protein	3.06403	6.82681	0.000787	13.5741	GO:0080008
Locus_11052_Transcript_1/1_Confidence_1.000_Length_175		1.92709	5.68682	0.00645	13.5454
Locus_4520_Transcript_1/1_Confidence_1.000_Length_173		1.94367	5.69311	0.000186	13.4491
Locus_7622_Transcript_1/1_Confidence_1.000_Length_708	carbohydrate sulfotransferase 11-like	1.4902	5.23884	0.00787	13.4417	GO:0008146
Locus_13792_Transcript_1/1_Confidence_1.000_Length_382		1.18538	4.93299	0.00111	13.432
Locus_3512_Transcript_1/1_Confidence_1.000_Length_487		3.29914	7.04569	0.0211	13.4222
Locus_4285_Transcript_1/1_Confidence_1.000_Length_357		2.80219	6.54551	0.0433	13.3921
Locus_2411_Transcript_1/2_Confidence_0.750_Length_697		1.81508	5.55743	0.00132	13.3831
Locus_3464_Transcript_1/1_Confidence_1.000_Length_1598	single-stranded dna-binding protein 3-like	2.46889	6.20616	0.000959	13.3361	GO:0003697
Locus_3611_Transcript_1/1_Confidence_1.000_Length_1028		1.46695	5.20378	0.0113	13.3321
Locus_6195_Transcript_1/1_Confidence_1.000_Length_765		1.48579	5.22144	0.0161	13.3212
Locus_4209_Transcript_1/1_Confidence_1.000_Length_529	mediator of rna polymerase ii transcription subunit 6	0.71569	4.44958	0.000873	13.305	GO:0016592
Locus_5852_Transcript_1/1_Confidence_1.000_Length_1533		1.72379	5.45567	0.00338	13.2864
Locus_4846_Transcript_1/1_Confidence_1.000_Length_623		1.58703	5.31625	0.0152	13.2619
Locus_9130_Transcript_1/1_Confidence_1.000_Length_256		1.44779	5.17543	0.00207	13.2474
Locus_1944_Transcript_1/1_Confidence_1.000_Length_1136		2.8757	6.60247	0.000665	13.2395
Locus_2795_Transcript_1/1_Confidence_1.000_Length_818		1.68064	5.39684	0.0434	13.1428
Locus_5038_Transcript_1/1_Confidence_1.000_Length_683		1.01374	4.72679	0.00922	13.1142
Locus_4227_Transcript_1/1_Confidence_1.000_Length_268		1.39626	5.10439	0.00279	13.0695
Locus_10452_Transcript_1/1_Confidence_1.000_Length_403		1.30316	5.00245	0.0146	12.9896
Locus_5816_Transcript_1/1_Confidence_1.000_Length_747	coiled-coil domain-containing protein 115-like	0.21785	3.9161	0.00117	12.9803
Locus_304_Transcript_1/2_Confidence_0.750_Length_1623		2.35	6.04691	0.00599	12.9683
Locus_946_Transcript_1/1_Confidence_1.000_Length_749	ran-binding protein 3	0.88066	4.57713	0.00741	12.9643	GO:0008536
Locus_365_Transcript_1/1_Confidence_1.000_Length_2953	cg6108 cg6108-pa	3.78427	7.4764	0.000182	12.9253
Locus_10571_Transcript_1/1_Confidence_1.000_Length_542		0.68066	4.36603	0.000683	12.8649
Locus_126_Transcript_1/1_Confidence_1.000_Length_1449	cathepsin l	5.34164	9.02401	0.00159	12.8383	GO:0004197
Locus_483_Transcript_1/1_Confidence_1.000_Length_291		1.27747	4.95878	0.00211	12.8287
Locus_1870_Transcript_1/1_Confidence_1.000_Length_1224		3.7492	7.42784	0.00277	12.8051
Locus_1369_Transcript_1/1_Confidence_1.000_Length_628	mak10-like amino-acid n-acetyltransferase subunit	2.21113	5.88449	0.00681	12.7582
Locus_4731_Transcript_1/1_Confidence_1.000_Length_862		1.20626	4.87914	0.000291	12.7541
Locus_10627_Transcript_1/1_Confidence_1.000_Length_717		1.13864	4.80918	0.000132	12.7334
Locus_1857_Transcript_1/1_Confidence_1.000_Length_460		1.11686	4.7852	0.0172	12.7139
Locus_3169_Transcript_1/1_Confidence_1.000_Length_181		3.12462	6.79229	0.0223	12.708
Locus_2122_Transcript_1/1_Confidence_1.000_Length_417		0.67439	4.34076	0.0201	12.6965
Locus_3184_Transcript_1/1_Confidence_1.000_Length_1815	protein yippee-like 5	2.27785	5.94205	0.000244	12.6775	GO:0055114
Locus_10330_Transcript_1/1_Confidence_1.000_Length_430		0.6996	4.36068	0.0229	12.6501
Locus_14782_Transcript_1/1_Confidence_1.000_Length_731		-0.08425	3.57677	2.55e-06	12.6495
Locus_7875_Transcript_1/1_Confidence_1.000_Length_1367		0.93098	4.58864	0.0141	12.6202
Locus_9078_Transcript_1/1_Confidence_1.000_Length_564		1.59223	5.2475	0.00886	12.5993
Locus_8262_Transcript_1/1_Confidence_1.000_Length_907	magnesium transporter nipa2-like	-0.44666	3.20007	0.00153	12.5249	GO:0030514
Locus_7100_Transcript_1/1_Confidence_1.000_Length_423		1.76161	5.4075	0.00587	12.5177
Locus_4462_Transcript_1/1_Confidence_1.000_Length_410		1.41667	5.06116	0.00629	12.5055
Locus_6342_Transcript_1/1_Confidence_1.000_Length_321		1.62136	5.26574	0.0226	12.5045
Locus_1700_Transcript_1/2_Confidence_0.750_Length_612		2.32524	5.96633	0.0142	12.4761
Locus_9500_Transcript_3/4_Confidence_0.625_Length_975		0.69521	4.33553	0.0296	12.4694
Locus_6933_Transcript_1/1_Confidence_1.000_Length_866		0.41256	4.05094	0.0423	12.4527
Locus_3150_Transcript_1/1_Confidence_1.000_Length_2442		0.72358	4.36065	0.00468	12.4413
Locus_16505_Transcript_1/1_Confidence_1.000_Length_1887	probable dolichyl pyrophosphate glc1man9 c2 alpha- -glucosyltransferase	-1.4524	2.18395	0.00273	12.4351	GO:0005789
Locus_3385_Transcript_1/1_Confidence_1.000_Length_983	arrestin domain containing 4	2.98237	6.61669	0.000145	12.4176
Locus_16250_Transcript_1/1_Confidence_1.000_Length_232		1.5715	5.20422	0.00201	12.4039
Locus_5885_Transcript_1/1_Confidence_1.000_Length_267	b( +)-type amino acid transporter 1-like	1.8871	5.51926	0.0223	12.3991	GO:0016021
Locus_3213_Transcript_1/1_Confidence_1.000_Length_1436	isoform a	3.92731	7.55651	0.0091	12.3737	GO:0042048
Locus_353_Transcript_1/2_Confidence_0.667_Length_2306		5.16557	8.79293	0.0111	12.3578
Locus_7153_Transcript_1/1_Confidence_1.000_Length_513		0.87548	4.50027	0.0109	12.3359
Locus_6362_Transcript_1/1_Confidence_1.000_Length_546		2.7267	6.35024	0.00219	12.3252
Locus_2330_Transcript_1/1_Confidence_1.000_Length_462		2.10605	5.72565	0.0125	12.2916
Locus_2522_Transcript_1/1_Confidence_1.000_Length_1122		1.79491	5.40622	5.61e-05	12.2212
Locus_7852_Transcript_1/1_Confidence_1.000_Length_503		2.12173	5.73225	0.00111	12.2145
Locus_3214_Transcript_1/1_Confidence_1.000_Length_692		0.76883	4.37792	0.0245	12.2024
Locus_9296_Transcript_1/1_Confidence_1.000_Length_759		1.19486	4.80377	0.0047	12.2009
Locus_888_Transcript_1/1_Confidence_1.000_Length_843	protein charybde-like	3.12567	6.73303	0.0163	12.1878	GO:0005737
Locus_14834_Transcript_1/1_Confidence_1.000_Length_321	ino80 complex subunit c-like	1.43638	5.04281	0.0089	12.1799	GO:0043234
Locus_6483_Transcript_1/1_Confidence_1.000_Length_649		0.03622	3.63902	0.000279	12.1493
Locus_2684_Transcript_1/1_Confidence_1.000_Length_265		2.11596	5.71769	0.0019	12.1403
Locus_6049_Transcript_1/1_Confidence_1.000_Length_355	adenylate cyclase	1.49067	5.09126	0.0106	12.1306
Locus_9669_Transcript_1/1_Confidence_1.000_Length_796		0.98784	4.58687	0.000166	12.1175
Locus_5107_Transcript_1/1_Confidence_1.000_Length_411		1.07982	4.67795	0.00313	12.1101
Locus_8921_Transcript_1/1_Confidence_1.000_Length_490	ubiquitinyl c19 peptidase	2.02116	5.61725	0.0228	12.0929	GO:0005488
Locus_1804_Transcript_1/1_Confidence_1.000_Length_439		2.37471	5.96954	2.65e-05	12.0824
Locus_10583_Transcript_1/1_Confidence_1.000_Length_660		0.83713	4.43039	0.0274	12.0692
Locus_3978_Transcript_1/1_Confidence_1.000_Length_1858	scavenger receptor class b member 1-like	0.83906	4.43152	0.0113	12.0625
Locus_6995_Transcript_1/1_Confidence_1.000_Length_506		2.69812	6.28908	0.0021	12.05
Locus_10923_Transcript_1/1_Confidence_1.000_Length_294		1.17862	4.76683	0.00847	12.027
Locus_6453_Transcript_1/1_Confidence_1.000_Length_324		1.10794	4.69263	0.0319	11.9977
Locus_9659_Transcript_1/1_Confidence_1.000_Length_528	mmr1 hsr1 gtp binding protein	0.38509	3.96794	0.000113	11.9825	GO:0005622
Locus_5781_Transcript_1/1_Confidence_1.000_Length_371		2.08919	5.66708	0.00873	11.9413
Locus_1482_Transcript_1/1_Confidence_1.000_Length_748	upf0539 protein cg14977-like	1.7132	5.28921	0.00345	11.9258
Locus_9803_Transcript_1/1_Confidence_1.000_Length_517		2.05109	5.62661	0.0372	11.9217
Locus_24441_Transcript_1/1_Confidence_1.000_Length_716	upf0587 protein c1orf123 homolog	1.14065	4.71149	0.0151	11.8831
Locus_154_Transcript_2/3_Confidence_0.667_Length_1788	isoform i	6.30928	9.87918	0.0161	11.8753	GO:0007498
Locus_4564_Transcript_1/1_Confidence_1.000_Length_2150		2.91477	6.48438	0.000461	11.873
Locus_3596_Transcript_2/2_Confidence_0.750_Length_1211		0.57747	4.14627	0.0222	11.8663
Locus_17825_Transcript_1/1_Confidence_1.000_Length_448		0.57094	4.13569	0.00117	11.833
Locus_5303_Transcript_1/1_Confidence_1.000_Length_502	integrin alpha-4- partial	1.31959	4.88359	0.0463	11.8269
Locus_15095_Transcript_1/1_Confidence_1.000_Length_575		0.92873	4.49185	0.00231	11.8197
Locus_9124_Transcript_1/1_Confidence_1.000_Length_1072		1.63251	5.19559	0.000876	11.8193
Locus_3167_Transcript_1/1_Confidence_1.000_Length_918		0.11545	3.67698	0.00874	11.8067
Locus_8166_Transcript_1/1_Confidence_1.000_Length_1517		-0.27587	3.27997	0.00445	11.7602
Locus_12661_Transcript_1/1_Confidence_1.000_Length_1402		0.44032	3.99274	0.0263	11.7323
Locus_692_Transcript_1/1_Confidence_1.000_Length_415		1.39918	4.94485	0.0109	11.6776
Locus_5636_Transcript_1/1_Confidence_1.000_Length_341		0.96467	4.50623	0.00129	11.6444
Locus_10209_Transcript_1/1_Confidence_1.000_Length_350		1.01114	4.54677	0.0173	11.5966
Locus_3382_Transcript_1/1_Confidence_1.000_Length_1403		1.61081	5.14619	0.000428	11.5946
Locus_7253_Transcript_1/1_Confidence_1.000_Length_549		1.52381	5.0588	0.000794	11.5915
Locus_8785_Transcript_1/1_Confidence_1.000_Length_1371	trna-splicing ligase homolog	1.02327	4.5582	0.0213	11.591	GO:0005737
Locus_4785_Transcript_1/1_Confidence_1.000_Length_453		1.46777	5.00237	0.00678	11.5884
Locus_10886_Transcript_1/1_Confidence_1.000_Length_265		1.4125	4.94605	0.031	11.5799
Locus_3349_Transcript_1/3_Confidence_0.714_Length_5824	segmentation protein cap n collar	1.56162	5.09461	0.00381	11.5754	GO:0006351
Locus_7057_Transcript_1/1_Confidence_1.000_Length_707		0.96391	4.49661	0.0101	11.573
Locus_3685_Transcript_1/1_Confidence_1.000_Length_1200	short coiled-coil protein b-like	1.20066	4.7319	0.00941	11.5614
Locus_3665_Transcript_1/1_Confidence_1.000_Length_1324		-0.41289	3.11319	0.00775	11.5201
Locus_1703_Transcript_1/1_Confidence_1.000_Length_1545		2.90753	6.43109	0.00642	11.5
Locus_507_Transcript_1/1_Confidence_1.000_Length_1748		1.18631	4.70985	0.00941	11.4998
Locus_10593_Transcript_1/1_Confidence_1.000_Length_769		-0.15736	3.36531	0.00247	11.4929
Locus_12225_Transcript_1/1_Confidence_1.000_Length_423		1.15378	4.67555	0.0142	11.4857
Locus_12510_Transcript_1/2_Confidence_0.750_Length_1003	golgin subfamily a member 2-like	0.12604	3.64662	0.00398	11.4763	GO:0005794
Locus_19331_Transcript_1/1_Confidence_1.000_Length_632		2.56634	6.08018	0.0227	11.4227
Locus_7995_Transcript_1/1_Confidence_1.000_Length_336	annexin b11 isoform a	1.05548	4.5674	0.000643	11.4076	GO:0005488
Locus_8861_Transcript_1/1_Confidence_1.000_Length_681	disco-interacting protein 2	0.68464	4.19465	0.0163	11.3925	GO:0008152
Locus_3412_Transcript_1/1_Confidence_1.000_Length_1780	n -(beta-n-acetylglucosaminyl)-l-asparaginase	1.20323	4.71099	1.21e-05	11.3747	GO:0016787
Locus_155_Transcript_1/1_Confidence_1.000_Length_3251	isoform a	4.83616	8.34228	6.82e-05	11.3618	GO:0016787
Locus_3739_Transcript_1/1_Confidence_1.000_Length_426		1.69477	5.20008	0.00118	11.3555
Locus_4636_Transcript_1/1_Confidence_1.000_Length_506		0.3953	3.89986	0.00306	11.3495
Locus_2391_Transcript_1/1_Confidence_1.000_Length_2840		2.71027	6.21459	0.00351	11.3477
Locus_15093_Transcript_1/1_Confidence_1.000_Length_729		0.36852	3.87181	0.0138	11.3395
Locus_3198_Transcript_1/1_Confidence_1.000_Length_906		1.13443	4.63346	0.00105	11.306
Locus_8949_Transcript_1/1_Confidence_1.000_Length_310		1.48669	4.98238	0.00395	11.28
Locus_4332_Transcript_1/1_Confidence_1.000_Length_547		0.7829	4.27776	0.015	11.2735
Locus_9028_Transcript_1/1_Confidence_1.000_Length_712		0.72772	4.2217	0.0397	11.2665
Locus_7314_Transcript_1/1_Confidence_1.000_Length_1116		0.63869	4.12818	0.0333	11.2316
Locus_2116_Transcript_1/2_Confidence_0.750_Length_1280		4.16726	7.65408	0.00203	11.2108
Locus_5088_Transcript_1/1_Confidence_1.000_Length_667	upf0536 protein c12orf66-like	0.7146	4.19969	0.00186	11.1973
Locus_3731_Transcript_1/1_Confidence_1.000_Length_302		1.7194	5.2026	0.00737	11.1827
Locus_735_Transcript_1/1_Confidence_1.000_Length_502	transcription initiation factor tfiid subunit 2-like	1.1246	4.59807	0.0035	11.1075	GO:0008237
Locus_1609_Transcript_1/2_Confidence_0.750_Length_520		0.93543	4.40684	0.0145	11.0917
Locus_8709_Transcript_1/1_Confidence_1.000_Length_400	transcription factor iifalpha	1.30394	4.77131	0.0219	11.0607	GO:0005674
Locus_5702_Transcript_1/1_Confidence_1.000_Length_538		0.69135	4.15424	0.0175	11.0264
Locus_1268_Transcript_1/1_Confidence_1.000_Length_565		1.58967	5.04636	0.0156	10.9791
Locus_4208_Transcript_1/1_Confidence_1.000_Length_555	glutathione s-transferase	1.50812	4.95989	0.000338	10.9417
Locus_5497_Transcript_1/2_Confidence_0.750_Length_1496	major facilitator superfamily domain-containing protein 1-like	2.12067	5.56974	0.00245	10.9213	GO:0055085
Locus_805_Transcript_1/1_Confidence_1.000_Length_1736		0.99369	4.44263	0.0291	10.9203
Locus_2394_Transcript_1/1_Confidence_1.000_Length_1258	cap-gly domain-containing linker protein 1	3.02514	6.47273	4.63e-05	10.9101	GO:0051010
Locus_7292_Transcript_1/1_Confidence_1.000_Length_258		1.45112	4.89646	0.00368	10.8931
Locus_3183_Transcript_1/1_Confidence_1.000_Length_299		1.53881	4.98406	0.0216	10.8924
Locus_11974_Transcript_1/1_Confidence_1.000_Length_267	hemocyte protein-glutamine gamma-glutamyltransferase-like	1.8871	5.33129	0.032	10.8844	GO:0018149
Locus_3075_Transcript_1/1_Confidence_1.000_Length_482		1.04491	4.48857	0.0105	10.8804
Locus_14258_Transcript_1/1_Confidence_1.000_Length_722	sorting nexin-25-like	-0.03351	3.40586	0.000142	10.848	GO:0008340
Locus_296_Transcript_1/1_Confidence_1.000_Length_1901	glutamate receptor-interacting protein 1 isoform 1	2.75753	6.19284	0.00468	10.8176	GO:0044456
Locus_6221_Transcript_1/3_Confidence_0.600_Length_495		0.81153	4.24527	0.00176	10.8058
Locus_2812_Transcript_1/1_Confidence_1.000_Length_742		1.22754	4.66104	0.00738	10.804
Locus_1134_Transcript_1/1_Confidence_1.000_Length_1010	variable lymphocyte receptor a	2.54447	5.97692	0.0156	10.7962	GO:0005488
Locus_7625_Transcript_1/1_Confidence_1.000_Length_1111		0.64517	4.07687	0.0258	10.7906
Locus_28193_Transcript_1/1_Confidence_1.000_Length_481	activating molecule in becn1-regulated autophagy protein 1	0.51959	3.94997	0.000156	10.7808	GO:0005737
Locus_115_Transcript_1/1_Confidence_1.000_Length_395		1.66543	5.09581	0.0106	10.7808
Locus_3939_Transcript_1/1_Confidence_1.000_Length_355		0.99067	4.41833	0.0308	10.7604
Locus_1466_Transcript_1/1_Confidence_1.000_Length_1031		1.0221	4.44827	0.0264	10.7493
Locus_2754_Transcript_1/1_Confidence_1.000_Length_462		1.02655	4.45211	0.0201	10.7448
Locus_4211_Transcript_1/1_Confidence_1.000_Length_823	mitogen-activated protein kinase kinase kinase 7	4.87898	8.30451	0.00227	10.7445	GO:0002756
Locus_4980_Transcript_1/1_Confidence_1.000_Length_481		1.98369	5.40662	0.0294	10.7252
Locus_3086_Transcript_1/1_Confidence_1.000_Length_1187		1.09766	4.51867	0.00505	10.7109
Locus_18633_Transcript_1/1_Confidence_1.000_Length_132		3.9936	7.41334	0.0364	10.7015
Locus_11441_Transcript_1/1_Confidence_1.000_Length_467		0.5622	3.97964	0.000489	10.6844
Locus_2910_Transcript_1/2_Confidence_0.750_Length_1187	prominin-like isoform 1	2.603	6.01082	0.000767	10.6135
Locus_10641_Transcript_1/1_Confidence_1.000_Length_838	gag protein	0.91366	4.32132	0.0206	10.6123	GO:0005488
Locus_9745_Transcript_1/1_Confidence_1.000_Length_416		1.06237	4.46761	0.00813	10.5944
Locus_312_Transcript_1/1_Confidence_1.000_Length_1542		2.38201	5.785	0.00126	10.5779
Locus_8787_Transcript_1/1_Confidence_1.000_Length_727		0.92367	4.32637	0.0103	10.5759
Locus_3847_Transcript_1/1_Confidence_1.000_Length_848	adenosine deaminase	0.22988	3.63169	0.00644	10.5693	GO:0046128
Locus_9135_Transcript_1/1_Confidence_1.000_Length_354	single-stranded dna-binding protein 3-like	1.49474	4.89645	0.0179	10.5685	GO:0003697
Locus_9774_Transcript_1/2_Confidence_0.667_Length_627	eh domain-containing protein 3	1.66548	5.06258	0.0272	10.5349	GO:0005525
Locus_213_Transcript_1/2_Confidence_0.750_Length_1183		1.71853	5.11459	0.00113	10.5273
Locus_4745_Transcript_1/1_Confidence_1.000_Length_395		1.66543	5.06065	0.0123	10.5212
Locus_475_Transcript_3/3_Confidence_0.667_Length_3164	cysteine proteinase cg12163	5.39583	8.78643	0.000563	10.4875	GO:0006508
Locus_2392_Transcript_1/1_Confidence_1.000_Length_556		1.41785	4.807	0.0148	10.477
Locus_5626_Transcript_1/1_Confidence_1.000_Length_1382		1.44355	4.83128	0.0217	10.4666
Locus_13835_Transcript_1/1_Confidence_1.000_Length_587		0.89893	4.28533	0.00755	10.457
Locus_15420_Transcript_1/1_Confidence_1.000_Length_405		0.7677	4.15244	0.00356	10.445
Locus_5955_Transcript_1/1_Confidence_1.000_Length_559	and ph domain-containing protein 6-like	1.30278	4.68327	0.000368	10.4143	GO:0009987
Locus_9690_Transcript_1/1_Confidence_1.000_Length_1075	protein rrp5 homolog	-0.62233	2.75561	0.005	10.3958	GO:0005829
Locus_3386_Transcript_1/1_Confidence_1.000_Length_1062	brain chitinase and chia	1.01254	4.39001	0.0283	10.3925	GO:0005975
Locus_2051_Transcript_1/1_Confidence_1.000_Length_1266		3.60067	6.97779	0.00064	10.39
Locus_11978_Transcript_1/1_Confidence_1.000_Length_276		1.26977	4.64571	0.0145	10.3815
Locus_1465_Transcript_1/1_Confidence_1.000_Length_579		1.85451	5.23025	0.017	10.38
Locus_5414_Transcript_1/1_Confidence_1.000_Length_1075	lys-63-specific deubiquitinase brcc36-like	0.416	3.79159	0.00703	10.379	GO:0031593
Locus_14328_Transcript_1/1_Confidence_1.000_Length_231		2.10605	5.48164	0.0103	10.379
Locus_9626_Transcript_1/1_Confidence_1.000_Length_390		1.15548	4.5307	0.00172	10.3763
Locus_3853_Transcript_1/1_Confidence_1.000_Length_775		0.16476	3.53428	0.00316	10.3354
Locus_8273_Transcript_1/1_Confidence_1.000_Length_588		1.56314	4.93094	0.0211	10.3231
Locus_2166_Transcript_1/1_Confidence_1.000_Length_1095	26s proteasome non-atpase regulatory subunit 8	3.15121	6.51878	0.000911	10.3215	GO:0005838
Locus_5411_Transcript_1/1_Confidence_1.000_Length_1210		1.87015	5.23763	0.0019	10.3207
Locus_2689_Transcript_1/1_Confidence_1.000_Length_1036		2.17907	5.54561	0.00331	10.314
Locus_8271_Transcript_1/1_Confidence_1.000_Length_273		2.77737	6.14354	0.00328	10.3114
Locus_17938_Transcript_1/1_Confidence_1.000_Length_492		1.78926	5.1548	0.0244	10.3069
Locus_10795_Transcript_1/1_Confidence_1.000_Length_572		0.93628	4.29888	0.00214	10.286
Locus_105_Transcript_1/1_Confidence_1.000_Length_3732	reticulocyte-binding protein 2-like protein a	3.87186	7.22972	7.16e-05	10.2522
Locus_1660_Transcript_4/5_Confidence_0.636_Length_1994		3.98894	7.34444	0.00048	10.2355
Locus_9432_Transcript_1/1_Confidence_1.000_Length_747	ribonuclease p mrp subunit	0.88452	4.23702	0.00907	10.2142
Locus_2254_Transcript_1/1_Confidence_1.000_Length_785		2.36088	5.71042	0.0235	10.1932
Locus_15780_Transcript_1/1_Confidence_1.000_Length_930	ubiquitin carboxyl-terminal hydrolase 5	0.95837	4.30599	0.0274	10.1797	GO:0006511
Locus_3037_Transcript_1/1_Confidence_1.000_Length_770		2.42573	5.77012	9.97e-05	10.1569
Locus_3233_Transcript_1/2_Confidence_0.750_Length_647	mitogen-activated protein kinase kinase 1-interacting protein 1	2.57834	5.92261	0.00381	10.1561	GO:0071986
Locus_3387_Transcript_1/1_Confidence_1.000_Length_1034		0.96341	4.30624	0.0183	10.1459
Locus_10199_Transcript_1/1_Confidence_1.000_Length_362		2.12462	5.46565	0.000678	10.1332
Locus_45_Transcript_1/1_Confidence_1.000_Length_444		1.30173	4.64205	0.0396	10.1283
Locus_5932_Transcript_1/1_Confidence_1.000_Length_431		2.73458	6.07482	0.0024	10.1278
Locus_4923_Transcript_1/1_Confidence_1.000_Length_1216	v-atpase 69 kda subunit isoform a	1.28886	4.62863	0.0292	10.1244	GO:0042777
Locus_403_Transcript_1/1_Confidence_1.000_Length_1687	isoform b	5.70295	9.04213	0.00208	10.1203	GO:0005811
Locus_9243_Transcript_1/2_Confidence_0.750_Length_912	carbonyl reductase	0.83789	4.17632	0.036	10.115	GO:0008152
Locus_9828_Transcript_1/1_Confidence_1.000_Length_456		1.45824	4.79435	0.00693	10.0988
Locus_3482_Transcript_1/1_Confidence_1.000_Length_1475	ras-related protein rap-1b-like	1.56965	4.9043	0.0027	10.0886	GO:0006930
Locus_7370_Transcript_1/1_Confidence_1.000_Length_451		1.27916	4.61192	0.0227	10.0753
Locus_622_Transcript_1/2_Confidence_0.667_Length_1317		4.38631	7.71776	0.00195	10.0662
Locus_8897_Transcript_1/1_Confidence_1.000_Length_1241		1.52862	4.85886	0.0183	10.0578
Locus_4695_Transcript_1/1_Confidence_1.000_Length_258		1.95112	5.28046	0.0321	10.0515
Locus_194_Transcript_1/1_Confidence_1.000_Length_648		1.61795	4.94567	0.00988	10.0402
Locus_5369_Transcript_1/2_Confidence_0.750_Length_938	synaptic vesicle membrane protein vat-1 homolog	1.79412	5.12158	0.00518	10.0384
Locus_9322_Transcript_1/1_Confidence_1.000_Length_829		1.12423	4.45114	0.0253	10.0346
Locus_10914_Transcript_1/1_Confidence_1.000_Length_568		0.79805	4.12179	0.023	10.0126
Locus_5323_Transcript_1/1_Confidence_1.000_Length_655		1.607	4.93013	0.00857	10.0083
Locus_174_Transcript_1/1_Confidence_1.000_Length_962		1.65036	4.97228	0.00302	9.99995
Locus_2317_Transcript_1/1_Confidence_1.000_Length_796	serine threonine-protein phosphatase 5	2.55926	5.8793	0.00132	9.9869	GO:0005829
Locus_1122_Transcript_1/1_Confidence_1.000_Length_1076		3.68568	7.00531	0.000189	9.98408
Locus_10761_Transcript_1/1_Confidence_1.000_Length_478		1.30259	4.62145	0.0338	9.97873
Locus_5593_Transcript_1/1_Confidence_1.000_Length_1536	nuclear protein localization protein 4 homolog	1.87012	5.18308	0.0018	9.93799
Locus_2553_Transcript_1/1_Confidence_1.000_Length_707	transmembrane protein 161b-like	1.26621	4.57703	0.0258	9.92328
Locus_1515_Transcript_1/1_Confidence_1.000_Length_294		1.75813	5.06872	0.0104	9.9217
Locus_7437_Transcript_1/1_Confidence_1.000_Length_345	extramacrochaetae protein	2.86068	6.17015	0.022	9.91404	GO:0005634
Locus_2367_Transcript_1/1_Confidence_1.000_Length_315	follistatin-related protein 5-like	2.23758	5.54426	0.0145	9.89487
Locus_736_Transcript_1/1_Confidence_1.000_Length_1071	pro-phenol oxidase subunit 2	1.68667	4.99158	0.000999	9.88277	GO:0008152
Locus_1724_Transcript_2/2_Confidence_0.750_Length_933	kielin chordin-like protein	5.17043	8.47426	0.00453	9.87535
Locus_136_Transcript_1/1_Confidence_1.000_Length_1274	lysine-specific demethylase 3b	1.41663	4.7202	0.00445	9.87359
Locus_8634_Transcript_1/1_Confidence_1.000_Length_506		4.21289	7.51541	0.0159	9.86639
Locus_2578_Transcript_1/1_Confidence_1.000_Length_323		1.95574	5.25645	0.0411	9.85398
Locus_6984_Transcript_1/1_Confidence_1.000_Length_1629	abcg4 protein	1.20035	4.50019	0.0175	9.84808	GO:0016021
Locus_5776_Transcript_1/1_Confidence_1.000_Length_1129	cd63 antigen-like	1.75276	5.0505	0.0159	9.83374
Locus_14609_Transcript_1/1_Confidence_1.000_Length_499		0.9154	4.21214	0.0132	9.82693
Locus_1424_Transcript_1/2_Confidence_0.750_Length_1201		2.77487	6.0706	0.00232	9.82009
Locus_1954_Transcript_1/1_Confidence_1.000_Length_1899	charged multivesicular body protein 4b-like	3.12007	6.41411	0.000227	9.80859	GO:0015031
Locus_7208_Transcript_1/1_Confidence_1.000_Length_851	syntaxin-12 isoform 1	1.22479	4.51514	0.0415	9.78355	GO:0005484
Locus_6805_Transcript_1/1_Confidence_1.000_Length_487		2.03002	5.31393	0.0075	9.73987
Locus_14489_Transcript_1/1_Confidence_1.000_Length_293		1.56806	4.85173	0.00109	9.73833
Locus_496_Transcript_1/1_Confidence_1.000_Length_2925	transitional endoplasmic reticulum atpase ter94	4.22407	7.50565	0.000213	9.72422	GO:0005524
Locus_4506_Transcript_1/1_Confidence_1.000_Length_200		2.64728	5.92683	0.00549	9.71053
Locus_3016_Transcript_1/1_Confidence_1.000_Length_613		2.82883	6.10808	0.00167	9.7085
Locus_12359_Transcript_1/1_Confidence_1.000_Length_547		1.44139	4.71938	0.0156	9.69999
Locus_4844_Transcript_1/1_Confidence_1.000_Length_899	small ubiquitin-related modifier-like	2.17478	5.44978	0.0443	9.67995	GO:0040010
Locus_352_Transcript_1/1_Confidence_1.000_Length_1871	ankyrin repeat domain-containing protein 17	4.37833	7.65184	0.00425	9.66996	GO:0035556
Locus_6065_Transcript_1/1_Confidence_1.000_Length_707		2.02056	5.2935	0.0022	9.66619
Locus_10089_Transcript_1/1_Confidence_1.000_Length_450		0.94903	4.22093	0.0032	9.65915
Locus_1128_Transcript_1/1_Confidence_1.000_Length_842		2.57471	5.84543	0.00743	9.65132
Locus_4444_Transcript_1/1_Confidence_1.000_Length_1618	t-complex protein 1 subunit gamma	1.70527	4.976	0.00959	9.65132	GO:0006457
Locus_8688_Transcript_1/1_Confidence_1.000_Length_329	predicted protein [Thalassiosira pseudonana CCMP1335]	1.51635	4.78616	0.0163	9.64518
Locus_6767_Transcript_1/1_Confidence_1.000_Length_974		2.79182	6.06115	0.00212	9.64195
Locus_5506_Transcript_1/1_Confidence_1.000_Length_615		0.8317	4.10061	0.0184	9.63915
Locus_1655_Transcript_1/1_Confidence_1.000_Length_490		0.52571	3.79432	0.0498	9.63716
Locus_760_Transcript_1/1_Confidence_1.000_Length_1203	heat repeat-containing protein c7orf27	0.90682	4.17435	0.0298	9.62995
Locus_14390_Transcript_1/1_Confidence_1.000_Length_750	ankyrin repeat protein	0.39705	3.66387	0.047	9.62526
Locus_9731_Transcript_1/1_Confidence_1.000_Length_775	reverse transcriptase	0.34974	3.61439	0.0188	9.61075
Locus_4765_Transcript_1/1_Confidence_1.000_Length_712		1.87204	5.13657	0.021	9.60991
Locus_16033_Transcript_1/2_Confidence_0.667_Length_856	aldehyde dehydrogenase	-0.36317	2.90104	0.0316	9.60783	GO:0001758
Locus_2416_Transcript_1/1_Confidence_1.000_Length_369	low quality protein: titin-like	1.902	5.16547	0.0197	9.60287
Locus_5735_Transcript_1/1_Confidence_1.000_Length_1456	ubiquitin carboxyl-terminal hydrolase 14-like isoform 2	1.67415	4.9348	0.0427	9.58419	GO:0006511
Locus_4556_Transcript_1/1_Confidence_1.000_Length_1314		1.41786	4.67795	0.0275	9.58039
Locus_731_Transcript_2/2_Confidence_0.667_Length_674		0.69954	3.95744	0.0167	9.5659
Locus_8888_Transcript_1/1_Confidence_1.000_Length_454		1.12125	4.37598	0.0476	9.54492
Locus_4017_Transcript_1/1_Confidence_1.000_Length_196		1.81477	5.06832	0.028	9.53709
Locus_1923_Transcript_1/1_Confidence_1.000_Length_1711		1.90647	5.15918	0.0194	9.53156
Locus_5155_Transcript_1/1_Confidence_1.000_Length_612		1.50543	4.758	0.0376	9.53066
Locus_10810_Transcript_1/1_Confidence_1.000_Length_760		1.6336	4.88141	0.0025	9.49921
Locus_5741_Transcript_1/1_Confidence_1.000_Length_802	protein npc2 homolog	2.93517	6.18088	0.0176	9.48545	GO:0015918
Locus_5987_Transcript_1/2_Confidence_0.750_Length_1632	mrna turnover protein 4 homolog	0.72602	3.96849	0.000965	9.46415	GO:0005730
Locus_8714_Transcript_1/1_Confidence_1.000_Length_596	isoform b	0.54364	3.78539	0.0144	9.45939	GO:0008302
Locus_12425_Transcript_1/1_Confidence_1.000_Length_329	t-complex protein 11-like protein 1-like isoform 1	1.40087	4.63812	0.00885	9.42992
Locus_284_Transcript_1/1_Confidence_1.000_Length_1340		2.07589	5.31288	0.00414	9.42827
Locus_7773_Transcript_1/1_Confidence_1.000_Length_566		0.73364	3.97019	0.0136	9.42538
Locus_846_Transcript_1/1_Confidence_1.000_Length_618	salivary lysozyme	4.04528	7.2803	0.0138	9.41538
Locus_12180_Transcript_1/1_Confidence_1.000_Length_2054		2.14847	5.38348	0.00472	9.41532
Locus_1201_Transcript_1/1_Confidence_1.000_Length_450		2.918	6.15123	0.00173	9.40374
Locus_3566_Transcript_1/1_Confidence_1.000_Length_1249	vacuolar atp synthase subunit h	2.27939	5.50997	0.0102	9.38651	GO:0005488
Locus_4601_Transcript_1/1_Confidence_1.000_Length_478		1.58525	4.81509	0.00714	9.38159
Locus_68_Transcript_1/1_Confidence_1.000_Length_410		3.13997	6.36903	0.00494	9.37656
Locus_9629_Transcript_1/1_Confidence_1.000_Length_264		2.05175	5.27958	0.00963	9.36856
Locus_3190_Transcript_1/1_Confidence_1.000_Length_301		2.30317	5.52975	0.0495	9.36044
Locus_4730_Transcript_1/1_Confidence_1.000_Length_1531		0.78501	4.01122	0.0088	9.35812
Locus_1115_Transcript_1/1_Confidence_1.000_Length_411		2.66478	5.89099	0.00892	9.35803
Locus_8893_Transcript_1/1_Confidence_1.000_Length_411		0.6953	3.92102	0.0163	9.35488
Locus_5368_Transcript_1/1_Confidence_1.000_Length_201	polyubiquitine protein	3.7411	6.96601	0.0398	9.34961
Locus_13956_Transcript_1/1_Confidence_1.000_Length_459		1.78212	5.00534	0.00137	9.33872
Locus_4343_Transcript_1/1_Confidence_1.000_Length_1152		0.98286	4.20581	0.00673	9.33691
Locus_18642_Transcript_2/2_Confidence_0.667_Length_1290		0.09632	3.31689	0.00957	9.32152
Locus_2724_Transcript_1/1_Confidence_1.000_Length_546		1.19838	4.41738	0.0262	9.31143
Locus_4306_Transcript_1/1_Confidence_1.000_Length_335		1.57433	4.79206	0.0385	9.3032
Locus_878_Transcript_2/2_Confidence_0.750_Length_3372	ubiquilin	3.11498	6.33234	0.00062	9.30083
Locus_90_Transcript_1/1_Confidence_1.000_Length_533		1.89981	5.11705	0.0172	9.30005
Locus_3652_Transcript_1/1_Confidence_1.000_Length_240		1.55546	4.77126	0.00703	9.29077
Locus_9536_Transcript_1/1_Confidence_1.000_Length_174		2.51941	5.73358	0.0321	9.2803
Locus_479_Transcript_3/3_Confidence_0.600_Length_6661	smoothelin-like protein 2	5.2548	8.46411	0.0134	9.24911
Locus_638_Transcript_1/2_Confidence_0.667_Length_1472	hypothetical protein TcasGA2_TC006209 [Tribolium castaneum]	2.23168	5.44098	0.00198	9.24903
Locus_7893_Transcript_1/1_Confidence_1.000_Length_742		1.00151	4.20923	0.0139	9.23886
Locus_6766_Transcript_1/1_Confidence_1.000_Length_1524		1.01978	4.22685	0.00181	9.23472
Locus_2523_Transcript_1/1_Confidence_1.000_Length_720		1.13261	4.33949	0.0253	9.23351
Locus_3828_Transcript_1/1_Confidence_1.000_Length_277		3.03905	6.24265	0.0301	9.21255
Locus_2117_Transcript_1/1_Confidence_1.000_Length_796	probable atp-dependent rna helicase ddx52-like	0.98784	4.19133	0.0249	9.21183	GO:0003676
Locus_12677_Transcript_1/1_Confidence_1.000_Length_846	neurochondrin homolog	2.20225	5.39891	0.00596	9.16832	GO:0008152
Locus_3913_Transcript_1/1_Confidence_1.000_Length_510		1.10179	4.29596	0.00235	9.15251
Locus_6352_Transcript_1/1_Confidence_1.000_Length_1085		1.29482	4.48883	2.8e-05	9.15151
Locus_10370_Transcript_1/1_Confidence_1.000_Length_686	chromosome 6 open reading frame 106	1.67408	4.8673	0.0482	9.14651
Locus_3389_Transcript_1/1_Confidence_1.000_Length_609		2.22228	5.41336	0.0162	9.13294
Locus_9123_Transcript_1/1_Confidence_1.000_Length_255		1.88394	5.07377	0.0299	9.125
Locus_10448_Transcript_1/1_Confidence_1.000_Length_673		1.05333	4.24156	0.00354	9.11493
Locus_690_Transcript_1/1_Confidence_1.000_Length_2311	zinc finger protein 271-like	3.72522	6.9133	0.000734	9.11395	GO:0005488
Locus_13960_Transcript_1/1_Confidence_1.000_Length_957		1.05997	4.24799	0.0273	9.11355
Locus_14755_Transcript_1/1_Confidence_1.000_Length_1067		-0.29653	2.89072	0.00795	9.10872
Locus_5149_Transcript_1/1_Confidence_1.000_Length_712		0.62041	3.80661	0.00443	9.10211
Locus_395_Transcript_1/1_Confidence_1.000_Length_1234		1.21699	4.40293	0.0125	9.10042
Locus_2167_Transcript_1/1_Confidence_1.000_Length_239		2.47743	5.65959	0.00326	9.07662
Locus_5863_Transcript_1/1_Confidence_1.000_Length_594		1.41015	4.5892	0.000786	9.05709
Locus_18452_Transcript_1/1_Confidence_1.000_Length_596		0.54364	3.72118	0.0109	9.04758
Locus_13407_Transcript_1/1_Confidence_1.000_Length_529	protein tssc1-like	0.71569	3.89237	0.00108	9.04223	GO:0004402
Locus_1235_Transcript_2/2_Confidence_0.750_Length_1332		1.20325	4.37968	0.0265	9.04072
Locus_8935_Transcript_1/1_Confidence_1.000_Length_605	chromodomain-helicase-dna-binding protein mi-2-like protein	1.18869	4.36423	0.0145	9.03508	GO:0000785
Locus_2954_Transcript_1/1_Confidence_1.000_Length_462	sugar transporter	2.77272	5.9481	0.00763	9.03408	GO:0016020
Locus_4251_Transcript_1/1_Confidence_1.000_Length_425		2.03149	5.20657	0.00688	9.03217
Locus_7905_Transcript_1/1_Confidence_1.000_Length_936		2.83038	6.00381	0.0036	9.02193
Locus_169_Transcript_1/2_Confidence_0.800_Length_2728	sortilin-related receptor-like	4.68393	7.8542	0.000683	9.00216
Locus_11710_Transcript_1/1_Confidence_1.000_Length_521		1.73767	4.9079	0.0167	9.00186
Locus_4129_Transcript_1/1_Confidence_1.000_Length_909		3.15527	6.32504	0.00259	8.99901
Locus_2297_Transcript_1/1_Confidence_1.000_Length_814		1.42726	4.59598	0.0305	8.99247
Locus_3679_Transcript_1/1_Confidence_1.000_Length_1185	PREDICTED: hypothetical protein LOC100678715 [Nasonia vitripennis]	1.68291	4.85151	0.000822	8.99171
Locus_915_Transcript_1/1_Confidence_1.000_Length_771	ccr4-not transcription complex subunit 2	2.03273	5.20109	0.00214	8.99024	GO:0016592
Locus_13167_Transcript_1/1_Confidence_1.000_Length_922	ataxin-7-like protein 3	0.44251	3.60998	0.00767	8.98471	GO:0000124
Locus_1715_Transcript_1/1_Confidence_1.000_Length_440	suppressor of profilin 2	0.98145	4.1482	0.00481	8.98018	GO:0030833
Locus_104_Transcript_1/1_Confidence_1.000_Length_248		1.4936	4.66002	0.015	8.97815
Locus_390_Transcript_1/1_Confidence_1.000_Length_282		3.81825	6.98352	0.0103	8.97103
Locus_10253_Transcript_1/1_Confidence_1.000_Length_457		1.04225	4.2074	0.0202	8.97031
Locus_9527_Transcript_1/1_Confidence_1.000_Length_327		1.40967	4.57393	0.00164	8.96476
Locus_5946_Transcript_1/1_Confidence_1.000_Length_1083	cullin-associated nedd8-dissociated protein 1-like isoform 1	2.0916	5.25502	0.00179	8.95949	GO:0017025
Locus_2704_Transcript_1/1_Confidence_1.000_Length_1257	sugar phosphate exchanger 2	1.70513	4.86749	0.00105	8.95294	GO:0016020
Locus_1319_Transcript_1/1_Confidence_1.000_Length_1897		1.29557	4.45771	0.00538	8.95157
Locus_3315_Transcript_1/1_Confidence_1.000_Length_1081	multidrug resistance-associated protein 5	0.87965	4.0415	0.011	8.94975	GO:0009987
Locus_1167_Transcript_1/1_Confidence_1.000_Length_818	proteasome maturation protein	4.15095	7.31252	0.00429	8.94801
Locus_4531_Transcript_1/1_Confidence_1.000_Length_347		3.45479	6.61529	0.0186	8.94138
Locus_6663_Transcript_1/1_Confidence_1.000_Length_2494	26s protease regulatory subunit 8-like	3.42754	6.58579	0.00203	8.92748	GO:0005875
Locus_139_Transcript_1/3_Confidence_0.818_Length_7122	l _3-like	2.8416	5.99813	0.017	8.91683	GO:0005488
Locus_4359_Transcript_1/1_Confidence_1.000_Length_424		3.86149	7.0173	0.0135	8.91237
Locus_13971_Transcript_1/1_Confidence_1.000_Length_413		1.1883	4.34354	0.035	8.90887
Locus_15820_Transcript_1/1_Confidence_1.000_Length_307		1.1162	4.27037	0.0452	8.90221
Locus_13759_Transcript_1/1_Confidence_1.000_Length_544	glutathione s-transferase c-terminal domain-containing protein	1.20367	4.35774	0.00433	8.90163	GO:0044464
Locus_1739_Transcript_1/1_Confidence_1.000_Length_1594	tyrosine-protein phosphatase non-receptor type 13	3.87091	7.02477	0.0128	8.90035	GO:0004872
Locus_5605_Transcript_1/1_Confidence_1.000_Length_1745	26s protease regulatory subunit 6a	3.79124	6.94259	0.00121	8.88485	GO:0005737
Locus_5657_Transcript_1/1_Confidence_1.000_Length_1036	cyclic amp-regulated protein	1.18665	4.33595	0.0159	8.87228	GO:0003779
Locus_3251_Transcript_1/1_Confidence_1.000_Length_562		2.06903	5.21818	0.00507	8.8713
Locus_1708_Transcript_1/1_Confidence_1.000_Length_924	hsp associated protein like	2.81581	5.96396	0.0177	8.86517	GO:0005488
Locus_5870_Transcript_1/1_Confidence_1.000_Length_1209		1.96386	5.11064	0.00555	8.85677
Locus_2856_Transcript_1/1_Confidence_1.000_Length_1862		0.95682	4.10245	0.00514	8.84972
Locus_202_Transcript_1/1_Confidence_1.000_Length_2003	actin-depolymerizing factor 1	6.22913	9.37358	0.000792	8.84248	GO:0042067
Locus_3174_Transcript_1/1_Confidence_1.000_Length_1072	chromodomain-helicase-dna-binding protein mi-2 homolog	0.4707	3.61505	0.0163	8.84189	GO:0000785
Locus_3396_Transcript_1/1_Confidence_1.000_Length_548		1.1931	4.33528	0.00748	8.82854
Locus_2262_Transcript_1/1_Confidence_1.000_Length_641	vacuolar atp synthase subunit f	3.19423	6.33612	0.000959	8.82682	GO:0008553
Locus_3769_Transcript_1/1_Confidence_1.000_Length_587	neurochondrin homolog	2.72955	5.87048	0.0261	8.82096	GO:0008152
Locus_3091_Transcript_1/1_Confidence_1.000_Length_947		2.90031	6.03488	0.00227	8.78216
Locus_20737_Transcript_1/1_Confidence_1.000_Length_247		1.99943	5.1333	0.0418	8.7779
Locus_3799_Transcript_1/1_Confidence_1.000_Length_369		1.902	5.03536	0.0283	8.77474
Locus_7798_Transcript_1/1_Confidence_1.000_Length_478	PREDICTED: hypothetical protein LOC100650759 [Bombus terrestris]	2.39027	5.52357	0.000805	8.77444
Locus_7092_Transcript_1/1_Confidence_1.000_Length_473		1.21045	4.34177	0.00225	8.76239
Locus_3544_Transcript_1/1_Confidence_1.000_Length_1743	26s proteasome non-atpase regulatory subunit 7-like	3.14723	6.27817	0.000784	8.76002	GO:0000502
Locus_2497_Transcript_1/1_Confidence_1.000_Length_452	beta- -n-acetylgalactosaminyltransferase bre-4-like	1.12761	4.25814	0.00976	8.75753
Locus_16257_Transcript_1/1_Confidence_1.000_Length_587	f-box only protein 11-like	1.53456	4.66433	0.0244	8.75295	GO:0060966
Locus_9204_Transcript_1/1_Confidence_1.000_Length_454	charged multivesicular body protein 2b	1.79792	4.92748	0.0257	8.75168	GO:0015031
Locus_2356_Transcript_1/1_Confidence_1.000_Length_913	e3 sumo-protein ligase 2	1.23064	4.35869	0.00382	8.74252
Locus_2230_Transcript_1/1_Confidence_1.000_Length_709	coatomer subunit beta	0.82149	3.94536	0.00695	8.71722	GO:0005488
Locus_1685_Transcript_1/3_Confidence_0.667_Length_1273		0.83877	3.96222	0.0172	8.71466
Locus_6258_Transcript_1/1_Confidence_1.000_Length_319		2.88604	6.00902	0.00559	8.71184
Locus_4686_Transcript_1/1_Confidence_1.000_Length_328		2.09024	5.21313	0.00251	8.71132
Locus_7306_Transcript_1/1_Confidence_1.000_Length_1398		1.47762	4.6	0.0102	8.70825
Locus_4449_Transcript_1/1_Confidence_1.000_Length_671		2.03931	5.16074	0.0123	8.70248
Locus_797_Transcript_1/1_Confidence_1.000_Length_514		1.53116	4.64876	0.0259	8.67939
Locus_5795_Transcript_1/1_Confidence_1.000_Length_583		1.43712	4.5545	0.0259	8.67813
Locus_13979_Transcript_1/1_Confidence_1.000_Length_253		1.9648	5.08053	0.0149	8.66816
Locus_2157_Transcript_1/1_Confidence_1.000_Length_526	flotillin-1-like isoform 1	1.91888	5.03214	0.0407	8.65334	GO:0016600
Locus_6977_Transcript_1/1_Confidence_1.000_Length_510		1.29678	4.4096	0.00825	8.65074
Locus_508_Transcript_1/1_Confidence_1.000_Length_3235		4.32288	7.43408	0.0115	8.64101
Locus_6220_Transcript_1/1_Confidence_1.000_Length_803	pre-mrna-processing factor 6-like	1.11356	4.22388	0.0182	8.63575	GO:0050681
Locus_6451_Transcript_1/1_Confidence_1.000_Length_290	dna replication licensing factor mcm5	2.91624	6.02539	0.00308	8.62877	GO:0030261
Locus_1301_Transcript_1/2_Confidence_0.667_Length_398	conserved hypothetical protein [Culex quinquefasciatus]	3.45195	6.56076	0.000238	8.62674
Locus_3320_Transcript_1/1_Confidence_1.000_Length_482		0.84992	3.95795	0.00367	8.62202
Locus_9_Transcript_1/1_Confidence_1.000_Length_3342	hypothetical protein EAI_01557 [Harpegnathos saltator]	6.30121	9.40859	0.00131	8.61813
Locus_681_Transcript_1/1_Confidence_1.000_Length_2062	wd repeat domain phosphoinositide-interacting protein 4-like	2.06274	5.16836	0.000587	8.60764
Locus_3098_Transcript_1/1_Confidence_1.000_Length_416		2.53984	5.64491	0.00752	8.6044
Locus_10976_Transcript_1/1_Confidence_1.000_Length_346	beta tubulin	1.66152	4.76629	0.00211	8.60258	GO:0005874
Locus_8479_Transcript_1/1_Confidence_1.000_Length_364		3.60315	6.70659	0.0188	8.59467
Locus_12963_Transcript_1/1_Confidence_1.000_Length_701		1.50453	4.60716	0.0462	8.58981
Locus_8211_Transcript_1/2_Confidence_0.750_Length_1212	v-type proton atpase 116 kda subunit a isoform 1-like isoform 2	2.72208	5.82471	0.000318	8.58981	GO:0015078
Locus_1151_Transcript_1/1_Confidence_1.000_Length_856	hypothetical protein TcasGA2_TC009373 [Tribolium castaneum]	2.09762	5.19987	0.00423	8.5876
Locus_2211_Transcript_1/1_Confidence_1.000_Length_1517	nascent polypeptide associated complex protein alpha subunit	2.71144	5.81325	0.00649	8.58498	GO:0005388
Locus_9074_Transcript_1/1_Confidence_1.000_Length_503		0.7884	3.8888	0.00751	8.5766
Locus_2935_Transcript_1/1_Confidence_1.000_Length_3065		0.81677	3.91686	0.00118	8.57473
Locus_285_Transcript_1/1_Confidence_1.000_Length_675		1.42071	4.52075	0.000886	8.57439
Locus_9277_Transcript_1/1_Confidence_1.000_Length_540	nfx1-type zinc finger-containing protein 1-like	0.88099	3.97927	0.00783	8.56401	GO:0005488
Locus_195_Transcript_1/1_Confidence_1.000_Length_1162	nsfl1 cofactor p47	2.23085	5.32817	0.00209	8.55829
Locus_4856_Transcript_1/1_Confidence_1.000_Length_1013	hemocyte protein-glutamine gamma-glutamyltransferase-like	2.77082	5.86814	0.0344	8.55828	GO:0016746
Locus_8859_Transcript_1/1_Confidence_1.000_Length_742	leucine-rich repeat-containing protein 47-like	1.08919	4.18616	0.0176	8.5562	GO:0004812
Locus_3228_Transcript_1/1_Confidence_1.000_Length_562		2.72352	5.81994	0.0155	8.55291
Locus_283_Transcript_1/1_Confidence_1.000_Length_2955	ornithine decarboxylase	6.22143	9.31736	0.00396	8.55001	GO:0004857
Locus_1011_Transcript_1/1_Confidence_1.000_Length_1459		1.04949	4.14486	0.013	8.54671
Locus_3697_Transcript_1/1_Confidence_1.000_Length_1022	apolipoprotein d	3.53204	6.6273	0.00753	8.54611	GO:0005488
Locus_604_Transcript_1/1_Confidence_1.000_Length_886		2.08493	5.1798	0.00598	8.54371
Locus_6800_Transcript_1/1_Confidence_1.000_Length_458		1.98025	5.0748	0.0325	8.54182
Locus_1615_Transcript_1/1_Confidence_1.000_Length_788		0.82574	3.91906	0.00653	8.53455
Locus_9072_Transcript_1/1_Confidence_1.000_Length_621		1.01268	4.10552	0.00676	8.53169
Locus_4241_Transcript_1/1_Confidence_1.000_Length_953	gpi transamidase component pig-s-like	1.06147	4.1543	0.0247	8.53169	GO:0006506
Locus_3890_Transcript_1/1_Confidence_1.000_Length_243		1.838	4.92572	0.00462	8.50149
Locus_15801_Transcript_1/1_Confidence_1.000_Length_341		1.54417	4.63103	0.0118	8.49644
Locus_12094_Transcript_1/1_Confidence_1.000_Length_437	hypothetical protein KNAG_0A02950 [Kazachstania naganishii CBS 8797]	1.96879	5.0547	0.0156	8.49088
Locus_705_Transcript_1/1_Confidence_1.000_Length_1195	b( +)-type amino acid transporter 1-like	3.49758	6.58278	0.000983	8.48669	GO:0016021
Locus_1071_Transcript_1/1_Confidence_1.000_Length_1085		3.94485	7.02953	0.00366	8.48362
Locus_6424_Transcript_1/1_Confidence_1.000_Length_504		0.78553	3.86946	0.00924	8.47921
Locus_7726_Transcript_1/1_Confidence_1.000_Length_1331	cap-gly domain-containing linker protein 1-like	2.8818	5.96375	0.00514	8.46759
Locus_29602_Transcript_1/1_Confidence_1.000_Length_322		1.4319	4.51314	0.0274	8.46344
Locus_8959_Transcript_1/1_Confidence_1.000_Length_704		0.63672	3.71665	0.0228	8.45578
Locus_6872_Transcript_1/1_Confidence_1.000_Length_393		1.33942	4.41866	0.0188	8.4517
Locus_5389_Transcript_1/1_Confidence_1.000_Length_845	protein ddi1 homolog 2-like	2.17078	5.24974	0.00655	8.45004	GO:0004190
Locus_6263_Transcript_1/1_Confidence_1.000_Length_245		2.3545	5.43339	0.0168	8.44965
Locus_4275_Transcript_1/1_Confidence_1.000_Length_1577	accessory gland protein	3.9513	7.02991	0.0046	8.448
Locus_2098_Transcript_1/1_Confidence_1.000_Length_1188		4.35886	7.43613	0.00838	8.44016
Locus_2099_Transcript_1/2_Confidence_0.750_Length_1771	transmembrane protein 86a	3.85972	6.93465	0.00137	8.42644	GO:0016021
Locus_10944_Transcript_1/1_Confidence_1.000_Length_459		1.69444	4.76736	0.0289	8.41474
Locus_5507_Transcript_1/1_Confidence_1.000_Length_465		1.76338	4.83608	0.0314	8.41345
Locus_3719_Transcript_1/1_Confidence_1.000_Length_819		1.35421	4.42444	0.0339	8.39905
Locus_6520_Transcript_1/1_Confidence_1.000_Length_672	phosphorylase b kinase gamma catalytic skeletal muscle isoform	1.05548	4.12488	0.0176	8.39426	GO:0044238
Locus_18746_Transcript_1/1_Confidence_1.000_Length_251		2.1246	5.19397	0.00325	8.39406
Locus_2902_Transcript_1/1_Confidence_1.000_Length_953		0.86648	3.93585	0.00412	8.39406
Locus_11472_Transcript_1/1_Confidence_1.000_Length_625		1.7774	4.83987	0.031	8.35401
Locus_6791_Transcript_1/1_Confidence_1.000_Length_905	e3 ubiquitin-protein ligase ubr2-like	2.87897	5.94075	0.0046	8.35006	GO:0008270
Locus_6884_Transcript_1/1_Confidence_1.000_Length_1245	pin2 terf1-interacting telomerase inhibitor 1	0.67587	3.73346	0.0399	8.3258	GO:0050789
Locus_9805_Transcript_1/1_Confidence_1.000_Length_280		1.96686	5.02406	0.0027	8.32352
Locus_596_Transcript_1/1_Confidence_1.000_Length_910		1.80466	4.86142	0.0191	8.32103
Locus_1375_Transcript_1/1_Confidence_1.000_Length_621	aminopeptidase n	1.15103	4.20733	0.0298	8.31838	GO:0070011
Locus_2942_Transcript_1/1_Confidence_1.000_Length_940		1.21963	4.27518	0.00447	8.31402
Locus_4701_Transcript_1/1_Confidence_1.000_Length_1253		1.30226	4.35474	0.00425	8.29634
Locus_5238_Transcript_1/1_Confidence_1.000_Length_527	multidrug resistance-associated protein 4-like	1.05449	4.10423	0.0114	8.28061	GO:0055085
Locus_4664_Transcript_1/1_Confidence_1.000_Length_1096		0.99811	4.04655	0.00439	8.27315
Locus_11235_Transcript_1/1_Confidence_1.000_Length_650	jnk1 mapk8-associated membrane	0.85916	3.90741	0.0353	8.27209
Locus_10282_Transcript_3/3_Confidence_0.500_Length_445		3.26952	6.31717	0.00575	8.26865
Locus_8417_Transcript_1/1_Confidence_1.000_Length_553		0.98501	4.0314	0.0157	8.2614
Locus_1324_Transcript_1/2_Confidence_0.750_Length_1141	ras-related isoform c	1.54252	4.58769	0.0209	8.25444	GO:0046329
Locus_832_Transcript_1/1_Confidence_1.000_Length_506		2.25728	5.30158	0.0483	8.24943
Locus_10628_Transcript_1/1_Confidence_1.000_Length_710		0.29114	3.3333	0.003	8.23726
Locus_4385_Transcript_1/1_Confidence_1.000_Length_1112	importin subunit alpha-7	2.26112	5.30057	0.0261	8.22178	GO:0005829
Locus_3364_Transcript_1/1_Confidence_1.000_Length_1758	dna topoisomerase 2	0.37307	3.41232	0.0119	8.22067	GO:0044260
Locus_13772_Transcript_1/1_Confidence_1.000_Length_1334	nudix hydrolase 8-like	1.7577	4.79663	0.00874	8.21882
Locus_4592_Transcript_1/1_Confidence_1.000_Length_1206	ubiquitin fusion degradation protein 1 homolog	2.07475	5.11158	0.0131	8.20683	GO:0006511
Locus_3948_Transcript_1/1_Confidence_1.000_Length_245		1.82618	4.86237	0.00375	8.20322
Locus_1599_Transcript_1/1_Confidence_1.000_Length_1653	isoform b	2.31002	5.3456	0.00663	8.19971
Locus_1149_Transcript_1/1_Confidence_1.000_Length_762		5.41529	8.44912	0.000274	8.1898
Locus_7285_Transcript_1/1_Confidence_1.000_Length_416	phenoloxidase subunit a3-like	3.06237	6.09475	0.00988	8.18156	GO:0008152
Locus_3329_Transcript_1/1_Confidence_1.000_Length_601	ubiquitin carboxyl-terminal hydrolase 3-like	1.92157	4.95373	0.000359	8.18037	GO:0000278
Locus_4972_Transcript_1/1_Confidence_1.000_Length_345		1.5319	4.56354	0.0154	8.1774
Locus_1506_Transcript_1/1_Confidence_1.000_Length_524	salivary lysozyme	1.4527	4.48429	0.0425	8.1771	GO:0016787
Locus_3702_Transcript_1/1_Confidence_1.000_Length_663	ras-related gtp-binding protein d-like	1.83059	4.86051	0.00276	8.16767	GO:0005737
Locus_3193_Transcript_1/1_Confidence_1.000_Length_527		2.35678	5.3867	0.000173	8.16762
Locus_14239_Transcript_2/2_Confidence_0.667_Length_909		0.463	3.49227	0.0263	8.16397
Locus_1200_Transcript_1/1_Confidence_1.000_Length_413		3.75428	6.78159	0.0284	8.1529
Locus_2832_Transcript_1/1_Confidence_1.000_Length_774		2.88993	5.91696	1.33e-05	8.15131
Locus_3325_Transcript_1/2_Confidence_0.750_Length_953	proteasome subunit alpha type-5-like	3.04878	6.07488	0.00898	8.14606	GO:0005737
Locus_5031_Transcript_1/1_Confidence_1.000_Length_472	relish	1.56515	4.59013	0.00713	8.13973
Locus_6739_Transcript_1/1_Confidence_1.000_Length_859	proteasome subunit beta type-6-like	4.50791	7.53193	0.00465	8.13428	GO:0005737
Locus_3208_Transcript_1/1_Confidence_1.000_Length_1481	protein transport protein sec23	1.98605	5.00906	0.0135	8.1286	GO:0071711
Locus_321_Transcript_1/1_Confidence_1.000_Length_2164	cd63 antigen-like	4.78636	7.80874	0.000771	8.12506	GO:0016020
Locus_15901_Transcript_1/1_Confidence_1.000_Length_736		1.57258	4.59426	0.0487	8.12109
Locus_3372_Transcript_1/1_Confidence_1.000_Length_614	was protein family homolog 1-like	1.22403	4.24558	0.00958	8.1204	GO:0008092
Locus_5206_Transcript_1/1_Confidence_1.000_Length_475	t-complex protein 1 subunit zeta-like isoform 1	1.55601	4.57555	0.00154	8.10911	GO:0006457
Locus_4498_Transcript_1/1_Confidence_1.000_Length_400		1.23444	4.25134	0.0369	8.09424
Locus_1961_Transcript_1/1_Confidence_1.000_Length_1438	26s protease regulatory subunit 6b	3.22472	6.24088	0.00106	8.09011	GO:0005737
Locus_12356_Transcript_1/1_Confidence_1.000_Length_281		1.96172	4.97744	0.00671	8.08767
Locus_2887_Transcript_1/1_Confidence_1.000_Length_357		2.99279	6.00655	0.00719	8.07665
Locus_7291_Transcript_1/1_Confidence_1.000_Length_266		2.32301	5.33654	0.0149	8.07533
Locus_2791_Transcript_1/1_Confidence_1.000_Length_829	probable phosphorylase b kinase regulatory subunit beta-like	1.79089	4.80086	0.012	8.05544	GO:0044237
Locus_5571_Transcript_1/1_Confidence_1.000_Length_2337		1.26464	4.27402	0.00322	8.05216
Locus_8014_Transcript_1/1_Confidence_1.000_Length_388		1.35789	4.36659	0.0149	8.04841
Locus_6786_Transcript_1/1_Confidence_1.000_Length_607	aminoacyl trna synthase complex-interacting multifunctional protein 2	0.71225	3.72028	0.0316	8.04465	GO:0009987
Locus_6478_Transcript_1/1_Confidence_1.000_Length_750	protein yif1b	1.8477	4.85559	0.00925	8.04389
Locus_892_Transcript_1/1_Confidence_1.000_Length_563	reverse	3.5184	6.52461	0.00443	8.03455
Locus_4511_Transcript_1/1_Confidence_1.000_Length_609	jerky protein homolog-like	2.3938	5.39995	0.0265	8.03418
Locus_6398_Transcript_1/1_Confidence_1.000_Length_495		1.14486	4.15052	0.0131	8.03146
Locus_20772_Transcript_1/1_Confidence_1.000_Length_529		0.90067	3.90405	0.0304	8.01877
Locus_18131_Transcript_1/1_Confidence_1.000_Length_439	extracellular peptidase inhibitor-like	3.43283	6.43331	0.0111	8.00264
Locus_8840_Transcript_1/1_Confidence_1.000_Length_823		0.2776	3.27715	0.0341	7.99752
Locus_10188_Transcript_1/1_Confidence_1.000_Length_378		2.06223	5.06141	0.00277	7.99545
Locus_3692_Transcript_1/1_Confidence_1.000_Length_1578		3.59737	6.59483	0.00386	7.98596
Locus_1812_Transcript_1/1_Confidence_1.000_Length_1272	nicalin homolog	1.55724	4.55387	0.00668	7.98133	GO:0005730
Locus_75_Transcript_3/3_Confidence_0.500_Length_3071	proactivator polypeptide	6.56405	9.55571	0.00085	7.95386
Locus_17219_Transcript_1/1_Confidence_1.000_Length_408		1.28538	4.2768	0.0203	7.95258
Locus_4533_Transcript_1/1_Confidence_1.000_Length_450		1.6157	4.60376	5.3e-06	7.93407
Locus_1674_Transcript_1/1_Confidence_1.000_Length_866		2.24267	5.22968	0.000636	7.92826
Locus_4136_Transcript_1/1_Confidence_1.000_Length_232	c-type lectin 10	2.08981	5.0757	0.0343	7.92215
Locus_3288_Transcript_1/1_Confidence_1.000_Length_2375	nucleolar protein family a member 2	1.78258	4.76729	0.000541	7.91567	GO:0003723
Locus_9555_Transcript_1/1_Confidence_1.000_Length_671		2.50342	5.48511	0.000353	7.89911
Locus_6842_Transcript_1/1_Confidence_1.000_Length_509	trna (uracil-5-)-methyltransferase homolog a-like	1.82793	4.80802	0.0286	7.89033	GO:0016070
Locus_20074_Transcript_1/1_Confidence_1.000_Length_436		0.99463	3.97418	0.0256	7.88739
Locus_10623_Transcript_1/1_Confidence_1.000_Length_370	vacuolar atp synthase subunit s1	1.43097	4.41046	0.0293	7.88706
Locus_11954_Transcript_1/1_Confidence_1.000_Length_762		1.49146	4.4709	0.00679	7.88677
Locus_1075_Transcript_1/1_Confidence_1.000_Length_1009		3.52704	6.50378	0.000212	7.87203
Locus_3783_Transcript_1/1_Confidence_1.000_Length_404		1.96626	4.94283	0.000713	7.87112
Locus_1089_Transcript_1/2_Confidence_0.750_Length_2315	nhl repeat-containing	5.03029	8.00672	0.037	7.87034	GO:0008270
Locus_15744_Transcript_1/1_Confidence_1.000_Length_422	ubiquitin-conjugating enzyme e2-17	1.57003	4.54599	0.0119	7.86778	GO:0005737
Locus_7614_Transcript_1/1_Confidence_1.000_Length_286		1.93628	4.91075	0.00286	7.85972
Locus_3990_Transcript_1/1_Confidence_1.000_Length_186		2.22365	5.19759	0.0308	7.85676
Locus_5678_Transcript_1/1_Confidence_1.000_Length_301		1.72418	4.69725	0.0142	7.85202
Locus_5514_Transcript_1/1_Confidence_1.000_Length_1655	heat repeat-containing protein 3-like	1.30828	4.28051	0.00103	7.84751
Locus_1918_Transcript_3/3_Confidence_0.600_Length_2838	isoform a	3.14838	6.1206	0.000472	7.84746	GO:0030530
Locus_9782_Transcript_1/1_Confidence_1.000_Length_492	novel protein containing mif4g and ma3 domains	0.8203	3.79118	0.0107	7.84016	GO:0048024
Locus_3627_Transcript_1/1_Confidence_1.000_Length_374		2.27256	5.24125	0.0376	7.82827
Locus_4904_Transcript_1/1_Confidence_1.000_Length_2124	protein disulfide-isomerase a3-like	3.63159	6.59901	0.0338	7.82134	GO:0009055
Locus_7777_Transcript_1/1_Confidence_1.000_Length_673		0.70168	3.66906	0.00251	7.82111
Locus_7748_Transcript_1/2_Confidence_0.750_Length_1206	vacuolar h	2.93641	5.90094	0.00559	7.80575	GO:0042777
Locus_12870_Transcript_1/1_Confidence_1.000_Length_503	protein disulfide-isomerase tmx3-like	0.98339	3.94767	0.0108	7.80436	GO:0045454
Locus_273_Transcript_1/1_Confidence_1.000_Length_4539		4.90268	7.86682	0.0034	7.80361
Locus_6932_Transcript_1/1_Confidence_1.000_Length_478		0.86195	3.82401	0.00491	7.79236
Locus_12352_Transcript_1/1_Confidence_1.000_Length_202		2.63292	5.59498	0.00863	7.79236
Locus_219_Transcript_1/1_Confidence_1.000_Length_474	rna-binding protein 41	1.87407	4.83592	0.0318	7.79123
Locus_6247_Transcript_1/1_Confidence_1.000_Length_1364	vacuolar protein sorting-associated protein 28 homolog	2.90445	5.86627	0.00342	7.79108
Locus_2641_Transcript_1/1_Confidence_1.000_Length_760		0.67042	3.63201	0.0471	7.78983
Locus_414_Transcript_1/1_Confidence_1.000_Length_1987	26s proteasome non-atpase regulatory subunit 6-like	3.49527	6.4552	0.00485	7.78082	GO:0000502
Locus_1648_Transcript_1/1_Confidence_1.000_Length_470		2.01707	4.97636	0.0477	7.77744
Locus_4749_Transcript_1/1_Confidence_1.000_Length_359		2.45995	5.41823	0.0319	7.77197
Locus_5722_Transcript_1/1_Confidence_1.000_Length_416	glutamyl aminopeptidase	1.39571	4.35374	0.0034	7.77065
Locus_53_Transcript_1/1_Confidence_1.000_Length_2480	autophagy-related protein 9a	3.77457	6.72903	0.000182	7.75144
Locus_1818_Transcript_1/1_Confidence_1.000_Length_2052	protein phosphatase 1l-like	4.30661	7.25929	0.00012	7.74189	GO:0006470
Locus_2089_Transcript_1/1_Confidence_1.000_Length_1262	set and mynd domain-containing protein 5	1.85129	4.80124	0.0181	7.7272
Locus_5029_Transcript_1/1_Confidence_1.000_Length_1168		2.52044	5.47018	0.00788	7.72611
Locus_111_Transcript_1/1_Confidence_1.000_Length_2881	26s proteasome non-atpase regulatory subunit 1-like isoform 1	5.14893	8.09603	0.000107	7.71199	GO:0042176
Locus_2303_Transcript_1/1_Confidence_1.000_Length_781	dna topoisomerase 3-beta-1	0.35317	3.29713	0.0133	7.69523	GO:0006268
Locus_6915_Transcript_1/1_Confidence_1.000_Length_667	phospholipase a-2-activating protein	1.43791	4.38069	0.0252	7.68891
Locus_6576_Transcript_1/1_Confidence_1.000_Length_716		2.58129	5.52332	0.00249	7.68492
Locus_3654_Transcript_1/1_Confidence_1.000_Length_362	arrestin domain-containing protein 3-like	2.67093	5.61202	0.0193	7.67992
Locus_2733_Transcript_1/1_Confidence_1.000_Length_345		1.44784	4.38818	0.0428	7.67591
Locus_8374_Transcript_1/1_Confidence_1.000_Length_575	ubiquitin-protein ligase e3a	2.03604	4.97483	0.00681	7.66772	GO:0005622
Locus_8058_Transcript_1/1_Confidence_1.000_Length_443		0.97165	3.91021	0.00765	7.66647
Locus_2070_Transcript_1/1_Confidence_1.000_Length_1237		3.49881	6.43707	0.00483	7.66486
Locus_7104_Transcript_1/1_Confidence_1.000_Length_796		1.2335	4.17042	0.0233	7.65777
Locus_11502_Transcript_1/1_Confidence_1.000_Length_782	ribosome biogenesis protein bop1 homolog	0.76727	3.70357	0.000134	7.65444	GO:0005730
Locus_2482_Transcript_1/1_Confidence_1.000_Length_315	tigger transposable element-derived protein 4-like	3.78937	6.72503	0.0006	7.65108
Locus_981_Transcript_1/3_Confidence_0.667_Length_1408		3.39929	6.33416	0.00119	7.64692
Locus_6410_Transcript_1/1_Confidence_1.000_Length_1254	calpain-a-like isoform 2	2.55274	5.48693	0.000716	7.6433	GO:0004197
Locus_2920_Transcript_1/1_Confidence_1.000_Length_1283		1.6325	4.56657	0.0466	7.64264
Locus_10420_Transcript_1/1_Confidence_1.000_Length_2087	actin-related protein 2-like isoform 1	1.12557	4.05893	0.00591	7.63887	GO:0005737
Locus_1243_Transcript_1/1_Confidence_1.000_Length_1508	beclin-1-like protein	3.04263	5.97538	0.00219	7.63566	GO:0006914
Locus_5599_Transcript_1/1_Confidence_1.000_Length_2050	domain-containing histone demethylation protein 2b	2.95049	5.88291	0.00228	7.63393	GO:0055114
Locus_11060_Transcript_1/1_Confidence_1.000_Length_1046	protein odr-4 homolog	0.39881	3.3309	0.0226	7.63216
Locus_1828_Transcript_1/1_Confidence_1.000_Length_1221		2.58121	5.5083	0.00366	7.6057
Locus_2831_Transcript_2/2_Confidence_0.750_Length_1163		4.19085	7.1163	0.014	7.5971
Locus_8839_Transcript_1/1_Confidence_1.000_Length_541	elongator complex protein 4-like	1.01666	3.94141	0.00466	7.59341	GO:0043234
Locus_10434_Transcript_1/1_Confidence_1.000_Length_623		1.00805	3.93261	0.00517	7.59246
Locus_21294_Transcript_1/1_Confidence_1.000_Length_197		2.66908	5.59293	0.0103	7.58866
Locus_14287_Transcript_1/1_Confidence_1.000_Length_599		1.39806	4.32045	0.0144	7.58105
Locus_3328_Transcript_1/1_Confidence_1.000_Length_565		1.81569	4.73672	0.00188	7.57384
Locus_5903_Transcript_1/1_Confidence_1.000_Length_569	myosin heavy non-muscle	0.94386	3.86408	0.0118	7.56959	GO:0007411
Locus_2265_Transcript_1/1_Confidence_1.000_Length_422	mitogen-activated protein kinase kinase kinase 1	1.2367	4.15603	0.023	7.56492	GO:0005856
Locus_10600_Transcript_1/1_Confidence_1.000_Length_404		2.09662	5.01516	0.0123	7.5608
Locus_7677_Transcript_1/1_Confidence_1.000_Length_788	26s proteasome non-atpase regulatory subunit 2	2.97138	5.88842	0.000716	7.55296	GO:0000502
Locus_4761_Transcript_1/1_Confidence_1.000_Length_566		1.39213	4.30874	0.029	7.55069
Locus_1072_Transcript_5/5_Confidence_0.600_Length_3684	aldo-keto reductase	4.12916	7.04535	0.0072	7.54854	GO:0055114
Locus_1274_Transcript_1/1_Confidence_1.000_Length_1087	solute carrier family 22 member 21-like	3.69893	6.61378	0.000651	7.54151
Locus_6913_Transcript_1/1_Confidence_1.000_Length_212		2.36823	5.28129	0.00306	7.53213
Locus_4336_Transcript_1/2_Confidence_0.750_Length_647	heterogeneous nuclear ribonucleoprotein k	1.39415	4.30489	0.0259	7.52	GO:0030529
Locus_4626_Transcript_1/1_Confidence_1.000_Length_788	tubulin-folding cofactor b-like	1.85052	4.75953	0.0227	7.51103	GO:0005856
Locus_1226_Transcript_1/1_Confidence_1.000_Length_1251	glyoxalase domain-containing protein 4-like	1.00227	3.91068	0.00913	7.50792	GO:0016829
Locus_2128_Transcript_1/1_Confidence_1.000_Length_746	vacuolar protein sorting-associated protein vta1 homolog	2.35055	5.25859	0.00154	7.50598
Locus_767_Transcript_1/1_Confidence_1.000_Length_1103	t-complex protein 1 subunit zeta-like isoform 1	2.63936	5.54621	0.00326	7.49978	GO:0006457
Locus_1501_Transcript_1/1_Confidence_1.000_Length_1264		3.4536	6.36031	0.000189	7.49908
Locus_20241_Transcript_1/3_Confidence_0.714_Length_584		0.90632	3.81274	0.0061	7.49755
Locus_791_Transcript_1/1_Confidence_1.000_Length_827		2.76334	5.66894	0.00526	7.49327
Locus_1817_Transcript_1/1_Confidence_1.000_Length_1146		3.21767	6.12224	0.00952	7.48795
Locus_4912_Transcript_1/1_Confidence_1.000_Length_445		1.49347	4.39772	0.0184	7.48627
Locus_567_Transcript_1/1_Confidence_1.000_Length_1809	rab proteins geranylgeranyltransferase component a 1	2.30477	5.20585	0.00304	7.4699	GO:0009987
Locus_6501_Transcript_1/1_Confidence_1.000_Length_881		1.94878	4.84986	0.0114	7.46984
Locus_5492_Transcript_1/1_Confidence_1.000_Length_1931	isoform a	1.89163	4.79106	0.047	7.46128
Locus_11384_Transcript_1/1_Confidence_1.000_Length_202		2.28958	5.18663	0.017	7.44899
Locus_6078_Transcript_1/1_Confidence_1.000_Length_742	probable protein arginine n-methyltransferase -like	0.41252	3.30956	0.0399	7.44899	GO:0008168
Locus_13452_Transcript_1/1_Confidence_1.000_Length_632		0.98735	3.8829	0.00789	7.44127
Locus_6335_Transcript_1/1_Confidence_1.000_Length_1045		1.36916	4.26349	0.000205	7.43498
Locus_2620_Transcript_1/2_Confidence_0.750_Length_1168		1.76798	4.66169	0.00251	7.4318
Locus_19483_Transcript_1/1_Confidence_1.000_Length_403		1.30316	4.19641	0.0137	7.42938
Locus_5469_Transcript_1/1_Confidence_1.000_Length_413		1.73948	4.63221	0.0215	7.42674
Locus_5579_Transcript_1/1_Confidence_1.000_Length_1101	lysosomal aspartic protease-like	1.78899	4.68091	0.0177	7.42257	GO:0005875
Locus_6741_Transcript_1/1_Confidence_1.000_Length_719	vacuolar protein sorting-associated protein 37a-like	1.80129	4.6924	0.000188	7.41845
Locus_157_Transcript_1/1_Confidence_1.000_Length_2212		3.80582	6.69653	0.00093	7.41636
Locus_4933_Transcript_1/1_Confidence_1.000_Length_1155	hepatitis b virus x associated	2.49388	5.38402	0.0039	7.41339	GO:0046872
Locus_3279_Transcript_1/1_Confidence_1.000_Length_683		1.54206	4.43124	0.0492	7.40849
Locus_5704_Transcript_1/2_Confidence_0.750_Length_1011		1.55119	4.43957	0.0288	7.4044
Locus_1879_Transcript_1/1_Confidence_1.000_Length_583		0.76044	3.64838	0.0413	7.40212
Locus_6488_Transcript_1/1_Confidence_1.000_Length_460		2.3073	5.19514	0.00159	7.40165
Locus_1142_Transcript_1/1_Confidence_1.000_Length_1216		2.16043	5.04808	0.000328	7.40064
Locus_3436_Transcript_1/1_Confidence_1.000_Length_1391	vacuolar protein sorting-associated protein 41 homolog	1.59002	4.47615	0.00315	7.39282	GO:0005975
Locus_4189_Transcript_2/2_Confidence_0.667_Length_560		3.7098	6.59548	0.0171	7.39051
Locus_10760_Transcript_1/1_Confidence_1.000_Length_240		2.18926	5.07493	0.00304	7.39049
Locus_4932_Transcript_1/1_Confidence_1.000_Length_1271		1.75336	4.63879	0.00392	7.38923
Locus_3635_Transcript_1/1_Confidence_1.000_Length_515		2.39001	5.27533	0.00195	7.38868
Locus_18363_Transcript_2/2_Confidence_0.750_Length_841	thioredoxin domain-containing protein 1	0.38018	3.26514	0.0287	7.38681	GO:0045454
Locus_1592_Transcript_1/1_Confidence_1.000_Length_714		3.04483	5.92955	0.0452	7.38562
Locus_3882_Transcript_1/1_Confidence_1.000_Length_534		2.00441	4.88853	0.0411	7.38252
Locus_10071_Transcript_1/1_Confidence_1.000_Length_571	pyroglutamyl-peptidase 1	0.80045	3.68436	0.0192	7.38145	GO:0008233
Locus_1775_Transcript_1/1_Confidence_1.000_Length_1453	ubiquitin-like protein 7-like	2.76273	5.64562	0.000454	7.37623	GO:0005515
Locus_12370_Transcript_1/1_Confidence_1.000_Length_387		1.83329	4.71552	0.0187	7.3729
Locus_15364_Transcript_1/1_Confidence_1.000_Length_899	kiaa2013 protein	0.95064	3.83033	0.00396	7.35995	GO:0016020
Locus_6869_Transcript_1/1_Confidence_1.000_Length_393		1.25991	4.13877	0.034	7.3557
Locus_4881_Transcript_2/3_Confidence_0.714_Length_802		2.33667	5.21527	0.00997	7.35439
Locus_5144_Transcript_1/1_Confidence_1.000_Length_384		2.0395	4.9169	0.00185	7.34825
Locus_4133_Transcript_1/2_Confidence_0.750_Length_1772	sodium potassium-transporting atpase subunit beta-2	2.67154	5.54777	0.00198	7.34225
Locus_6005_Transcript_1/1_Confidence_1.000_Length_311		2.68158	5.55346	0.0303	7.32017
Locus_1627_Transcript_2/3_Confidence_0.600_Length_935	f-box only protein 28-like	3.62936	6.50121	0.00539	7.32002
Locus_323_Transcript_6/10_Confidence_0.536_Length_2857		6.48492	9.35476	0.00536	7.30982
Locus_11332_Transcript_1/1_Confidence_1.000_Length_1062		0.71025	3.57979	0.0145	7.30836
Locus_11014_Transcript_1/1_Confidence_1.000_Length_718		0.60831	3.47785	0.0285	7.30836
Locus_10142_Transcript_1/1_Confidence_1.000_Length_421		1.57346	4.44066	0.00832	7.2965
Locus_9192_Transcript_1/1_Confidence_1.000_Length_1097		1.70656	4.57175	0.00031	7.28633
Locus_3817_Transcript_1/1_Confidence_1.000_Length_404	calcium-dependent cysteine	2.1046	4.96843	0.0351	7.27945	GO:0008234
Locus_7001_Transcript_2/2_Confidence_0.667_Length_472		1.2135	4.07694	0.0113	7.27747
Locus_22_Transcript_1/1_Confidence_1.000_Length_1519	tyrosine-protein kinase csk-like	3.38465	6.24741	0.00262	7.27408	GO:0045926
Locus_13353_Transcript_1/1_Confidence_1.000_Length_321		1.62136	4.48277	0.0446	7.26723
Locus_1288_Transcript_1/1_Confidence_1.000_Length_1285	proteasome ( macropain) 26s non- 12	3.27645	6.13775	0.0018	7.26671	GO:0005515
Locus_11896_Transcript_1/1_Confidence_1.000_Length_1056		1.77506	4.63538	0.00772	7.26178
Locus_3244_Transcript_1/2_Confidence_0.750_Length_1781		1.42845	4.28771	6.86e-05	7.25644
Locus_10183_Transcript_1/1_Confidence_1.000_Length_543		0.87754	3.73657	0.0363	7.25525
Locus_95_Transcript_1/1_Confidence_1.000_Length_438	galactosylgalactosylxylosylprotein 3-beta-glucuronosyltransferase p	1.89599	4.7543	0.0114	7.25167	GO:0016020
Locus_12070_Transcript_1/1_Confidence_1.000_Length_559	von hippel-lindau disease tumor suppressor	0.83564	3.69376	0.0453	7.25067
Locus_24679_Transcript_1/1_Confidence_1.000_Length_512		1.53679	4.39454	0.0389	7.24882
Locus_4992_Transcript_1/1_Confidence_1.000_Length_516		1.94657	4.80257	0.00838	7.24006
Locus_5682_Transcript_1/1_Confidence_1.000_Length_659		0.73201	3.58794	0.027	7.23971
Locus_5252_Transcript_1/1_Confidence_1.000_Length_677		2.94476	5.80028	0.00138	7.23762
Locus_7824_Transcript_1/1_Confidence_1.000_Length_606		1.04796	3.90271	0.00498	7.23378
Locus_5429_Transcript_1/1_Confidence_1.000_Length_1588		1.20609	4.06084	0.00776	7.23378
Locus_2760_Transcript_1/1_Confidence_1.000_Length_342		2.25293	5.10733	0.0187	7.23207
Locus_4084_Transcript_1/1_Confidence_1.000_Length_791		2.95235	5.80351	0.00212	7.2158
Locus_1049_Transcript_1/1_Confidence_1.000_Length_1273		3.47351	6.32443	0.00121	7.21459
Locus_11016_Transcript_1/1_Confidence_1.000_Length_1056	brain protein i3-like	1.84919	4.69982	0.00256	7.21314
Locus_5603_Transcript_1/1_Confidence_1.000_Length_1025		2.4205	5.27068	0.00439	7.21092
Locus_178_Transcript_1/1_Confidence_1.000_Length_1112		1.83886	4.68857	0.0195	7.20858
Locus_2799_Transcript_1/1_Confidence_1.000_Length_374		3.18488	6.03297	0.00148	7.20047
Locus_14900_Transcript_1/1_Confidence_1.000_Length_236		2.78814	5.63575	0.0275	7.1981
Locus_3187_Transcript_1/1_Confidence_1.000_Length_2051	pre-mrna-splicing helicase brr2	1.34566	4.19277	0.00032	7.19554	GO:0050896
Locus_2809_Transcript_1/1_Confidence_1.000_Length_693		0.3261	3.17073	0.0348	7.1832
Locus_579_Transcript_1/1_Confidence_1.000_Length_1597	polyadenylate-binding protein-interacting	1.32411	4.16542	0.0259	7.1667	GO:0007610
Locus_1199_Transcript_1/1_Confidence_1.000_Length_491		1.15657	3.99777	0.00308	7.16617
Locus_11378_Transcript_1/2_Confidence_0.750_Length_771	dna repair protein rad50-like	0.70055	3.54175	0.00659	7.16617	GO:0033674
Locus_12691_Transcript_1/2_Confidence_0.667_Length_324		2.4796	5.31678	0.00428	7.14621
Locus_432_Transcript_1/1_Confidence_1.000_Length_668		3.46804	6.3046	0.00236	7.14317
Locus_3924_Transcript_1/1_Confidence_1.000_Length_829		2.80569	5.64215	0.00545	7.14265
Locus_11891_Transcript_1/1_Confidence_1.000_Length_706	myotubularin-related protein 8-like	0.96596	3.80209	0.0204	7.14102	GO:0004725
Locus_1446_Transcript_1/1_Confidence_1.000_Length_366	pulmonary surfactant-associated protein a1-like isoform 4	4.06692	6.90298	0.00677	7.14066
Locus_3090_Transcript_1/1_Confidence_1.000_Length_673		0.98383	3.81689	0.0224	7.1258
Locus_6699_Transcript_1/1_Confidence_1.000_Length_2138		2.94736	5.78023	0.00604	7.12489
Locus_2785_Transcript_1/1_Confidence_1.000_Length_396		2.13346	4.96599	0.0306	7.12326
Locus_7910_Transcript_1/2_Confidence_0.750_Length_438		2.04467	4.87721	0.0411	7.12326
Locus_2485_Transcript_1/1_Confidence_1.000_Length_1872	PREDICTED: hypothetical protein [Tribolium castaneum]	3.92567	6.75796	0.00139	7.12201
Locus_1971_Transcript_1/1_Confidence_1.000_Length_730		1.44605	4.27713	0.00261	7.11606
Locus_817_Transcript_1/1_Confidence_1.000_Length_388		1.69122	4.52162	0.00817	7.11269
Locus_10430_Transcript_1/1_Confidence_1.000_Length_309		2.54799	5.37748	0.00283	7.1082
Locus_10708_Transcript_1/1_Confidence_1.000_Length_693		1.6284	4.45718	0.00887	7.10475
Locus_11631_Transcript_1/1_Confidence_1.000_Length_1827	dnaj homolog subfamily b member 11-like	0.22985	3.0577	0.0471	7.10016	GO:0006457
Locus_3229_Transcript_1/1_Confidence_1.000_Length_871	isoform b	2.81335	5.64062	0.0193	7.09726	GO:0060857
Locus_3784_Transcript_1/1_Confidence_1.000_Length_1283	hit zinc finger family protein	1.43751	4.26383	0.00523	7.09264
Locus_2268_Transcript_1/1_Confidence_1.000_Length_370		2.28807	5.11337	0.00111	7.08759
Locus_8129_Transcript_1/1_Confidence_1.000_Length_557	golgi apparatus protein 1	0.97461	3.79966	0.00744	7.08637	GO:0000139
Locus_10631_Transcript_1/1_Confidence_1.000_Length_558		1.69533	4.52023	0.00253	7.08565
Locus_5397_Transcript_1/1_Confidence_1.000_Length_660	lysine-specific demethylase 8-like	1.59148	4.41638	0.00323	7.08565	GO:0016740
Locus_186_Transcript_1/1_Confidence_1.000_Length_2563	nervana isoform a	1.36632	4.19006	2.37e-05	7.07996	GO:0006814
Locus_13302_Transcript_1/1_Confidence_1.000_Length_550		0.85451	3.67823	0.01	7.07983
Locus_6425_Transcript_1/1_Confidence_1.000_Length_1940		2.65684	5.47936	0.000137	7.07398
Locus_3338_Transcript_1/1_Confidence_1.000_Length_876	proteasome subunit alpha type-2-like	4.28148	7.10373	0.00265	7.07269	GO:0005737
Locus_9298_Transcript_1/1_Confidence_1.000_Length_824	sec1 family domain-containing protein 2-like	0.07631	2.89854	0.0188	7.07253
Locus_5906_Transcript_1/1_Confidence_1.000_Length_308		2.21934	5.04107	0.0198	7.0701
Locus_6329_Transcript_1/1_Confidence_1.000_Length_1027		2.2227	5.04406	0.0101	7.06827
Locus_12806_Transcript_1/1_Confidence_1.000_Length_625	thioredoxin domain-containing protein 5-like	1.19841	4.01868	0.033	7.06295	GO:0016853
Locus_158_Transcript_1/1_Confidence_1.000_Length_442		1.64158	4.46127	0.0221	7.0601
Locus_9262_Transcript_1/1_Confidence_1.000_Length_532		2.20482	5.024	0.000788	7.05761
Locus_96_Transcript_1/1_Confidence_1.000_Length_1339	vacuolar h	3.54913	6.3676	0.00203	7.05415	GO:0042777
Locus_3395_Transcript_1/1_Confidence_1.000_Length_288		2.12121	4.93895	0.0425	7.05057
Locus_191_Transcript_1/7_Confidence_0.684_Length_2517	aspartyl asparaginyl beta-hydroxylase	6.69815	9.51558	0.00718	7.04902	GO:0008307
Locus_9373_Transcript_1/1_Confidence_1.000_Length_810	ribosomal biogenesis protein rlp24	1.686	4.5032	0.00736	7.04796	GO:0003735
Locus_55_Transcript_4/4_Confidence_0.615_Length_1934	elongation factor 1-alpha	7.65715	10.4741	0.0173	7.04645	GO:0003746
Locus_10008_Transcript_1/1_Confidence_1.000_Length_1053	splicing factor 3a subunit 3	1.83581	4.65263	0.0115	7.04607	GO:0003676
Locus_9174_Transcript_1/1_Confidence_1.000_Length_636		0.97825	3.79439	0.00556	7.04273
Locus_5619_Transcript_1/1_Confidence_1.000_Length_1171		1.77907	4.59455	0.0175	7.03954
Locus_9032_Transcript_1/1_Confidence_1.000_Length_641	uncharacterized glycosyltransferase aer61-like	1.21261	4.02512	0.0246	7.02507	GO:0016757
Locus_14308_Transcript_1/1_Confidence_1.000_Length_1373		2.1061	4.91737	0.02	7.019
Locus_5026_Transcript_1/1_Confidence_1.000_Length_1280	tryptophanyl-trna cytoplasmic-like	0.63587	3.4439	0.00491	7.00325	GO:0005829
Locus_9676_Transcript_1/1_Confidence_1.000_Length_489	cd151 antigen	2.35744	5.16506	0.0206	7.00126	GO:0016021
Locus_6628_Transcript_1/1_Confidence_1.000_Length_498		1.24345	4.04902	0.04	6.99132
Locus_1509_Transcript_1/1_Confidence_1.000_Length_3610	large proline-rich protein bat2	2.54842	5.35244	0.000328	6.98383
Locus_4485_Transcript_1/1_Confidence_1.000_Length_788		1.60487	4.40867	0.0183	6.98277
Locus_3490_Transcript_1/1_Confidence_1.000_Length_1049		2.49442	5.29772	0.00811	6.98038
Locus_1669_Transcript_1/1_Confidence_1.000_Length_1489	dcn1-like protein 4-like	1.88178	4.68432	0.00163	6.9767
Locus_18567_Transcript_1/1_Confidence_1.000_Length_499	rad50-interacting protein 1-like	1.13325	3.93479	0.0345	6.97184	GO:0031572
Locus_2049_Transcript_2/2_Confidence_0.750_Length_2013	26s protease regulatory subunit 7	3.30819	6.10923	0.000704	6.96942	GO:0008568
Locus_2798_Transcript_1/1_Confidence_1.000_Length_1069		0.89575	3.69531	0.0226	6.96225
Locus_572_Transcript_1/1_Confidence_1.000_Length_333		2.3609	5.16042	0.0111	6.96212
Locus_8291_Transcript_1/1_Confidence_1.000_Length_996	ribosomal rna methyltransferase nop2-like	2.44442	5.24377	0.00258	6.96131	GO:0008757
Locus_623_Transcript_1/1_Confidence_1.000_Length_388	niemann-pick c1	1.69122	4.49058	0.0139	6.96131	GO:0007291
Locus_12222_Transcript_1/1_Confidence_1.000_Length_380		1.19296	3.99154	0.0438	6.95754
Locus_5489_Transcript_1/1_Confidence_1.000_Length_573	mitogen-activated protein-binding protein-interacting protein	3.30152	6.09782	0.00972	6.94657	GO:0005765
Locus_7354_Transcript_1/1_Confidence_1.000_Length_946		2.55858	5.35297	0.0286	6.93737
Locus_743_Transcript_1/1_Confidence_1.000_Length_324		3.4796	6.27342	0.0105	6.93462
Locus_9007_Transcript_1/1_Confidence_1.000_Length_696		2.55795	5.35172	0.000717	6.93439
Locus_4147_Transcript_1/1_Confidence_1.000_Length_1371	proteasome-associated protein ecm29 homolog	2.31475	5.10852	0.000313	6.93436
Locus_8431_Transcript_1/1_Confidence_1.000_Length_1049	hemimethylated dna binding domain-containing protein	1.50199	4.29552	0.0251	6.93325
Locus_6955_Transcript_1/1_Confidence_1.000_Length_469		1.5889	4.38197	0.00111	6.93101
Locus_7073_Transcript_1/1_Confidence_1.000_Length_559	sterile alpha and tir motif-containing protein 1-like	1.49776	4.2902	0.0227	6.928	GO:0007165
Locus_1892_Transcript_1/1_Confidence_1.000_Length_817		3.71438	6.50674	0.00701	6.92759
Locus_12540_Transcript_1/1_Confidence_1.000_Length_615	transmembrane protein 93-like	1.46733	4.25946	0.0363	6.92648	GO:0016021
Locus_1164_Transcript_1/2_Confidence_0.750_Length_2051	latrophilin cirl-like isoform 1	2.13065	4.92272	0.00448	6.92627	GO:0007218
Locus_11870_Transcript_1/1_Confidence_1.000_Length_516		1.08492	3.87418	0.00578	6.91276
Locus_3319_Transcript_1/1_Confidence_1.000_Length_488	glutathione s-transferase-like	2.66269	5.45025	0.0208	6.9046
Locus_1899_Transcript_1/1_Confidence_1.000_Length_756		2.22618	5.01366	0.0103	6.90422
Locus_2096_Transcript_1/1_Confidence_1.000_Length_1293	cg8516 cg8516-pa	2.87441	5.66112	0.00808	6.90055
Locus_1559_Transcript_1/2_Confidence_0.750_Length_1554		2.0483	4.8347	0.00216	6.89903
Locus_3179_Transcript_1/1_Confidence_1.000_Length_1860		2.74226	5.52721	0.00051	6.89211
Locus_1340_Transcript_1/1_Confidence_1.000_Length_727		2.64698	5.42982	0.0118	6.88206
Locus_1947_Transcript_1/1_Confidence_1.000_Length_1659		4.00996	6.79267	0.0042	6.88146
Locus_7927_Transcript_1/1_Confidence_1.000_Length_1486	bifunctional aminoacyl-trna synthetase	0.75392	3.53659	0.0113	6.88129	GO:0005737
Locus_4584_Transcript_1/1_Confidence_1.000_Length_1037		2.43688	5.21935	0.0451	6.88029
Locus_5057_Transcript_1/1_Confidence_1.000_Length_568		1.91536	4.69717	0.0261	6.87712
Locus_2239_Transcript_1/1_Confidence_1.000_Length_1330	tetratricopeptide repeat protein 1	2.85185	5.63219	0.00442	6.87012
Locus_841_Transcript_1/1_Confidence_1.000_Length_482		1.04491	3.82516	0.04	6.86971
Locus_5074_Transcript_1/1_Confidence_1.000_Length_439		1.6514	4.43104	0.0267	6.8668
Locus_2810_Transcript_1/1_Confidence_1.000_Length_1164	isoform b	2.45439	5.23388	0.000266	6.86609
Locus_2332_Transcript_1/1_Confidence_1.000_Length_448		1.15045	3.92939	0.0263	6.86351
Locus_5878_Transcript_1/1_Confidence_1.000_Length_399		1.4559	4.23485	0.0331	6.86351
Locus_6283_Transcript_1/1_Confidence_1.000_Length_441	hypothetical protein SINV_80690 [Solenopsis invicta]	2.75215	5.53027	0.0341	6.85956
Locus_7428_Transcript_1/1_Confidence_1.000_Length_1190	vasa-like protein	-0.1206	2.65393	0.00526	6.84252	GO:0003676
Locus_2339_Transcript_1/1_Confidence_1.000_Length_966		2.62688	5.40095	5.22e-05	6.84032
Locus_1748_Transcript_1/2_Confidence_0.750_Length_2098		2.57148	5.34245	0.00631	6.82563
Locus_1297_Transcript_1/1_Confidence_1.000_Length_465	vacuolar atp synthase subunit g	4.52978	7.3002	0.000229	6.82305	GO:0015992
Locus_1399_Transcript_1/1_Confidence_1.000_Length_1548		3.32554	6.09576	0.000402	6.82215
Locus_12899_Transcript_1/1_Confidence_1.000_Length_1725		1.49417	4.26339	0.0154	6.81739
Locus_9665_Transcript_1/1_Confidence_1.000_Length_450	conserved hypothetical protein [Pediculus humanus corporis]	1.918	4.6864	0.0289	6.81355
Locus_12707_Transcript_1/1_Confidence_1.000_Length_448		1.48378	4.25185	0.0186	6.81197
Locus_11577_Transcript_1/1_Confidence_1.000_Length_656		1.51257	4.28034	0.0452	6.81056
Locus_3509_Transcript_1/1_Confidence_1.000_Length_761	probable phospholipid-transporting atpase iib-like	1.38605	4.15361	0.00472	6.80955	GO:0016021
Locus_2643_Transcript_1/1_Confidence_1.000_Length_960	proteasome subunit beta 7	3.70497	6.47242	0.00134	6.80905	GO:0005737
Locus_3006_Transcript_1/1_Confidence_1.000_Length_651		1.38526	4.15234	0.0364	6.80725
Locus_17482_Transcript_1/1_Confidence_1.000_Length_1113	ribosomal rna-processing protein 7 homolog a	0.50423	3.27013	0.0389	6.80173
Locus_3010_Transcript_1/1_Confidence_1.000_Length_1484		3.55383	6.31943	3.96e-05	6.80031
Locus_665_Transcript_1/1_Confidence_1.000_Length_677		1.74978	4.51518	0.00243	6.79936
Locus_3363_Transcript_1/1_Confidence_1.000_Length_2025	ras gtpase-activating protein-binding protein 2	1.39636	4.1603	0.00434	6.79248	GO:0005829
Locus_3979_Transcript_1/1_Confidence_1.000_Length_991	bifunctional protein ncoat	0.47674	3.23979	4.55e-06	6.78829	GO:0008152
Locus_10167_Transcript_1/1_Confidence_1.000_Length_660		2.75543	5.51828	0.0214	6.78735
Locus_1600_Transcript_1/1_Confidence_1.000_Length_854	uba and wwe domain containing 1	1.48883	4.25025	0.0489	6.78066	GO:0005488
Locus_3584_Transcript_1/1_Confidence_1.000_Length_811	f-box wd repeat-containing protein 9	1.09926	3.86066	0.0142	6.78055
Locus_5257_Transcript_1/1_Confidence_1.000_Length_806	zinc finger protein 845-like	1.16482	3.92498	0.0169	6.7747
Locus_1473_Transcript_1/1_Confidence_1.000_Length_209		2.38879	5.14829	0.0113	6.77161
Locus_12639_Transcript_1/1_Confidence_1.000_Length_322		4.70316	7.46182	0.0347	6.76769
Locus_7532_Transcript_1/1_Confidence_1.000_Length_667		1.24292	4.0014	0.0218	6.76683
Locus_2597_Transcript_2/2_Confidence_0.750_Length_1459		2.38496	5.14341	0.00141	6.76667
Locus_12378_Transcript_1/1_Confidence_1.000_Length_687	upf0061 protein xcc-b100_1894-like	1.80275	4.56027	0.0195	6.76231
Locus_6295_Transcript_1/1_Confidence_1.000_Length_1040	vacuolar protein sorting-associated protein 11 homolog	1.04274	3.79901	0.00971	6.75645	GO:0005488
Locus_2707_Transcript_1/1_Confidence_1.000_Length_480		1.6299	4.38613	0.0401	6.75629
Locus_5800_Transcript_1/1_Confidence_1.000_Length_1045		2.2693	5.02338	0.0133	6.74622
Locus_12037_Transcript_1/1_Confidence_1.000_Length_829	hermansky-pudlak syndrome 3 protein	2.08238	4.8356	0.0202	6.74217
Locus_8122_Transcript_1/1_Confidence_1.000_Length_506	proclotting enzyme-like	1.30814	4.05994	0.0364	6.73559	GO:0008236
Locus_1233_Transcript_1/1_Confidence_1.000_Length_1579	methionine aminopeptidase 1-like	3.29971	6.04997	0.000109	6.7284	GO:0009987
Locus_1767_Transcript_1/2_Confidence_0.750_Length_440		4.13323	6.88281	0.00279	6.72523
Locus_801_Transcript_2/2_Confidence_0.800_Length_679	ribosomal protein s13	5.58996	8.3382	0.00618	6.71895	GO:0019083
Locus_6606_Transcript_1/1_Confidence_1.000_Length_411	serine threonine-protein phosphatase 2a regulatory subunit b	1.74649	4.49454	0.019	6.71809	GO:0016853
Locus_975_Transcript_1/1_Confidence_1.000_Length_2010	upstream activation factor subunit spp27-like	3.35558	6.1035	0.0021	6.71749
Locus_4742_Transcript_1/1_Confidence_1.000_Length_640		2.18382	4.93154	0.00194	6.71654
Locus_3226_Transcript_1/1_Confidence_1.000_Length_1496		0.74424	3.49172	0.00166	6.71541
Locus_2645_Transcript_1/1_Confidence_1.000_Length_388		3.21954	5.96658	0.000665	6.71339
Locus_6485_Transcript_1/1_Confidence_1.000_Length_782		1.01344	3.75807	0.0156	6.70216
Locus_8995_Transcript_1/1_Confidence_1.000_Length_1018		0.8786	3.62269	0.0362	6.69967
Locus_7490_Transcript_1/1_Confidence_1.000_Length_406		1.09748	3.83988	0.0203	6.69185
Locus_5542_Transcript_1/1_Confidence_1.000_Length_587	adenylyltransferase and sulfurtransferase mocs3-like	1.23226	3.97467	0.0333	6.69185	GO:0005737
Locus_7870_Transcript_1/1_Confidence_1.000_Length_491		1.54654	4.28848	0.0166	6.68968
Locus_1690_Transcript_1/2_Confidence_0.750_Length_1750	elongation factor 2-like	6.71375	9.45468	0.0122	6.68499	GO:0003746
Locus_2360_Transcript_1/1_Confidence_1.000_Length_284		2.72038	5.46024	0.0372	6.68009
Locus_3727_Transcript_1/1_Confidence_1.000_Length_507	set and mynd domain-containing protein 4-like	2.88428	5.62378	0.00201	6.67837
Locus_20777_Transcript_1/1_Confidence_1.000_Length_1512	sepiapterin reductase	-0.13276	2.60629	0.00519	6.67632	GO:0008152
Locus_4991_Transcript_1/1_Confidence_1.000_Length_1182	aspartyl-trna synthetase	1.82492	4.56381	0.0075	6.67556	GO:0005737
Locus_2513_Transcript_1/1_Confidence_1.000_Length_1326		3.4623	6.2002	0.000225	6.671
Locus_6081_Transcript_1/1_Confidence_1.000_Length_299		1.53881	4.27645	0.0261	6.66977
Locus_8346_Transcript_1/1_Confidence_1.000_Length_492		1.8203	4.55633	0.00955	6.66237
Locus_4637_Transcript_1/1_Confidence_1.000_Length_837	protein painting of fourth	1.11037	3.84552	0.0135	6.65826	GO:0005488
Locus_727_Transcript_4/9_Confidence_0.636_Length_1591		7.27556	10.0102	0.000307	6.65575
Locus_5740_Transcript_1/1_Confidence_1.000_Length_3213	eukaryotic translation initiation factor 4b-like	3.50031	6.2306	0.000686	6.6359	GO:0003676
Locus_9251_Transcript_1/2_Confidence_0.667_Length_701		2.10698	4.83677	0.0276	6.63358
Locus_1373_Transcript_1/1_Confidence_1.000_Length_1032		2.07351	4.8013	0.00809	6.62438
Locus_199_Transcript_1/1_Confidence_1.000_Length_1336	actin-related protein 10	3.26992	5.99656	0.0121	6.61913	GO:0005869
Locus_5815_Transcript_1/1_Confidence_1.000_Length_588		1.22981	3.95604	0.000986	6.61724
Locus_8228_Transcript_1/1_Confidence_1.000_Length_440		1.31479	4.04002	0.00842	6.61265
Locus_1380_Transcript_2/3_Confidence_0.600_Length_582		6.11721	8.84228	0.0051	6.6119
Locus_16085_Transcript_1/1_Confidence_1.000_Length_1574	protein piwi-like	0.33758	3.06213	0.0128	6.60952
Locus_5490_Transcript_1/1_Confidence_1.000_Length_1081	craniofacial development protein 1	2.37604	5.09943	0.000364	6.60421	GO:0009987
Locus_11242_Transcript_1/1_Confidence_1.000_Length_415		2.06585	4.78833	0.00389	6.6001
Locus_1449_Transcript_1/1_Confidence_1.000_Length_770	suppressor of g2 allele of skp1 homolog	3.60717	6.32824	0.0046	6.59363	GO:0000776
Locus_6552_Transcript_1/1_Confidence_1.000_Length_550		0.85906	3.57974	0.0492	6.59184
Locus_4546_Transcript_1/1_Confidence_1.000_Length_1520	elongation factor-1 gamma	1.35691	4.07719	0.00523	6.59003
Locus_1066_Transcript_1/1_Confidence_1.000_Length_2523		4.61044	7.33049	0.0082	6.58895
Locus_5177_Transcript_1/1_Confidence_1.000_Length_1048	hypothetical protein EAI_15049 [Harpegnathos saltator]	1.59104	4.31073	0.000955	6.5873	GO:0005634
Locus_2298_Transcript_1/1_Confidence_1.000_Length_1148		3.58276	6.30208	0.0046	6.58564
Locus_1965_Transcript_1/1_Confidence_1.000_Length_1323		2.59812	5.31731	0.0111	6.58503
Locus_1730_Transcript_1/1_Confidence_1.000_Length_1234	myosin heavy non-muscle	2.08747	4.80649	0.00618	6.58423	GO:0003779
Locus_6692_Transcript_1/1_Confidence_1.000_Length_569		1.76254	4.48099	0.00432	6.58163
Locus_10062_Transcript_1/1_Confidence_1.000_Length_500		1.65868	4.37657	0.0405	6.57908
Locus_375_Transcript_1/2_Confidence_0.667_Length_1034	troponin i	6.32404	9.03985	0.000588	6.56961	GO:0000280
Locus_1840_Transcript_1/1_Confidence_1.000_Length_451	domain-containing histone demethylation protein	2.3358	5.05072	0.0138	6.56556
Locus_3004_Transcript_1/1_Confidence_1.000_Length_1069		0.66973	3.38465	0.0452	6.56556
Locus_12300_Transcript_1/1_Confidence_1.000_Length_601		1.92157	4.63636	0.000212	6.56499
Locus_6503_Transcript_1/1_Confidence_1.000_Length_905		2.15082	4.86478	0.0454	6.56118
Locus_4565_Transcript_1/1_Confidence_1.000_Length_935	atp-dependent dna helicase 2 subunit 1	1.33463	4.04806	0.0143	6.55878	GO:0044260
Locus_11995_Transcript_1/1_Confidence_1.000_Length_664		0.38777	3.1012	0.0314	6.55878
Locus_5763_Transcript_1/1_Confidence_1.000_Length_1079	proteasome beta-subunit	3.57311	6.28462	0.000758	6.5501	GO:0005737
Locus_18038_Transcript_1/1_Confidence_1.000_Length_299		1.87214	4.58351	0.0418	6.54943
Locus_5974_Transcript_1/1_Confidence_1.000_Length_618	reverse transcriptase	1.46881	4.17894	0.0259	6.5438
Locus_8521_Transcript_1/1_Confidence_1.000_Length_354		2.41069	5.12026	0.038	6.54124
Locus_1083_Transcript_1/3_Confidence_0.667_Length_980		4.84839	7.55665	0.00228	6.53533
Locus_8257_Transcript_1/1_Confidence_1.000_Length_465		1.43005	4.13822	0.00558	6.53493
Locus_12275_Transcript_1/1_Confidence_1.000_Length_349	nuclear receptor interaction protein	2.37237	5.07945	0.00493	6.52998	GO:0004872
Locus_8518_Transcript_1/1_Confidence_1.000_Length_1101		0.65821	3.36506	0.0104	6.52894
Locus_11030_Transcript_1/1_Confidence_1.000_Length_437		1.18631	3.89272	0.0287	6.52694
Locus_18619_Transcript_1/1_Confidence_1.000_Length_519		2.32819	5.03288	0.0106	6.51918
Locus_8815_Transcript_1/1_Confidence_1.000_Length_801	26s proteasome non-atpase regulatory subunit 5	2.22446	4.92915	0.00362	6.51918	GO:0005515
Locus_728_Transcript_1/1_Confidence_1.000_Length_1279		1.97158	4.67575	0.0073	6.5168
Locus_1955_Transcript_1/1_Confidence_1.000_Length_800	transport and golgi organization 9	2.50893	5.2123	0.0195	6.5132	GO:0005765
Locus_11703_Transcript_1/1_Confidence_1.000_Length_366		1.58045	4.2833	0.0336	6.5109
Locus_11669_Transcript_1/1_Confidence_1.000_Length_358		2.58129	5.28201	0.0219	6.50124
Locus_8106_Transcript_1/1_Confidence_1.000_Length_493		1.1507	3.85126	0.00652	6.50055
Locus_8333_Transcript_1/1_Confidence_1.000_Length_437		1.60681	4.30683	0.000258	6.49811
Locus_3188_Transcript_2/2_Confidence_0.800_Length_579		1.25615	3.95523	0.00766	6.49385
Locus_9685_Transcript_1/1_Confidence_1.000_Length_264		1.9034	4.60232	0.0373	6.49318
Locus_7709_Transcript_1/1_Confidence_1.000_Length_1143	barrier-to-autointegration factor	2.05964	4.75842	0.0244	6.4925	GO:0003677
Locus_2907_Transcript_1/1_Confidence_1.000_Length_242		2.37227	5.07001	0.0207	6.48785
Locus_12897_Transcript_1/1_Confidence_1.000_Length_284		2.22855	4.92595	0.00483	6.48631
Locus_5256_Transcript_1/1_Confidence_1.000_Length_1114	ectonucleotide pyrophosphatase phosphodiesterase family member 5	2.44086	5.13712	0.0142	6.48121
Locus_8027_Transcript_1/1_Confidence_1.000_Length_599		2.01386	4.7095	0.0163	6.47842
Locus_12520_Transcript_1/1_Confidence_1.000_Length_882		1.2473	3.94246	0.0213	6.47627
Locus_10884_Transcript_1/1_Confidence_1.000_Length_1000	nipped-b-like protein	0.99202	3.68708	0.0189	6.47583	GO:0032116
Locus_4404_Transcript_1/1_Confidence_1.000_Length_667		3.1282	5.82247	0.00989	6.47224
Locus_6072_Transcript_1/1_Confidence_1.000_Length_513	eh domain-containing protein 3	1.87548	4.56856	0.0269	6.46691
Locus_12223_Transcript_1/1_Confidence_1.000_Length_655	nfx1-type zinc finger-containing protein 1-like	1.07413	3.76481	0.0184	6.45618	GO:0005488
Locus_14606_Transcript_1/1_Confidence_1.000_Length_906		0.93146	3.62049	0.00935	6.44878
Locus_8907_Transcript_1/1_Confidence_1.000_Length_737	probable atp-dependent rna helicase ddx47	0.76561	3.45453	0.0261	6.44829	GO:0005730
Locus_14386_Transcript_1/1_Confidence_1.000_Length_759		0.52819	3.21711	0.0289	6.44829
Locus_10093_Transcript_1/1_Confidence_1.000_Length_773	dna excision repair protein ercc-1-like	1.47079	4.15955	0.00682	6.44759	GO:0004519
Locus_9710_Transcript_1/1_Confidence_1.000_Length_737	exocyst complex	2.40124	5.09	0.00915	6.44759	GO:0000145
Locus_6155_Transcript_1/1_Confidence_1.000_Length_307		2.1857	4.87367	0.00646	6.44404
Locus_2029_Transcript_1/1_Confidence_1.000_Length_972	ras-like gtp-binding protein	2.9021	5.58861	0.00224	6.43756	GO:0016020
Locus_16375_Transcript_1/1_Confidence_1.000_Length_716	pre-rrna-processing protein tsr1 homolog	1.61233	4.29817	0.0309	6.43454	GO:0005730
Locus_2715_Transcript_1/1_Confidence_1.000_Length_917		0.78369	3.46707	0.0346	6.42361
Locus_3780_Transcript_1/1_Confidence_1.000_Length_1678	ras-like gtp-binding protein rho1	2.39338	5.07667	0.00252	6.42318	GO:0016020
Locus_1741_Transcript_1/1_Confidence_1.000_Length_1012	protein hid-1 homolog	0.64147	3.32446	0.04	6.42184	GO:0005515
Locus_8128_Transcript_1/1_Confidence_1.000_Length_1112		2.92779	5.61056	0.00025	6.42088
Locus_152_Transcript_1/2_Confidence_0.750_Length_3721	coiled-coil domain-containing protein cg32809-like	2.63447	5.31724	0.00173	6.42087
Locus_3404_Transcript_1/1_Confidence_1.000_Length_2886	uv excision repair protein rad23 homolog b-like isoform 2	3.28959	5.97149	0.000136	6.417	GO:0044260
Locus_1878_Transcript_1/1_Confidence_1.000_Length_1725		3.51763	6.19948	0.000457	6.41677
Locus_10974_Transcript_1/1_Confidence_1.000_Length_302		2.19108	4.87212	0.00289	6.4132
Locus_3092_Transcript_1/1_Confidence_1.000_Length_829		2.41572	5.09661	0.0104	6.41253
Locus_7630_Transcript_1/1_Confidence_1.000_Length_472		2.1318	4.81226	0.03	6.41061
Locus_4355_Transcript_1/1_Confidence_1.000_Length_1121		2.94934	5.62978	0.0103	6.41053
Locus_1835_Transcript_1/1_Confidence_1.000_Length_500		4.9101	7.59023	0.0166	6.40918
Locus_11603_Transcript_1/1_Confidence_1.000_Length_587		1.09392	3.77331	0.0266	6.40587
Locus_1348_Transcript_1/1_Confidence_1.000_Length_1363	atp-binding cassette sub-family f member 2	2.49581	5.17455	0.00732	6.40295	GO:0015439
Locus_1073_Transcript_1/1_Confidence_1.000_Length_588		3.86544	6.54387	0.0149	6.40158
Locus_3863_Transcript_1/1_Confidence_1.000_Length_1064	isoform a	4.20123	6.87914	0.00266	6.39928
Locus_5027_Transcript_1/1_Confidence_1.000_Length_885		1.36325	4.04104	0.00209	6.39874
Locus_113_Transcript_1/1_Confidence_1.000_Length_661		2.75325	5.43018	0.0173	6.39494
Locus_5831_Transcript_1/1_Confidence_1.000_Length_1227	gsk-3-binding protein	3.68161	6.3585	0.00296	6.39473
Locus_14601_Transcript_1/1_Confidence_1.000_Length_876		1.25714	3.93287	0.0264	6.38962
Locus_6581_Transcript_1/1_Confidence_1.000_Length_331		1.92045	4.59582	0.0226	6.38802
Locus_340_Transcript_1/1_Confidence_1.000_Length_1520	calmodulin	5.34731	8.02203	0.00122	6.38515	GO:0005513
Locus_13286_Transcript_1/1_Confidence_1.000_Length_3407	protein disulfide-isomerase a6-like	1.68379	4.35627	0.0387	6.37524	GO:0045454
Locus_2642_Transcript_1/1_Confidence_1.000_Length_1225	niemann-pick c1	2.46104	5.13347	0.00299	6.37502	GO:0007291
Locus_5161_Transcript_1/1_Confidence_1.000_Length_580		1.91624	4.58806	0.00491	6.37233
Locus_3227_Transcript_1/1_Confidence_1.000_Length_392	zn-dependent peptidase	1.81477	4.48383	0.0108	6.36017
Locus_4833_Transcript_1/1_Confidence_1.000_Length_1977	isoform a	2.69108	5.35969	0.00126	6.35818	GO:0005576
Locus_103_Transcript_1/1_Confidence_1.000_Length_1186	counting factor associated protein d-like	6.25541	8.92371	0.00489	6.35677	GO:0005576
Locus_905_Transcript_1/1_Confidence_1.000_Length_2338	thymidylate synthase	3.0734	5.74125	4.01e-06	6.35482	GO:0051216
Locus_8162_Transcript_1/1_Confidence_1.000_Length_484	gelsolin precursor	1.51062	4.17552	0.0478	6.34184
Locus_4182_Transcript_1/1_Confidence_1.000_Length_1191		2.87631	5.53992	0.00719	6.33619
Locus_10920_Transcript_1/1_Confidence_1.000_Length_696	gtp-binding protein 128up-like	0.98654	3.64973	0.0196	6.33434	GO:0005622
Locus_836_Transcript_1/1_Confidence_1.000_Length_976		2.62952	5.29268	0.0481	6.3342
Locus_1219_Transcript_1/1_Confidence_1.000_Length_1904	mesencephalic astrocyte-derived neurotrophic factor homolog	2.93343	5.59633	0.0236	6.33304	GO:0007275
Locus_830_Transcript_1/1_Confidence_1.000_Length_616	protein fam13a-like	3.17749	5.83838	0.00961	6.32424	GO:0005829
Locus_16259_Transcript_1/1_Confidence_1.000_Length_316		2.57452	5.23479	0.0293	6.32154
Locus_11609_Transcript_1/1_Confidence_1.000_Length_422		2.43169	5.09176	0.000558	6.32066
Locus_19_Transcript_1/3_Confidence_0.818_Length_1296	elongation factor 2	7.33467	9.99379	0.00109	6.31648	GO:0000022
Locus_2593_Transcript_1/1_Confidence_1.000_Length_919		2.5505	5.20893	0.0294	6.31348
Locus_9944_Transcript_1/1_Confidence_1.000_Length_826	dynactin 5 p25	1.60114	4.25784	0.0213	6.30589	GO:0016740
Locus_5371_Transcript_1/1_Confidence_1.000_Length_351		1.49247	4.14869	0.0371	6.3038
Locus_3510_Transcript_1/1_Confidence_1.000_Length_670		2.75122	5.40635	0.00398	6.29901
Locus_2588_Transcript_1/1_Confidence_1.000_Length_801	kiaa1704 protein	1.99844	4.65332	0.00488	6.29794
Locus_558_Transcript_1/1_Confidence_1.000_Length_1408	hemolectin cg7002-pa	3.85433	6.50847	0.0197	6.29472
Locus_7257_Transcript_1/1_Confidence_1.000_Length_461	flj37770-like protein	1.6375	4.29129	0.0152	6.29318
Locus_8288_Transcript_1/1_Confidence_1.000_Length_898		1.48056	4.13388	0.00129	6.29113
Locus_9450_Transcript_1/1_Confidence_1.000_Length_844		2.11799	4.77057	0.0268	6.28793
Locus_11809_Transcript_1/1_Confidence_1.000_Length_492		2.2844	4.93664	0.0371	6.28643
Locus_11199_Transcript_1/1_Confidence_1.000_Length_1350	proteasome activator complex subunit 3-like	1.48618	4.13775	0.0202	6.28354	GO:0008537
Locus_6797_Transcript_1/1_Confidence_1.000_Length_840		3.5311	6.18098	0.0318	6.27616
Locus_778_Transcript_2/2_Confidence_0.750_Length_3978	5 -amp-activated protein kinase subunit gamma-2	3.00044	5.64951	0.00386	6.27261	GO:0042632
Locus_3241_Transcript_1/1_Confidence_1.000_Length_748	niemann-pick c1	3.20835	5.85587	0.0032	6.2659	GO:0006412
Locus_1883_Transcript_1/1_Confidence_1.000_Length_939		3.15047	5.79335	0.00581	6.2458
Locus_1445_Transcript_1/1_Confidence_1.000_Length_374		3.85752	6.49879	0.0141	6.23881
Locus_7212_Transcript_1/1_Confidence_1.000_Length_437		1.96879	4.60936	0.0385	6.23579
Locus_5373_Transcript_1/1_Confidence_1.000_Length_619	ap-3 complex subunit mu-1	1.21233	3.84988	0.0455	6.22274	GO:0008340
Locus_3185_Transcript_1/1_Confidence_1.000_Length_2662	neutral alpha-glucosidase ab	2.48834	5.12516	0.00134	6.21958	GO:0008152
Locus_10303_Transcript_1/1_Confidence_1.000_Length_438		1.65469	4.28873	0.000867	6.20762
Locus_3377_Transcript_1/1_Confidence_1.000_Length_981		1.07633	3.70702	0.00412	6.1932
Locus_1323_Transcript_1/1_Confidence_1.000_Length_6615	centromeric protein	4.66313	7.29371	0.000597	6.19275
Locus_5124_Transcript_1/1_Confidence_1.000_Length_222		3.16338	5.79378	0.0497	6.19195
Locus_1517_Transcript_1/1_Confidence_1.000_Length_1586		2.93193	5.56173	0.00428	6.18942
Locus_5478_Transcript_1/1_Confidence_1.000_Length_1251	proteasomal atpase-associated factor 1	2.93805	5.56739	0.0183	6.18743	GO:0005515
Locus_6093_Transcript_1/1_Confidence_1.000_Length_1019	protein fam13b-like	2.82652	5.45531	0.00106	6.18511	GO:0050794
Locus_1904_Transcript_1/1_Confidence_1.000_Length_294	ribosomal protein s6 kinase alpha-5	1.89647	4.5252	0.0069	6.1848	GO:0007411
Locus_1347_Transcript_1/1_Confidence_1.000_Length_979	proteasome subunit beta type-3-like	3.48888	6.11749	0.000222	6.18427	GO:0005737
Locus_7255_Transcript_1/1_Confidence_1.000_Length_860		1.73793	4.36602	0.00408	6.18209
Locus_224_Transcript_1/1_Confidence_1.000_Length_779	cell division cycle and apoptosis regulator protein 1	2.5904	5.21786	0.0455	6.17934	GO:0043065
Locus_5999_Transcript_1/2_Confidence_0.750_Length_354		3.44561	6.073	0.000439	6.17908
Locus_620_Transcript_1/1_Confidence_1.000_Length_2077	methionine aminopeptidase 2	5.03861	7.6639	0.000525	6.17007	GO:0046872
Locus_2290_Transcript_1/1_Confidence_1.000_Length_502		1.65292	4.27807	0.022	6.16949
Locus_5744_Transcript_1/1_Confidence_1.000_Length_940		0.21963	2.84433	0.00961	6.16757
Locus_5928_Transcript_1/1_Confidence_1.000_Length_1541	rab-protein isoform b	1.49892	4.12336	0.0291	6.16643	GO:0005525
Locus_3280_Transcript_1/1_Confidence_1.000_Length_1380	26s proteasome non-atpase regulatory subunit 14	3.55206	6.17554	0.000489	6.16235	GO:0005875
Locus_2082_Transcript_1/1_Confidence_1.000_Length_897		3.55442	6.17786	0.0308	6.1622
Locus_10675_Transcript_1/1_Confidence_1.000_Length_753	rab3 gtpase-activating protein non-catalytic subunit	1.53964	4.16237	0.00412	6.15916	GO:0008047
Locus_8338_Transcript_1/1_Confidence_1.000_Length_933		1.4254	4.04721	0.00194	6.15523
Locus_711_Transcript_1/1_Confidence_1.000_Length_2205	profilin	4.4508	7.07222	0.0155	6.15356	GO:0030036
Locus_13729_Transcript_1/1_Confidence_1.000_Length_1482		0.42447	3.04572	0.0232	6.15282
Locus_17091_Transcript_1/1_Confidence_1.000_Length_749	zinc finger protein 691-like	2.46562	5.08507	0.0415	6.14517
Locus_1650_Transcript_1/1_Confidence_1.000_Length_325		2.08518	4.70322	0.0302	6.13912
Locus_3508_Transcript_1/1_Confidence_1.000_Length_619		1.18855	3.8049	0.0487	6.13194
Locus_2492_Transcript_1/1_Confidence_1.000_Length_1994	aldehyde dehydrogenase	3.37364	5.98964	0.0175	6.13049	GO:0006090
Locus_4228_Transcript_1/1_Confidence_1.000_Length_1290	autophagy-related protein 101-like	2.34795	4.96313	0.00108	6.12699	GO:0000407
Locus_5484_Transcript_3/3_Confidence_0.667_Length_1166	protein	1.10378	3.71776	0.000921	6.12188
Locus_2263_Transcript_1/1_Confidence_1.000_Length_943	proteasome subunit alpha type-3-like	4.02818	6.64212	2.43e-05	6.12172	GO:0005737
Locus_15634_Transcript_1/1_Confidence_1.000_Length_458		1.98025	4.59416	0.0397	6.12158
Locus_4651_Transcript_1/1_Confidence_1.000_Length_943		2.36544	4.97868	0.00192	6.11878
Locus_15062_Transcript_1/1_Confidence_1.000_Length_372		1.75198	4.36486	0.0138	6.11725
Locus_7493_Transcript_1/1_Confidence_1.000_Length_624	dihydropyrimidinase-like isoform 2	2.22035	4.83299	0.0148	6.11624	GO:0016810
Locus_2813_Transcript_1/1_Confidence_1.000_Length_612		2.65857	5.26955	0.0476	6.1092
Locus_19010_Transcript_1/1_Confidence_1.000_Length_1025	peroxisomal acyl-coenzyme a oxidase 3	0.37689	2.98541	0.00402	6.09876	GO:0016627
Locus_2366_Transcript_1/1_Confidence_1.000_Length_949		1.59586	4.20412	0.0322	6.09768
Locus_3337_Transcript_1/1_Confidence_1.000_Length_617		2.7776	5.38331	0.0153	6.0869
Locus_2186_Transcript_1/1_Confidence_1.000_Length_662	programmed cell death protein 5	3.70922	6.31375	0.000449	6.08194	GO:0003677
Locus_2282_Transcript_1/1_Confidence_1.000_Length_1225		1.61156	4.21562	0.00162	6.07995
Locus_448_Transcript_1/2_Confidence_0.750_Length_1781	26s proteasome non-atpase regulatory subunit 11-like	5.28203	7.88556	0.00102	6.07774	GO:0005875
Locus_10211_Transcript_1/1_Confidence_1.000_Length_282		2.28993	4.89305	0.000174	6.076
Locus_13429_Transcript_1/1_Confidence_1.000_Length_286	puromycin-sensitive aminopeptidase-like	2.13126	4.7325	0.0212	6.06808	GO:0008237
Locus_11849_Transcript_1/1_Confidence_1.000_Length_320		2.10755	4.70879	0.0223	6.06808
Locus_4294_Transcript_1/1_Confidence_1.000_Length_565		1.32024	3.92141	0.000383	6.06779
Locus_7424_Transcript_1/1_Confidence_1.000_Length_518	cationic amino acid transporter	2.99763	5.59809	0.024	6.06477	GO:0016021
Locus_4195_Transcript_1/1_Confidence_1.000_Length_274		1.99811	4.59817	0.0104	6.06311
Locus_1611_Transcript_1/1_Confidence_1.000_Length_1156	ras-related protein rab-24-like	2.7753	5.3747	0.00116	6.06035	GO:0005515
Locus_3491_Transcript_1/1_Confidence_1.000_Length_273		1.67006	4.26846	0.039	6.05615
Locus_6472_Transcript_1/1_Confidence_1.000_Length_268		3.0867	5.68391	0.00159	6.05117
Locus_7956_Transcript_2/2_Confidence_0.667_Length_393		2.71425	5.31129	0.0166	6.05042
Locus_3093_Transcript_2/2_Confidence_0.800_Length_208	f-box only protein 18 isoform 1	3.78568	6.38157	0.0456	6.04562
Locus_1587_Transcript_1/1_Confidence_1.000_Length_553		1.84667	4.44221	0.00347	6.04418
Locus_4038_Transcript_1/1_Confidence_1.000_Length_413		1.60114	4.19645	0.011	6.04319
Locus_12642_Transcript_1/1_Confidence_1.000_Length_400		3.35704	5.95149	0.00351	6.03961
Locus_1514_Transcript_1/1_Confidence_1.000_Length_1344	ragulator complex protein lamtor1-like	2.43705	5.02959	0.00736	6.03157
Locus_5328_Transcript_2/2_Confidence_0.857_Length_464		2.48979	5.08222	0.0339	6.03113
Locus_3467_Transcript_1/1_Confidence_1.000_Length_797		2.18102	4.77322	0.0047	6.03016
Locus_2575_Transcript_1/1_Confidence_1.000_Length_403	probable protein phosphatase 2c -like	2.6365	5.22791	0.000443	6.0269	GO:0006470
Locus_1675_Transcript_1/1_Confidence_1.000_Length_2351	member ras oncogene family	4.63728	7.22719	7.84e-05	6.02063	GO:0005625
Locus_5554_Transcript_1/1_Confidence_1.000_Length_963		1.34871	3.93828	0.00799	6.01921
Locus_10861_Transcript_1/2_Confidence_0.750_Length_840		1.3002	3.88977	0.0112	6.01921
Locus_893_Transcript_1/2_Confidence_0.750_Length_991		2.39503	4.98449	0.00651	6.01872
Locus_8937_Transcript_1/1_Confidence_1.000_Length_915	transmembrane protein 62-like	1.56082	4.14904	0.00358	6.01358	GO:0016021
Locus_5176_Transcript_1/1_Confidence_1.000_Length_1486		1.67221	4.26028	0.00875	6.01293
Locus_695_Transcript_1/1_Confidence_1.000_Length_824	protein pygopus	2.04528	4.63303	0.0116	6.01163	GO:0008270
Locus_8329_Transcript_1/1_Confidence_1.000_Length_723	low density lipoprotein receptor adapter protein 1	3.25739	5.84395	0.00816	6.00664	GO:0030122
Locus_497_Transcript_2/3_Confidence_0.750_Length_2490	lysosome-associated membrane glycoprotein 1	5.24426	7.83023	0.011	6.00422
Locus_12997_Transcript_1/1_Confidence_1.000_Length_392		2.12556	4.71134	0.0382	6.00338
Locus_952_Transcript_1/1_Confidence_1.000_Length_576		3.30265	5.88833	0.0258	6.00298
Locus_3642_Transcript_1/1_Confidence_1.000_Length_796	ring finger protein 5	1.65451	4.23916	0.0187	5.99871	GO:0008270
Locus_1013_Transcript_1/1_Confidence_1.000_Length_1143	hexosaminidase d-like	2.46586	5.05033	0.00073	5.99798	GO:0005975
Locus_16749_Transcript_1/1_Confidence_1.000_Length_1230		1.49837	4.08249	0.0358	5.9965
Locus_10624_Transcript_1/1_Confidence_1.000_Length_666	sugar phosphate exchanger 2-like isoform 2	1.88072	4.46292	0.00523	5.98851
Locus_3211_Transcript_1/1_Confidence_1.000_Length_871	tripeptidyl-peptidase 2	2.49357	5.0746	0.00909	5.98367	GO:0003824
Locus_9370_Transcript_1/1_Confidence_1.000_Length_646		1.48406	4.06497	0.00254	5.98316
Locus_9813_Transcript_1/1_Confidence_1.000_Length_1712		0.21633	2.79606	0.00436	5.97826
Locus_5984_Transcript_1/1_Confidence_1.000_Length_722		2.90259	5.4819	0.00354	5.97654
Locus_4373_Transcript_1/1_Confidence_1.000_Length_965	thioredoxin-like protein 1-like	2.29504	4.87324	0.0126	5.97192	GO:0045454
Locus_11630_Transcript_2/3_Confidence_0.667_Length_716		2.10962	4.68701	0.00968	5.96862
Locus_809_Transcript_1/1_Confidence_1.000_Length_724		2.06041	4.63698	0.0215	5.96521
Locus_1523_Transcript_1/1_Confidence_1.000_Length_1897	syndecan binding protein	2.6454	5.22179	0.00485	5.96444
Locus_7182_Transcript_1/1_Confidence_1.000_Length_909	hsc70-interacting	1.76529	4.34103	0.0147	5.96174	GO:0005488
Locus_4505_Transcript_1/1_Confidence_1.000_Length_652		2.27574	4.85113	0.00135	5.96033
Locus_2161_Transcript_1/1_Confidence_1.000_Length_1746		3.72834	6.30366	0.0157	5.96002
Locus_5785_Transcript_1/1_Confidence_1.000_Length_441	protein rmd5 homolog a-like	2.03482	4.60998	0.00603	5.95939
Locus_7283_Transcript_1/1_Confidence_1.000_Length_456		2.23222	4.8073	0.00536	5.95904
Locus_4034_Transcript_1/1_Confidence_1.000_Length_1120	rna-binding protein pno1	1.94574	4.51979	0.00022	5.95476	GO:0005730
Locus_8256_Transcript_1/1_Confidence_1.000_Length_592		1.08168	3.65543	0.0197	5.95356
Locus_6434_Transcript_1/1_Confidence_1.000_Length_1169	probable signal peptidase complex subunit 2-like	2.44332	5.0168	0.00866	5.95242	GO:0005792
Locus_1154_Transcript_1/1_Confidence_1.000_Length_607	ankyrin repeat domain-containing protein 39	1.81956	4.39164	0.0122	5.94668
Locus_9849_Transcript_1/1_Confidence_1.000_Length_241		3.08907	5.66111	0.00342	5.94649
Locus_2306_Transcript_1/1_Confidence_1.000_Length_1283	cysteine and histidine-rich protein 1 homolog	3.56361	6.13557	0.00261	5.94617	GO:0004842
Locus_137_Transcript_1/1_Confidence_1.000_Length_874	glutamate ionotropic kainate 2	3.75081	6.32243	0.00624	5.94477	GO:0005886
Locus_8726_Transcript_1/2_Confidence_0.667_Length_510	tetratricopeptide repeat protein 32	1.96345	4.5321	0.00236	5.93254	GO:0005488
Locus_4283_Transcript_1/1_Confidence_1.000_Length_844	CG32038 [Drosophila melanogaster]	0.70838	3.27644	0.0276	5.93012
Locus_5219_Transcript_1/1_Confidence_1.000_Length_1284	protein painting of fourth	2.35321	4.92081	0.00447	5.92822	GO:0003676
Locus_1111_Transcript_1/2_Confidence_0.667_Length_904	hypothetical conserved protein	5.70105	8.2682	0.0117	5.92637
Locus_6369_Transcript_1/1_Confidence_1.000_Length_332		2.24943	4.81648	0.000776	5.92596
Locus_9310_Transcript_1/1_Confidence_1.000_Length_892		1.93088	4.49742	0.000696	5.92388
Locus_852_Transcript_1/1_Confidence_1.000_Length_1813	far upstream element-binding protein 1-like	1.48177	4.04811	0.0121	5.92306	GO:0003729
Locus_5173_Transcript_1/1_Confidence_1.000_Length_835	peroxiredoxin 1	6.15985	8.72448	0.000126	5.91605	GO:0005875
Locus_8727_Transcript_1/1_Confidence_1.000_Length_932		1.09361	3.65658	0.0408	5.90919
Locus_15484_Transcript_1/1_Confidence_1.000_Length_427	e3 sumo-protein ligase 2	2.02472	4.58694	0.00237	5.90614	GO:0046907
Locus_4319_Transcript_1/1_Confidence_1.000_Length_413	thap domain-containing protein 9	1.73948	4.3017	0.00607	5.90614
Locus_996_Transcript_1/1_Confidence_1.000_Length_296		3.85566	6.41682	0.0146	5.90182
Locus_291_Transcript_1/1_Confidence_1.000_Length_624		1.14408	3.70399	0.000394	5.89671
Locus_4532_Transcript_1/1_Confidence_1.000_Length_374		1.88259	4.44198	0.00629	5.89461
Locus_2393_Transcript_1/1_Confidence_1.000_Length_2065	tyrosine-protein phosphatase non-receptor type 9-like	4.1861	6.74529	0.000614	5.89376	GO:0004726
Locus_6502_Transcript_1/2_Confidence_0.667_Length_763		1.8229	4.37972	0.0159	5.88408
Locus_430_Transcript_1/1_Confidence_1.000_Length_285	GK17890 [Drosophila willistoni]	2.608	5.16465	0.00726	5.88342	GO:0016020
Locus_853_Transcript_1/1_Confidence_1.000_Length_815		3.69273	6.24937	0.0186	5.88336
Locus_13379_Transcript_1/1_Confidence_1.000_Length_408	wd40 repeat-containing protein smu1-like	2.48036	5.0366	0.0126	5.88174	GO:0005634
Locus_764_Transcript_1/1_Confidence_1.000_Length_1990	signal recognition particle 54 kda protein	3.2597	5.81356	0.000657	5.87202	GO:0005525
Locus_520_Transcript_1/1_Confidence_1.000_Length_2183		2.92843	5.48226	0.00503	5.87189
Locus_2564_Transcript_1/1_Confidence_1.000_Length_2335		2.04517	4.59857	0.00808	5.87016
Locus_511_Transcript_1/1_Confidence_1.000_Length_1599	dna polymerase subunit alpha b	0.72231	3.27467	0.022	5.86595
Locus_9879_Transcript_1/1_Confidence_1.000_Length_526		1.58555	4.1376	0.0488	5.86468
Locus_2132_Transcript_1/1_Confidence_1.000_Length_579		1.25206	3.80368	0.0464	5.86291
Locus_1846_Transcript_1/1_Confidence_1.000_Length_1426		1.82329	4.37465	0.0222	5.86187
Locus_7334_Transcript_1/1_Confidence_1.000_Length_1551	ubiquitin c-terminal hydrolase uchl1	2.63363	5.18482	0.000762	5.86119	GO:0005622
Locus_13726_Transcript_1/1_Confidence_1.000_Length_610		1.03847	3.58729	0.00859	5.85156
Locus_1590_Transcript_1/1_Confidence_1.000_Length_1224	phenylalanyl-trna synthetase beta chain	2.00271	4.55117	0.0376	5.85011	GO:0004826
Locus_3660_Transcript_1/1_Confidence_1.000_Length_322		3.17484	5.72327	0.00473	5.84997
Locus_7883_Transcript_1/1_Confidence_1.000_Length_1093		2.24015	4.78829	0.0115	5.8488
Locus_7582_Transcript_1/2_Confidence_0.800_Length_310		2.15336	4.70099	0.0295	5.84673
Locus_3675_Transcript_1/1_Confidence_1.000_Length_961		1.2444	3.79005	0.0137	5.83874
Locus_886_Transcript_1/1_Confidence_1.000_Length_2350	isoform b	3.87394	6.41758	0.00198	5.83055	GO:0008302
Locus_2914_Transcript_1/1_Confidence_1.000_Length_805	calcium signal-modulating cyclophilin ligand	1.4433	3.98568	0.00568	5.8255	GO:0005515
Locus_4016_Transcript_1/1_Confidence_1.000_Length_271		2.40397	4.94621	0.0358	5.8249
Locus_5415_Transcript_1/1_Confidence_1.000_Length_546		1.7267	4.26775	0.00608	5.82012
Locus_5210_Transcript_1/1_Confidence_1.000_Length_660		3.22308	5.76413	0.0141	5.82012
Locus_3894_Transcript_1/1_Confidence_1.000_Length_676		2.68769	5.22863	0.0297	5.81966
Locus_12569_Transcript_1/1_Confidence_1.000_Length_524		3.22667	5.76693	0.0223	5.81692
Locus_5663_Transcript_1/1_Confidence_1.000_Length_1671	vesicle-trafficking protein sec22b-b-like	2.57195	5.11026	0.00104	5.80907	GO:0005484
Locus_9567_Transcript_1/1_Confidence_1.000_Length_1770	rrna methyltransferase 3	0.94224	3.47994	0.0153	5.80661	GO:0005737
Locus_545_Transcript_1/1_Confidence_1.000_Length_1949	mitochondrial ubiquitin ligase activator of nfkb 1-like	3.0111	5.54851	0.00622	5.80547
Locus_5376_Transcript_1/1_Confidence_1.000_Length_440		1.64812	4.18514	0.0442	5.8039
Locus_1784_Transcript_1/1_Confidence_1.000_Length_1189		3.6364	6.17288	0.0343	5.8017
Locus_9779_Transcript_1/1_Confidence_1.000_Length_446	serine threonine-protein kinase ulk2	2.26421	4.79916	0.00378	5.79558	GO:0005524
Locus_254_Transcript_1/1_Confidence_1.000_Length_1297	26s proteasome non-atpase regulatory subunit 13	4.23435	6.76916	0.00495	5.795	GO:0000502
Locus_4480_Transcript_1/1_Confidence_1.000_Length_1320	tnf receptor-associated factor 6	1.50977	4.04271	0.00762	5.78747
Locus_333_Transcript_1/1_Confidence_1.000_Length_721	iron zinc purple acid phosphatase-like	2.26896	4.80141	0.0191	5.78556	GO:0003993
Locus_474_Transcript_1/1_Confidence_1.000_Length_4027	blackjack [Schistocerca americana]	4.80051	7.33231	0.0128	5.78295
Locus_13187_Transcript_1/1_Confidence_1.000_Length_860	ubiquitin conjugating enzyme 7 interacting protein	3.07872	5.60972	0.0127	5.77973	GO:0008270
Locus_12288_Transcript_1/1_Confidence_1.000_Length_1269	upf0510 protein inm02-like	1.08897	3.61921	0.00562	5.77668
Locus_7756_Transcript_1/1_Confidence_1.000_Length_648	GF23547 [Drosophila ananassae]	1.88707	4.41731	0.0164	5.77668
Locus_11043_Transcript_1/1_Confidence_1.000_Length_744	rwd domain containing 2a	1.52595	4.05528	0.00532	5.77303
Locus_1330_Transcript_1/1_Confidence_1.000_Length_355		2.68111	5.21021	0.00457	5.77212
Locus_3247_Transcript_1/1_Confidence_1.000_Length_1022	deoxycytidylate deaminase	2.76375	5.29265	0.0205	5.77132	GO:0008270
Locus_16924_Transcript_1/1_Confidence_1.000_Length_560		1.3002	3.82907	0.022	5.77121
Locus_2565_Transcript_2/2_Confidence_0.667_Length_1326		3.95723	6.48512	0.00189	5.76727
Locus_6069_Transcript_1/1_Confidence_1.000_Length_639		0.97146	3.49896	0.0121	5.76572
Locus_6763_Transcript_1/1_Confidence_1.000_Length_733		1.44013	3.96763	0.0157	5.76572
Locus_5808_Transcript_1/1_Confidence_1.000_Length_961	isoform a	2.82338	5.35069	0.0177	5.76495	GO:0005622
Locus_444_Transcript_1/1_Confidence_1.000_Length_3413	hypothetical secreted protein	2.42303	4.9499	0.0123	5.76318
Locus_9463_Transcript_1/1_Confidence_1.000_Length_1313	ubiquitin carboxyl-terminal hydrolase isozyme l5	2.75975	5.28369	0.000554	5.75152	GO:0005622
Locus_10621_Transcript_1/1_Confidence_1.000_Length_357		2.191	4.71451	0.0218	5.74981
Locus_800_Transcript_1/2_Confidence_0.667_Length_1138	guanine nucleotide-binding protein subunit beta-like	5.19821	7.72038	0.0116	5.74444	GO:0004872
Locus_8149_Transcript_1/1_Confidence_1.000_Length_1043	proteasome subunit alpha type-1-like	3.83219	6.3539	0.0054	5.7426	GO:0005737
Locus_13999_Transcript_1/1_Confidence_1.000_Length_309		2.49135	5.01277	0.00989	5.74146
Locus_4066_Transcript_1/1_Confidence_1.000_Length_1653		1.32357	3.84415	0.00309	5.73813
Locus_6228_Transcript_1/1_Confidence_1.000_Length_374		2.85155	5.37207	0.00821	5.73791
Locus_8231_Transcript_1/1_Confidence_1.000_Length_488		1.82409	4.34337	0.0206	5.73294
Locus_2466_Transcript_1/1_Confidence_1.000_Length_830		0.73251	3.25058	0.00559	5.72814
Locus_9856_Transcript_1/1_Confidence_1.000_Length_1316	glucosidase 2 subunit beta	0.17485	2.69291	0.0363	5.72814	GO:0005509
Locus_2530_Transcript_1/1_Confidence_1.000_Length_1776	ubiquitin-conjugating enzyme e2-24 kda-like	3.4473	5.96391	0.0012	5.72237	GO:0019915
Locus_4203_Transcript_1/1_Confidence_1.000_Length_1556	proliferation-associated protein 2g4-like	2.39324	4.90861	0.0053	5.71742	GO:0009987
Locus_6575_Transcript_1/1_Confidence_1.000_Length_583	phosphoinositide 3-kinase adapter protein 1	1.77045	4.28542	0.00384	5.71587
Locus_746_Transcript_1/1_Confidence_1.000_Length_1200		2.51287	5.02715	0.00425	5.71311
Locus_7520_Transcript_1/1_Confidence_1.000_Length_571		2.9536	5.46773	0.0322	5.71252
Locus_234_Transcript_1/1_Confidence_1.000_Length_1438	armadillo repeat-containing protein 8-like	2.21621	4.72918	0.0036	5.70796	GO:0016192
Locus_4390_Transcript_3/3_Confidence_0.667_Length_1034		3.38742	5.90009	0.0167	5.70675
Locus_4914_Transcript_1/1_Confidence_1.000_Length_377		1.90393	4.4161	0.027	5.70477
Locus_4633_Transcript_1/1_Confidence_1.000_Length_434		1.99328	4.50482	0.0126	5.70228
Locus_2203_Transcript_1/1_Confidence_1.000_Length_731	carboxypeptidase m	2.09503	4.60596	0.0253	5.69986	GO:0005488
Locus_241_Transcript_2/2_Confidence_0.750_Length_2135	vacuolar h	5.70268	8.21354	0.00145	5.69958	GO:0045169
Locus_1241_Transcript_1/2_Confidence_0.750_Length_996		2.56461	5.07518	0.0478	5.69842
Locus_2045_Transcript_2/2_Confidence_0.750_Length_2582	poly -binding protein 3-like	2.96246	5.47296	0.00277	5.69818	GO:0000381
Locus_3767_Transcript_1/1_Confidence_1.000_Length_899	isoform c	2.59224	5.09909	0.00106	5.68378	GO:0004177
Locus_9986_Transcript_1/1_Confidence_1.000_Length_313		2.13946	4.64504	0.0316	5.67875
Locus_5094_Transcript_1/1_Confidence_1.000_Length_783		2.79549	5.3009	0.000293	5.67811
Locus_613_Transcript_1/1_Confidence_1.000_Length_2945	an1-type zinc finger protein 5-like	5.02162	7.5244	0.000104	5.66776	GO:0008270
Locus_4149_Transcript_1/1_Confidence_1.000_Length_554		2.42305	4.92537	0.000383	5.66599
Locus_1760_Transcript_1/1_Confidence_1.000_Length_2426		2.1357	4.63728	0.0444	5.66307
Locus_1397_Transcript_1/1_Confidence_1.000_Length_1635	transcription factor btf3 homolog 4-like	4.77543	7.2766	0.000852	5.66143
Locus_453_Transcript_1/1_Confidence_1.000_Length_607	ribosomal protein l27	6.66103	9.16202	0.00564	5.66076	GO:0005840
Locus_875_Transcript_1/1_Confidence_1.000_Length_376		3.51052	6.01065	0.0249	5.65735
Locus_12381_Transcript_1/1_Confidence_1.000_Length_656	chromodomain-helicase-dna-binding protein mi-2 homolog	1.12857	3.62777	0.0227	5.65374	GO:0000785
Locus_6990_Transcript_1/1_Confidence_1.000_Length_1203	nascent polypeptide-associated complex subunit alpha	3.27782	5.77625	0.000589	5.65072	GO:0016787
Locus_1693_Transcript_1/1_Confidence_1.000_Length_1146	osteopetrosis associated transmembrane protein 1	2.08416	4.58259	0.00562	5.65072	GO:0044464
Locus_942_Transcript_1/1_Confidence_1.000_Length_289	galactosylgalactosylxylosylprotein 3-beta-glucuronosyltransferase p	2.89018	5.38842	0.00988	5.64993	GO:0015018
Locus_4247_Transcript_1/2_Confidence_0.750_Length_2236	importin subunit alpha-4	2.90737	5.40454	0.00281	5.64576	GO:0005737
Locus_5282_Transcript_1/1_Confidence_1.000_Length_519		1.99485	4.49191	0.0386	5.64535
Locus_13653_Transcript_1/1_Confidence_1.000_Length_922		1.0215	3.51778	0.0459	5.64229
Locus_9502_Transcript_1/1_Confidence_1.000_Length_300		2.20066	4.69636	0.0028	5.64
Locus_3950_Transcript_1/1_Confidence_1.000_Length_685		2.31182	4.80751	0.025	5.64
Locus_4429_Transcript_1/1_Confidence_1.000_Length_498		1.57679	4.07248	0.0389	5.64
Locus_3022_Transcript_1/1_Confidence_1.000_Length_1848	hexosaminidase d-like	2.19498	4.68878	0.000632	5.63261	GO:0004553
Locus_3604_Transcript_1/1_Confidence_1.000_Length_893	proteasome subunit alpha type-6-like	4.54191	7.03571	0.0127	5.6326	GO:0006521
Locus_6337_Transcript_1/1_Confidence_1.000_Length_735	protein archease-like	2.63119	5.12434	0.0198	5.63008
Locus_2361_Transcript_1/1_Confidence_1.000_Length_789	dnaj homolog subfamily b member 6-like	2.44123	4.93357	0.0019	5.62691
Locus_3350_Transcript_1/1_Confidence_1.000_Length_1378		4.04624	6.53717	0.00146	5.62142
Locus_29651_Transcript_2/2_Confidence_0.667_Length_1299	serine threonine-protein phosphatase 4 catalytic subunit	1.68008	4.17052	0.0196	5.61947	GO:0006468
Locus_5660_Transcript_1/1_Confidence_1.000_Length_962		1.15522	3.64449	0.0168	5.61494
Locus_144_Transcript_1/1_Confidence_1.000_Length_1647	nuclear lamin l1 alpha	6.54141	9.0303	0.000139	5.61346
Locus_4617_Transcript_1/1_Confidence_1.000_Length_726	metallophosphoesterase 1 homolog	1.22795	3.71635	0.0497	5.61154
Locus_12310_Transcript_1/1_Confidence_1.000_Length_284		2.38704	4.87444	0.0366	5.60768
Locus_9169_Transcript_1/1_Confidence_1.000_Length_439		3.06101	5.54753	0.000279	5.60424
Locus_5341_Transcript_2/2_Confidence_0.667_Length_790		3.16802	5.65445	0.00931	5.60388
Locus_6567_Transcript_1/1_Confidence_1.000_Length_941		4.1474	6.63265	0.00131	5.59932
Locus_477_Transcript_1/1_Confidence_1.000_Length_1496	protein yippee-like 2	2.98003	5.46496	0.00436	5.59809	GO:0005730
Locus_3383_Transcript_1/1_Confidence_1.000_Length_464	rab11 family-interacting protein 1	1.52032	4.00524	0.00463	5.59804	GO:0042052
Locus_11278_Transcript_1/2_Confidence_0.667_Length_375	thioredoxin domain-containing protein 9	2.60204	5.08645	0.00141	5.59604	GO:0045454
Locus_1006_Transcript_1/1_Confidence_1.000_Length_499		3.32824	5.81234	0.00309	5.59485
Locus_1547_Transcript_1/2_Confidence_0.667_Length_473	40s ribosomal protein s11	6.04791	8.53153	0.00571	5.593	GO:0005840
Locus_6931_Transcript_1/1_Confidence_1.000_Length_594		1.41015	3.89295	0.00601	5.58982
Locus_8942_Transcript_1/1_Confidence_1.000_Length_665	structural maintenance of chromosomes protein 1a	2.09536	4.57805	0.0234	5.58937	GO:0005654
Locus_12279_Transcript_1/1_Confidence_1.000_Length_1084	vesicle transport protein got1b-like	1.89528	4.37722	0.00669	5.58649	GO:0016192
Locus_1411_Transcript_1/2_Confidence_0.667_Length_723	cg4289 cg4289-pa	2.53408	5.01531	0.00447	5.58373	GO:0044464
Locus_5104_Transcript_1/1_Confidence_1.000_Length_1090	transcription factor ap-1	2.82448	5.30406	8.88e-05	5.57738	GO:0006351
Locus_18443_Transcript_1/1_Confidence_1.000_Length_567		1.30059	3.77987	0.0128	5.57621
Locus_10684_Transcript_1/1_Confidence_1.000_Length_566		1.31769	3.79555	0.00832	5.57068
Locus_4393_Transcript_1/1_Confidence_1.000_Length_2111	ubiquitin domain-containing protein ubfd1	2.15217	4.62694	0.00024	5.55878
Locus_8300_Transcript_1/1_Confidence_1.000_Length_404		1.77127	4.24581	0.0301	5.55789
Locus_1578_Transcript_1/1_Confidence_1.000_Length_1803	transmembrane bax inhibitor motif-containing protein 4	1.4762	3.94939	0.0142	5.55271	GO:0016020
Locus_5235_Transcript_1/1_Confidence_1.000_Length_1500	developmentally-regulated gtp-binding protein 2-like	2.28834	4.76027	0.00077	5.54787	GO:0005622
Locus_5588_Transcript_1/1_Confidence_1.000_Length_1396	hypothetical protein EAG_00844 [Camponotus floridanus]	2.86966	5.34035	0.000615	5.5431
Locus_13150_Transcript_1/1_Confidence_1.000_Length_681	isoform d	1.01797	3.48835	0.0106	5.54189	GO:0003779
Locus_5515_Transcript_1/1_Confidence_1.000_Length_667	cell cycle control protein 50a-like	2.35023	4.82032	0.00112	5.54078	GO:0016020
Locus_7554_Transcript_1/1_Confidence_1.000_Length_725	ring-box protein 2-like	2.60177	5.07184	0.0142	5.54074	GO:0030317
Locus_9888_Transcript_1/1_Confidence_1.000_Length_1009	transcription elongation factor b polypeptide 3-like	2.42965	4.89941	0.0033	5.53951	GO:0003676
Locus_8895_Transcript_1/1_Confidence_1.000_Length_113		4.53252	7.00142	0.00765	5.53624
Locus_8473_Transcript_1/2_Confidence_0.750_Length_1066	protein lingerer	1.53544	4.00383	0.0417	5.53427	GO:0007620
Locus_11076_Transcript_1/1_Confidence_1.000_Length_292		2.23966	4.70786	0.00125	5.53356
Locus_8386_Transcript_1/1_Confidence_1.000_Length_846		2.95324	5.42077	0.00708	5.53093
Locus_2417_Transcript_1/1_Confidence_1.000_Length_895		1.68038	4.14724	0.0154	5.52838
Locus_2658_Transcript_1/1_Confidence_1.000_Length_436		1.85628	4.32273	0.00191	5.52679
Locus_6638_Transcript_1/1_Confidence_1.000_Length_388		1.82957	4.29528	0.0241	5.524
Locus_3159_Transcript_1/1_Confidence_1.000_Length_1480		1.89053	4.35596	0.0462	5.52292
Locus_4469_Transcript_1/1_Confidence_1.000_Length_1916	plasminogen activator inhibitor 1 rna-binding protein	2.30555	4.77049	0.0129	5.52106
Locus_1346_Transcript_1/2_Confidence_0.833_Length_517	ribosomal protein l27ae	6.92493	9.3898	0.0209	5.52077	GO:0005840
Locus_6600_Transcript_1/1_Confidence_1.000_Length_872		2.65372	5.11839	0.000285	5.51999
Locus_4889_Transcript_1/1_Confidence_1.000_Length_645		2.58006	5.04454	0.00119	5.51926
Locus_1743_Transcript_1/1_Confidence_1.000_Length_2079	ubiquitin-conjugating enzyme e2 variant 2-like	2.87937	5.34383	0.00705	5.51921	GO:0004842
Locus_7067_Transcript_1/1_Confidence_1.000_Length_322		2.42391	4.88766	0.0378	5.51649
Locus_4594_Transcript_3/3_Confidence_0.600_Length_1626	golgi snap receptor complex member 1	1.59299	4.05626	0.0115	5.51465	GO:0000139
Locus_1222_Transcript_1/2_Confidence_0.750_Length_1203	heparan-alpha-glucosaminide n-acetyltransferase-like	3.06214	5.52447	0.000732	5.51104	GO:0007041
Locus_8399_Transcript_1/1_Confidence_1.000_Length_845		0.90166	3.36219	0.0405	5.50419
Locus_2985_Transcript_1/1_Confidence_1.000_Length_488		1.88872	4.34846	0.0111	5.50117
Locus_2381_Transcript_1/1_Confidence_1.000_Length_484		2.47958	4.93932	0.0424	5.50117
Locus_10941_Transcript_1/1_Confidence_1.000_Length_667		0.99675	3.45595	0.0241	5.49911
Locus_6034_Transcript_1/1_Confidence_1.000_Length_255		3.15843	5.61712	0.0229	5.49715
Locus_2537_Transcript_1/1_Confidence_1.000_Length_772	nf-kappa-b-repressing factor-like	2.23691	4.6952	0.021	5.49565	GO:0005622
Locus_8780_Transcript_1/1_Confidence_1.000_Length_449		1.48056	3.93776	0.0313	5.49151
Locus_4685_Transcript_1/1_Confidence_1.000_Length_528		2.15906	4.61459	0.0164	5.48514
Locus_986_Transcript_1/1_Confidence_1.000_Length_737	40s ribosomal protein s14	6.03776	8.49317	0.00522	5.4847	GO:0003735
Locus_5600_Transcript_1/1_Confidence_1.000_Length_1184		1.27667	3.73111	0.011	5.48099
Locus_2270_Transcript_1/1_Confidence_1.000_Length_757		3.62944	6.08247	0.0026	5.47566
Locus_5676_Transcript_1/3_Confidence_0.600_Length_1026		2.51559	4.96783	0.000553	5.47262
Locus_8385_Transcript_1/1_Confidence_1.000_Length_1043	rwd domain-containing protein 1-like	2.11272	4.5648	0.00186	5.47207
Locus_5466_Transcript_1/1_Confidence_1.000_Length_577		1.89268	4.34477	0.013	5.47207
Locus_2815_Transcript_1/1_Confidence_1.000_Length_1261	accessory gland protein	3.15872	5.61045	0.0099	5.4707	GO:0006457
Locus_11186_Transcript_1/1_Confidence_1.000_Length_1303	dnaj homolog subfamily c member 1-like	2.56697	5.01674	0.0013	5.46331	GO:0005488
Locus_5112_Transcript_1/1_Confidence_1.000_Length_1549	heat repeat-containing protein 5b	1.46799	3.91653	0.0031	5.45862
Locus_57_Transcript_6/10_Confidence_0.654_Length_5663		7.61482	10.0625	5.83e-05	5.45554
Locus_9631_Transcript_1/3_Confidence_0.786_Length_564		3.54213	5.98976	0.041	5.45519
Locus_1166_Transcript_1/1_Confidence_1.000_Length_457		2.31674	4.76365	0.0418	5.45249
Locus_24814_Transcript_1/1_Confidence_1.000_Length_119		4.80187	7.24862	0.0156	5.45187
Locus_12956_Transcript_1/1_Confidence_1.000_Length_562		2.15671	4.6033	0.0181	5.45126
Locus_276_Transcript_1/1_Confidence_1.000_Length_1339		2.53982	4.98626	0.00796	5.45068
Locus_3608_Transcript_1/1_Confidence_1.000_Length_831	thioredoxin family trp26	3.13555	5.58197	0.0158	5.45063
Locus_3619_Transcript_1/1_Confidence_1.000_Length_556		1.75118	4.19758	0.0107	5.45052
Locus_3147_Transcript_1/1_Confidence_1.000_Length_483		2.31104	4.75684	0.0208	5.44828
Locus_3115_Transcript_1/1_Confidence_1.000_Length_910		2.59218	5.0378	0.016	5.44757
Locus_4009_Transcript_1/1_Confidence_1.000_Length_414		1.59765	4.04196	0.0171	5.44265
Locus_5807_Transcript_1/1_Confidence_1.000_Length_368		3.29589	5.7402	0.0382	5.44265
Locus_12702_Transcript_2/2_Confidence_0.750_Length_1788	tetraspanin isoform a	1.98429	4.42794	0.00913	5.44018	GO:0016020
Locus_4606_Transcript_1/1_Confidence_1.000_Length_470		2.08128	4.52494	0.036	5.44018
Locus_10321_Transcript_1/1_Confidence_1.000_Length_420		2.01753	4.46079	0.0472	5.4387
Locus_15904_Transcript_1/1_Confidence_1.000_Length_244		2.55538	4.99795	0.0301	5.43607
Locus_2412_Transcript_1/1_Confidence_1.000_Length_1906	protein transport protein sec31a	1.76256	4.20483	0.0253	5.43496	GO:0008380
Locus_12004_Transcript_1/1_Confidence_1.000_Length_249		2.48779	4.92953	0.0289	5.43298
Locus_8019_Transcript_1/1_Confidence_1.000_Length_532		1.40707	3.84874	0.0407	5.4327
Locus_313_Transcript_1/3_Confidence_0.667_Length_1699	fun14 domain-containing protein 1-like isoform 2	5.77782	8.21933	1.24e-05	5.43209
Locus_783_Transcript_1/1_Confidence_1.000_Length_799	ribosomal protein l14	6.9255	9.36682	0.00769	5.43139	GO:0005622
Locus_2124_Transcript_1/1_Confidence_1.000_Length_1539	proteasomal ubiquitin receptor adrm1-like	3.07112	5.51192	0.00192	5.42942	GO:0043248
Locus_6323_Transcript_1/1_Confidence_1.000_Length_775	multiple c2 and transmembrane domain-containing protein 1-like	1.4347	3.87491	0.0293	5.42719	GO:0016021
Locus_780_Transcript_1/1_Confidence_1.000_Length_533		3.47122	5.90522	0.00139	5.40387
Locus_4091_Transcript_1/1_Confidence_1.000_Length_472		1.40849	3.84223	0.015	5.40292
Locus_6259_Transcript_1/1_Confidence_1.000_Length_378	ist1 homolog	2.06223	4.49596	0.0419	5.40292
Locus_500_Transcript_1/2_Confidence_0.750_Length_1721	nuclear export factor crm1	2.06707	4.49943	0.00215	5.39774	GO:0042176
Locus_7192_Transcript_1/1_Confidence_1.000_Length_1973	serine palmitoyltransferase 2-like	2.42003	4.85126	0.0102	5.39355	GO:0030170
Locus_3998_Transcript_1/1_Confidence_1.000_Length_652		2.91137	5.34068	0.00561	5.38636
Locus_6642_Transcript_1/1_Confidence_1.000_Length_454		2.58925	5.01738	0.0408	5.38196
Locus_8307_Transcript_1/1_Confidence_1.000_Length_1477	26s proteasome non-atpase regulatory subunit 4-like	3.73725	6.16454	0.00253	5.37883	GO:0006281
Locus_6849_Transcript_1/1_Confidence_1.000_Length_717		2.33363	4.75877	0.0244	5.37084
Locus_9314_Transcript_1/2_Confidence_0.667_Length_3195	lysyl-trna synthetase	2.34417	4.769	0.00726	5.36963	GO:0005737
Locus_7663_Transcript_1/1_Confidence_1.000_Length_316		2.15857	4.5829	0.0296	5.36781
Locus_1472_Transcript_1/1_Confidence_1.000_Length_2374	rab gdp-dissociation inhibitor	2.59334	5.01722	0.00407	5.36613	GO:0016192
Locus_1829_Transcript_1/1_Confidence_1.000_Length_925		1.87847	4.30231	0.0136	5.36598
Locus_305_Transcript_1/1_Confidence_1.000_Length_1087	ribosomal protein l23a	5.96297	8.38649	0.0191	5.3648	GO:0005840
Locus_3662_Transcript_2/4_Confidence_0.625_Length_438		4.1616	6.58474	0.00132	5.3634
Locus_8387_Transcript_1/1_Confidence_1.000_Length_413	proline mitochondrial	2.70845	5.13119	0.0195	5.36192	GO:0055114
Locus_6376_Transcript_1/1_Confidence_1.000_Length_894	conserved oligomeric golgi complex subunit 4-like	1.61778	4.0398	0.0157	5.35921	GO:0016192
Locus_7825_Transcript_1/1_Confidence_1.000_Length_182		3.16298	5.58488	0.0157	5.35875
Locus_11490_Transcript_1/1_Confidence_1.000_Length_430		1.7886	4.21016	0.0444	5.35751
Locus_5240_Transcript_1/1_Confidence_1.000_Length_291		2.2446	4.66565	0.0341	5.3556
Locus_530_Transcript_1/1_Confidence_1.000_Length_1155	wd repeat-containing protein 3-like	2.67807	5.09886	0.000612	5.35465	GO:0016740
Locus_3460_Transcript_1/1_Confidence_1.000_Length_865	centrosomin cg4832-pc	4.41184	6.83253	0.00564	5.35428
Locus_4813_Transcript_1/1_Confidence_1.000_Length_560		2.02351	4.4437	0.00433	5.35242
Locus_2055_Transcript_1/1_Confidence_1.000_Length_391		2.8751	5.29529	0.0296	5.35242
Locus_10121_Transcript_1/1_Confidence_1.000_Length_628		2.48299	4.90255	0.0401	5.35006
Locus_9427_Transcript_1/1_Confidence_1.000_Length_627		2.43946	4.85824	0.00115	5.34719
Locus_5423_Transcript_1/1_Confidence_1.000_Length_693		1.52109	3.93968	0.0163	5.34647
Locus_5004_Transcript_1/1_Confidence_1.000_Length_492		2.9707	5.38924	0.0058	5.3463
Locus_3335_Transcript_1/1_Confidence_1.000_Length_1027		2.64585	5.06378	0.00124	5.34404
Locus_3252_Transcript_1/1_Confidence_1.000_Length_1278		1.64804	4.0655	0.00305	5.34228
Locus_3501_Transcript_1/1_Confidence_1.000_Length_993		1.09166	3.50852	0.00356	5.34005
Locus_7803_Transcript_1/1_Confidence_1.000_Length_270		3.12664	5.54309	0.0149	5.33856
Locus_11742_Transcript_1/1_Confidence_1.000_Length_780	peptidyl-prolyl cis-trans isomerase fkbp8-like	1.26279	3.6769	0.0494	5.3299
Locus_2948_Transcript_1/1_Confidence_1.000_Length_936	proteasome subunit beta type-5-like	4.59354	7.00654	0.00198	5.32578	GO:0005737
Locus_12043_Transcript_1/1_Confidence_1.000_Length_1441		0.3266	2.73817	0.00049	5.32051
Locus_2277_Transcript_2/2_Confidence_0.750_Length_1506		3.57582	5.98725	0.0467	5.32002
Locus_7277_Transcript_1/1_Confidence_1.000_Length_887	tetratricopeptide repeat protein 7b-like	2.71296	5.12342	0.00216	5.31643	GO:0005488
Locus_4563_Transcript_1/1_Confidence_1.000_Length_499		3.42337	5.83362	0.0327	5.31566
Locus_5432_Transcript_1/1_Confidence_1.000_Length_441		1.5065	3.91674	0.0255	5.31564
Locus_1838_Transcript_1/1_Confidence_1.000_Length_517		3.47053	5.88034	0.0423	5.31405
Locus_1000_Transcript_1/1_Confidence_1.000_Length_1654	26s protease regulatory subunit 4	4.48832	6.89759	0.000385	5.31205	GO:0000022
Locus_574_Transcript_1/1_Confidence_1.000_Length_1068		3.39838	5.80765	0.0241	5.31205
Locus_3551_Transcript_1/1_Confidence_1.000_Length_2331	plexin a	1.48083	3.88993	0.00876	5.31145	GO:0016021
Locus_2719_Transcript_1/1_Confidence_1.000_Length_452		2.60173	5.00986	0.00961	5.30787
Locus_2802_Transcript_1/1_Confidence_1.000_Length_1660	sorting nexin-2-like	1.78158	4.189	0.000563	5.30524	GO:0007154
Locus_5827_Transcript_1/1_Confidence_1.000_Length_712	nuclear rna export factor 2-like	2.52516	4.93244	0.000257	5.30474
Locus_3777_Transcript_1/1_Confidence_1.000_Length_730		2.82248	5.22883	0.00707	5.30132
Locus_835_Transcript_4/5_Confidence_0.636_Length_4865	vitellogenin	2.36	4.76597	0.0334	5.29991
Locus_628_Transcript_4/4_Confidence_0.700_Length_1993	proteasome alpha 4 subunit	4.32156	6.727	9.38e-05	5.29798	GO:0005737
Locus_1852_Transcript_1/2_Confidence_0.750_Length_2528	isoleucyl-trna cytoplasmic	2.65838	5.06261	0.00744	5.29353	GO:0005829
Locus_11223_Transcript_1/1_Confidence_1.000_Length_873		1.62861	4.03259	0.00167	5.29262
Locus_564_Transcript_1/1_Confidence_1.000_Length_2261	vacuolar atpase m9	4.16006	6.564	0.000234	5.29246	GO:0015991
Locus_1273_Transcript_1/1_Confidence_1.000_Length_463		3.85853	6.2622	0.00439	5.29149
Locus_865_Transcript_1/1_Confidence_1.000_Length_457		2.12175	4.52392	0.00385	5.28597
Locus_5721_Transcript_1/1_Confidence_1.000_Length_1167	tyrosine-protein kinase csk-like	2.89132	5.29294	0.019	5.28397	GO:0045926
Locus_1631_Transcript_1/1_Confidence_1.000_Length_996	40s ribosomal protein sa-like	6.17347	8.57457	0.00751	5.28206	GO:0003735
Locus_423_Transcript_1/1_Confidence_1.000_Length_1878	60s ribosomal protein l4-like	6.04429	8.4427	0.0316	5.27222	GO:0005840
Locus_7705_Transcript_1/1_Confidence_1.000_Length_320		3.37667	5.77338	0.00259	5.26601
Locus_3443_Transcript_1/1_Confidence_1.000_Length_1659	ubiquitin-conjugating enzyme e2-22 kda-like	2.23598	4.63237	0.00909	5.26486	GO:0016881
Locus_1010_Transcript_1/1_Confidence_1.000_Length_687		3.08159	5.47622	0.0147	5.25845
Locus_4781_Transcript_1/1_Confidence_1.000_Length_359		4.40575	6.80005	0.00273	5.25725
Locus_2276_Transcript_1/1_Confidence_1.000_Length_785		1.00792	3.40199	0.0391	5.2564
Locus_13636_Transcript_1/1_Confidence_1.000_Length_601	pitslre serine threonine-protein kinase cdc2l1	1.19826	3.59233	0.0422	5.2564	GO:0006468
Locus_4478_Transcript_1/1_Confidence_1.000_Length_1238	leukotriene a-4 hydrolase	1.4248	3.81727	0.00881	5.25055	GO:0008270
Locus_2952_Transcript_1/1_Confidence_1.000_Length_1602		4.46801	6.86026	0.00157	5.24975
Locus_17829_Transcript_1/1_Confidence_1.000_Length_960	ribosomal l1 domain-containing protein 1	1.35321	3.7451	0.00606	5.24846
Locus_394_Transcript_1/1_Confidence_1.000_Length_961	2 -phosphodiesterase 12-like	1.35171	3.74354	0.0174	5.24823
Locus_22052_Transcript_1/1_Confidence_1.000_Length_688		1.86487	4.25585	0.0047	5.24515
Locus_2110_Transcript_1/2_Confidence_0.750_Length_1024		3.77315	6.16413	0.00795	5.24513
Locus_8952_Transcript_1/1_Confidence_1.000_Length_244		2.51706	4.90781	0.0098	5.24433
Locus_12193_Transcript_1/1_Confidence_1.000_Length_508		2.43322	4.82384	0.00796	5.24383
Locus_5183_Transcript_1/1_Confidence_1.000_Length_1101	gag-pol polyprotein	1.8532	4.24364	0.0202	5.24316	GO:0005488
Locus_5098_Transcript_1/1_Confidence_1.000_Length_822	proteasome subunit beta type-2	3.9038	6.29233	0.00267	5.23625	GO:0005737
Locus_6667_Transcript_1/2_Confidence_0.667_Length_1286	acidic fibroblast growth factor intracellular-binding	1.4031	3.79128	0.00123	5.23498	GO:0005622
Locus_1602_Transcript_1/1_Confidence_1.000_Length_1127	hla-b associated transcript 3	2.82944	5.21641	0.00316	5.23058	GO:0030324
Locus_600_Transcript_1/1_Confidence_1.000_Length_1298	prenylated rab acceptor protein 1-like	1.49701	3.88393	0.0214	5.23038	GO:0016740
Locus_5084_Transcript_1/1_Confidence_1.000_Length_391		2.92576	5.31216	0.00563	5.22851
Locus_377_Transcript_6/10_Confidence_0.552_Length_6549		5.47842	7.86355	0.00246	5.22391
Locus_1325_Transcript_1/1_Confidence_1.000_Length_864		1.80536	4.19034	0.031	5.22335
Locus_5320_Transcript_1/1_Confidence_1.000_Length_1297	ubiquitin-conjugating enzyme e2 c	1.67348	4.05787	0.00298	5.22123	GO:0005524
Locus_25036_Transcript_1/1_Confidence_1.000_Length_422		2.44968	4.83324	0.0206	5.21824
Locus_1707_Transcript_1/1_Confidence_1.000_Length_334		3.15309	5.53448	0.00107	5.21042
Locus_15_Transcript_1/2_Confidence_0.750_Length_3081	isoform a	7.04051	9.42174	0.00601	5.20979	GO:0016020
Locus_12534_Transcript_1/1_Confidence_1.000_Length_3178	eukaryotic peptide chain release factor gtp-binding subunit erf3a	2.49118	4.87226	0.00154	5.20929	GO:0005829
Locus_877_Transcript_1/1_Confidence_1.000_Length_880	swi snf-related matrix-associated actin-dependent regulator of chromatin subfamily d member 1-like	2.30721	4.68729	4.34e-05	5.20564
Locus_5159_Transcript_1/1_Confidence_1.000_Length_732		0.93209	3.31165	0.0256	5.20376
Locus_19766_Transcript_1/1_Confidence_1.000_Length_551	maintenance of killer 16 protein	1.51856	3.89778	0.0196	5.20256
Locus_4269_Transcript_1/1_Confidence_1.000_Length_1035	ecdysone-induced protein 63f isoform a	5.19812	7.57667	0.00379	5.20016	GO:0005737
Locus_20448_Transcript_2/2_Confidence_0.750_Length_255		3.07076	5.44913	0.0157	5.1995
Locus_14295_Transcript_1/1_Confidence_1.000_Length_906		1.24174	3.62009	0.0191	5.19941
Locus_8481_Transcript_1/1_Confidence_1.000_Length_1344		1.25178	3.62948	0.0234	5.19707
Locus_3135_Transcript_1/1_Confidence_1.000_Length_370		2.09309	4.47018	0.041	5.1949
Locus_9467_Transcript_1/1_Confidence_1.000_Length_740		2.69554	5.07155	0.000362	5.191
Locus_2694_Transcript_1/1_Confidence_1.000_Length_565	dnaj homolog subfamily c member 24	1.87234	4.24826	1.64e-05	5.19069
Locus_1408_Transcript_1/1_Confidence_1.000_Length_1081	delta-aminolevulinic acid dehydratase	2.1401	4.51596	0.00904	5.19045	GO:0042802
Locus_10545_Transcript_1/1_Confidence_1.000_Length_575		2.14335	4.51838	0.0165	5.18748
Locus_1336_Transcript_1/1_Confidence_1.000_Length_474	ribosomal protein s15	6.63544	9.00989	0.0293	5.18539	GO:0003735
Locus_4872_Transcript_1/1_Confidence_1.000_Length_192		4.61849	6.99161	0.0173	5.18059
Locus_20720_Transcript_1/1_Confidence_1.000_Length_739	proteasome inhibitor pi31 subunit-like	1.95669	4.32815	0.00465	5.17465
Locus_163_Transcript_1/2_Confidence_0.750_Length_3737		3.74465	6.11544	0.00153	5.17227
Locus_582_Transcript_1/2_Confidence_0.667_Length_811	ribosomal protein s4e	6.34553	8.71606	0.0325	5.1713	GO:0005840
Locus_248_Transcript_1/1_Confidence_1.000_Length_696	ribosomal protein s3	7.27711	9.64715	0.0108	5.16955	GO:0009790
Locus_13346_Transcript_1/1_Confidence_1.000_Length_1453	transmembrane protein 203	1.82941	4.19934	0.00648	5.16915	GO:0016021
Locus_14742_Transcript_1/1_Confidence_1.000_Length_250	protein fam13b-like	2.65868	5.02821	0.00621	5.16771
Locus_3996_Transcript_1/1_Confidence_1.000_Length_1182	protein transport protein sft2-like	0.94577	3.3153	0.0284	5.16771	GO:0006810
Locus_8604_Transcript_1/1_Confidence_1.000_Length_573		1.56939	3.9383	0.0439	5.16552
Locus_13193_Transcript_1/1_Confidence_1.000_Length_1491		0.74907	3.11732	0.000596	5.16314
Locus_7434_Transcript_1/1_Confidence_1.000_Length_602	beta- -glucanase	1.91917	4.28714	0.00448	5.16215	GO:0005576
Locus_1794_Transcript_1/1_Confidence_1.000_Length_1062		3.02734	5.39517	0.0137	5.16163
Locus_5761_Transcript_1/1_Confidence_1.000_Length_783	protein casc3	1.67827	4.04549	0.0365	5.15949	GO:0007315
Locus_339_Transcript_1/1_Confidence_1.000_Length_2283	vacuolar h	3.2488	5.61581	0.00447	5.15873	GO:0008553
Locus_3189_Transcript_1/1_Confidence_1.000_Length_352	alcohol dehydrogenase	3.80067	6.16759	0.0118	5.15841	GO:0016491
Locus_307_Transcript_2/2_Confidence_0.667_Length_721	40s ribosomal protein s5	5.93981	8.30665	0.0118	5.15807	GO:0006413
Locus_2363_Transcript_1/1_Confidence_1.000_Length_726		2.66859	5.03423	0.0366	5.15381
Locus_588_Transcript_1/2_Confidence_0.833_Length_1387	thymosin beta-4	4.65207	7.01668	0.0271	5.15014	GO:0007010
Locus_10616_Transcript_1/1_Confidence_1.000_Length_378		1.92388	4.28743	0.0376	5.14635
Locus_8988_Transcript_1/1_Confidence_1.000_Length_342	transcription initiation factor iib-like	2.62946	4.99203	0.00321	5.14288	GO:0003743
Locus_11634_Transcript_1/1_Confidence_1.000_Length_295		3.02235	5.38475	0.0244	5.14226
Locus_972_Transcript_1/1_Confidence_1.000_Length_428	e3 ubiquitin-protein ligase huwe1	1.68801	4.04887	0.0397	5.13676	GO:0016874
Locus_4375_Transcript_1/1_Confidence_1.000_Length_1057	isoform a	3.60342	5.96384	0.00124	5.13519	GO:0051445
Locus_6714_Transcript_1/1_Confidence_1.000_Length_1403	arsenical pump-driving atpase	1.98264	4.34282	0.0121	5.13436	GO:0006810
Locus_6804_Transcript_1/1_Confidence_1.000_Length_489		1.93643	4.29534	0.0376	5.12983
Locus_481_Transcript_1/8_Confidence_0.550_Length_1575	ribosomal protein l3	6.56921	8.92725	0.0248	5.12674	GO:0005840
Locus_10998_Transcript_1/1_Confidence_1.000_Length_1159		1.59895	3.95688	0.0219	5.12636
Locus_12153_Transcript_1/1_Confidence_1.000_Length_694		1.32402	3.68137	0.00468	5.12428
Locus_5570_Transcript_1/1_Confidence_1.000_Length_483		2.64437	5.00035	0.0289	5.11941
Locus_6486_Transcript_1/1_Confidence_1.000_Length_954		2.02892	4.3847	6.46e-05	5.11871
Locus_28124_Transcript_1/1_Confidence_1.000_Length_660	nucleoside diphosphate-linked moiety x motif 17	1.25815	3.61373	0.00243	5.11801
Locus_4644_Transcript_1/1_Confidence_1.000_Length_823	ets homologous factor-like	1.27305	3.62746	0.0138	5.11383	GO:0003677
Locus_13060_Transcript_1/1_Confidence_1.000_Length_294		2.22981	4.58332	0.0278	5.11068
Locus_3781_Transcript_1/1_Confidence_1.000_Length_382	40s ribosomal protein s10	5.56779	7.92087	0.0326	5.10914	GO:0005840
Locus_5289_Transcript_1/1_Confidence_1.000_Length_741	e3 ubiquitin-protein ligase rnf25-like	1.22948	3.58191	0.00651	5.10684	GO:0008270
Locus_13259_Transcript_1/1_Confidence_1.000_Length_438		1.84968	4.20191	0.00291	5.10614
Locus_17162_Transcript_1/1_Confidence_1.000_Length_750		1.21207	3.5643	0.0241	5.10614
Locus_969_Transcript_1/1_Confidence_1.000_Length_1864	an1-type zinc finger protein 1-like	3.11136	5.46342	0.000954	5.1055
Locus_10897_Transcript_1/1_Confidence_1.000_Length_282		3.0639	5.41594	0.0105	5.10544
Locus_4388_Transcript_1/1_Confidence_1.000_Length_1981	atp-binding cassette sub-family e member 1	3.67339	6.02542	0.0198	5.10541	GO:0051536
Locus_4430_Transcript_1/1_Confidence_1.000_Length_628	dead box atp-dependent rna	2.32985	4.68172	0.0128	5.10485	GO:0003676
Locus_17287_Transcript_1/2_Confidence_0.750_Length_1764	carboxyl choline esterase cce016a	0.44228	2.79366	0.0372	5.1031	GO:0016787
Locus_6541_Transcript_1/1_Confidence_1.000_Length_986	dna damage-binding protein 1-like	2.83895	5.19003	0.0195	5.10207	GO:0043161
Locus_9810_Transcript_1/2_Confidence_0.750_Length_1255		2.4768	4.82735	0.00817	5.1002
Locus_8227_Transcript_1/1_Confidence_1.000_Length_530	cg3500 cg3500-pa	3.12257	5.47246	0.00498	5.09786
Locus_5102_Transcript_1/1_Confidence_1.000_Length_1261	selenophosphate synthetase	1.43142	3.78095	0.00745	5.09655	GO:0016260
Locus_4347_Transcript_1/1_Confidence_1.000_Length_661	ef-hand 1	2.60893	4.95784	0.007	5.0944	GO:0005829
Locus_3505_Transcript_1/1_Confidence_1.000_Length_494		4.05253	6.4007	0.032	5.09178
Locus_7911_Transcript_1/1_Confidence_1.000_Length_1003	malignant t cell-amplified sequence 1-like	3.25033	5.59833	0.00349	5.09118	GO:0003723
Locus_5407_Transcript_1/1_Confidence_1.000_Length_550	protein flightless-1	2.12363	4.47076	0.0269	5.0881	GO:0003779
Locus_14452_Transcript_1/1_Confidence_1.000_Length_604		1.51643	3.8629	0.0344	5.08578
Locus_2343_Transcript_1/2_Confidence_0.667_Length_1641	adenylyl cyclase-associated protein 1-like	3.46486	5.81079	0.00189	5.08389	GO:0048190
Locus_1814_Transcript_1/1_Confidence_1.000_Length_902	rna polymerase ii-associated factor 1 homolog	1.71981	4.06287	0.00358	5.0738	GO:0019894
Locus_181_Transcript_1/1_Confidence_1.000_Length_1577	sphingomyelin synthase-related 1-like	2.33608	4.67808	0.000521	5.07003
Locus_2691_Transcript_1/1_Confidence_1.000_Length_488		1.88872	4.22995	0.0128	5.06734
Locus_12607_Transcript_1/1_Confidence_1.000_Length_398		2.12619	4.46742	0.0467	5.06734
Locus_535_Transcript_2/2_Confidence_0.750_Length_1821	nucleosome assembly protein 1-like 4-like	6.084	8.42388	1.34e-06	5.06259	GO:0005488
Locus_1529_Transcript_1/1_Confidence_1.000_Length_427	60s ribosomal protein l18a	6.14537	8.48473	0.024	5.06078	GO:0005840
Locus_1247_Transcript_1/1_Confidence_1.000_Length_1174	methionine-r-sulfoxide reductase b1-like isoform 2	2.81219	5.15154	0.00474	5.06074	GO:0018206
Locus_8501_Transcript_1/1_Confidence_1.000_Length_659	rab3 gtpase-activating protein catalytic subunit	1.83932	4.17832	0.0108	5.0595
Locus_4845_Transcript_1/1_Confidence_1.000_Length_676	multidrug resistance protein partial	2.55692	4.89579	0.0226	5.05906
Locus_1614_Transcript_1/1_Confidence_1.000_Length_1449	myosin ii essential light chain	2.94921	5.28807	0.0162	5.05903	GO:0016461
Locus_15092_Transcript_1/1_Confidence_1.000_Length_395		2.04507	4.3835	0.00888	5.05751
Locus_1048_Transcript_1/1_Confidence_1.000_Length_1246	ras suppressor protein 1	3.052	5.38963	0.00875	5.05472	GO:0004721
Locus_29709_Transcript_1/1_Confidence_1.000_Length_683	agap010322 protein	2.97053	5.30746	0.0186	5.05227	GO:0005634
Locus_6748_Transcript_1/1_Confidence_1.000_Length_728		2.63145	4.96828	0.014	5.05193
Locus_6707_Transcript_1/1_Confidence_1.000_Length_410	cell division cycle and apoptosis regulator protein 1-like	2.08333	4.41968	0.00382	5.05022	GO:0005515
Locus_69_Transcript_1/2_Confidence_0.429_Length_747	40s ribosomal protein s3a	6.83975	9.17472	0.0244	5.0454	GO:0005840
Locus_2225_Transcript_1/1_Confidence_1.000_Length_814	serine threonine-protein phosphatase 2a 56 kda regulatory subunit alpha isoform-like	2.92455	5.2595	0.000181	5.04534	GO:0008601
Locus_5463_Transcript_1/1_Confidence_1.000_Length_1573	set and mynd domain-containing protein 3	1.86682	4.20146	0.00222	5.04425	GO:0005488
Locus_9743_Transcript_1/1_Confidence_1.000_Length_377		2.73271	5.06728	0.0356	5.04401
Locus_6775_Transcript_1/1_Confidence_1.000_Length_1295	s-formylglutathione hydrolase	3.31134	5.64501	0.000452	5.04087	GO:0016023
Locus_5756_Transcript_2/2_Confidence_0.750_Length_1661	serine arginine-rich splicing factor 7-like	4.59369	6.92733	0.0194	5.04078	GO:0003676
Locus_7531_Transcript_1/1_Confidence_1.000_Length_1198		1.91283	4.2458	0.0096	5.03841
Locus_5448_Transcript_1/1_Confidence_1.000_Length_767		1.37472	3.70723	0.00579	5.03682
Locus_3937_Transcript_1/1_Confidence_1.000_Length_580		2.82099	5.15311	0.00168	5.03545
Locus_4113_Transcript_1/1_Confidence_1.000_Length_2419		3.69403	6.0245	0.000271	5.0297
Locus_722_Transcript_1/2_Confidence_0.750_Length_2525	tensin	4.31122	6.64121	0.00279	5.02803	GO:0016314
Locus_519_Transcript_1/1_Confidence_1.000_Length_1768	eukaryotic translation initiation factor 3 subunit l-like	3.73811	6.06804	0.00167	5.02784	GO:0005852
Locus_7559_Transcript_1/1_Confidence_1.000_Length_592		2.85566	5.18541	0.00578	5.02721
Locus_9469_Transcript_1/1_Confidence_1.000_Length_413		2.18012	4.50839	0.0331	5.022
Locus_6635_Transcript_1/1_Confidence_1.000_Length_473	trafficking protein particle complex subunit 2-like protein	2.65109	4.97814	0.00168	5.01776	GO:0006888
Locus_2712_Transcript_1/1_Confidence_1.000_Length_808		1.43794	3.76382	0.011	5.01372
Locus_4266_Transcript_1/1_Confidence_1.000_Length_493	peptidyl-prolyl cis-trans isomerase nima-interacting 4	3.31465	5.63941	0.00629	5.00981	GO:0005737
Locus_1440_Transcript_1/1_Confidence_1.000_Length_2215	proton-coupled amino acid transporter 4-like	5.25394	7.57863	0.00127	5.0096	GO:0016020
Locus_13508_Transcript_1/1_Confidence_1.000_Length_404		1.80414	4.12862	0.035	5.00885
Locus_4489_Transcript_1/1_Confidence_1.000_Length_586	ubiquitin-conjugating enzyme e2 h-like	2.20369	4.52676	0.0279	5.00399	GO:0005524
Locus_11469_Transcript_1/1_Confidence_1.000_Length_729	glucosyl glucuronosyl transferases	1.88867	4.21107	0.0118	5.00165	GO:0015020
Locus_18382_Transcript_1/1_Confidence_1.000_Length_1425	chitobiosyldiphosphodolichol beta-mannosyltransferase-like	1.11668	3.43861	0.0377	5	GO:0019187
Locus_1942_Transcript_1/1_Confidence_1.000_Length_1016	uncharacterized family 31 glucosidase kiaa1161	1.69242	4.01426	0.00766	4.99969	GO:0004558
Locus_1573_Transcript_1/1_Confidence_1.000_Length_602		1.96984	4.29153	0.0127	4.99917
Locus_4969_Transcript_1/1_Confidence_1.000_Length_536		2.40649	4.72643	0.0333	4.99313
Locus_9275_Transcript_1/1_Confidence_1.000_Length_640	tumor protein p73-like	1.10755	3.42641	0.0198	4.98936	GO:0009987
Locus_4397_Transcript_1/1_Confidence_1.000_Length_650		2.41094	4.72952	0.0103	4.98839
Locus_342_Transcript_1/3_Confidence_0.714_Length_807		4.77537	7.0926	0.0014	4.98372
Locus_3026_Transcript_1/1_Confidence_1.000_Length_541		3.28792	5.60511	0.00926	4.98359
Locus_1426_Transcript_1/1_Confidence_1.000_Length_865	nf-kappa-b-repressing factor-like	2.50354	4.82066	0.031	4.98337
Locus_917_Transcript_3/3_Confidence_0.714_Length_1082	atp-dependent dna helicase pif1-like	3.12697	5.44359	0.0356	4.98165
Locus_1474_Transcript_1/1_Confidence_1.000_Length_706		1.82761	4.14407	0.00869	4.9811
Locus_5936_Transcript_1/1_Confidence_1.000_Length_343		3.73072	6.04633	0.0302	4.97815
Locus_4578_Transcript_1/1_Confidence_1.000_Length_1231	fact complex subunit	1.69219	4.00706	0.00557	4.97562	GO:0009987
Locus_5760_Transcript_1/1_Confidence_1.000_Length_1042		1.97576	4.29051	0.0345	4.9752
Locus_8976_Transcript_1/1_Confidence_1.000_Length_846		1.78124	4.09572	0.00101	4.97426
Locus_2615_Transcript_1/1_Confidence_1.000_Length_1324	28 kda heat- and acid-stable phospho	4.23795	6.55185	0.00087	4.97226
Locus_653_Transcript_1/1_Confidence_1.000_Length_704	gpn-loop gtpase 1-like	1.87231	4.18596	0.0133	4.97138	GO:0017111
Locus_10069_Transcript_1/2_Confidence_0.667_Length_778	hypothetical protein EAI_09620 [Harpegnathos saltator]	2.02084	4.33372	0.0171	4.96875
Locus_7957_Transcript_1/1_Confidence_1.000_Length_483		2.09856	4.41145	0.019	4.96875
Locus_11987_Transcript_1/1_Confidence_1.000_Length_672	e3 ubiquitin-protein ligase rnf123	2.62012	4.93234	0.0133	4.96649	GO:0005515
Locus_977_Transcript_1/1_Confidence_1.000_Length_1078		3.42404	5.73306	0.00685	4.95546
Locus_5638_Transcript_1/2_Confidence_0.750_Length_1414	guanine nucleotide exchange factor for rab-3a-like	3.95634	6.26318	0.0415	4.94798
Locus_12106_Transcript_1/1_Confidence_1.000_Length_486		1.69965	4.00605	0.0454	4.94647
Locus_298_Transcript_1/1_Confidence_1.000_Length_746		3.07386	5.38016	0.0193	4.94611
Locus_6906_Transcript_1/2_Confidence_0.750_Length_1533	spermine synthase	1.34462	3.64921	0.00535	4.94026	GO:0006597
Locus_2908_Transcript_1/1_Confidence_1.000_Length_1405	n-alpha-acetyltransferase catalytic subunit	2.63389	4.93838	0.0196	4.93993	GO:0008152
Locus_13427_Transcript_1/1_Confidence_1.000_Length_572		1.65958	3.9638	0.0261	4.93899
Locus_9518_Transcript_1/1_Confidence_1.000_Length_559		1.35942	3.66266	0.0366	4.93567
Locus_20648_Transcript_1/1_Confidence_1.000_Length_789	hiv tat-specific factor 1 homolog	2.20549	4.50822	0.015	4.9339	GO:0000166
Locus_3718_Transcript_1/1_Confidence_1.000_Length_1699	dead-box helicase dbp80	2.31911	4.62052	0.0011	4.92939	GO:0003676
Locus_13961_Transcript_1/1_Confidence_1.000_Length_956	glutamate--cysteine ligase regulatory subunit-like	1.91859	4.21979	0.0455	4.92868	GO:0016874
Locus_2311_Transcript_1/2_Confidence_0.750_Length_2119	bendless	3.30083	5.60159	6.44e-05	4.92718	GO:0072347
Locus_4025_Transcript_1/1_Confidence_1.000_Length_530		2.01526	4.31597	0.0189	4.92699
Locus_4259_Transcript_2/2_Confidence_0.750_Length_1085	glutathione peroxidase	5.88315	8.18377	3.4e-05	4.92667	GO:0004602
Locus_595_Transcript_1/1_Confidence_1.000_Length_225	40s ribosomal protein s29-like	5.40556	7.70609	0.0129	4.92636	GO:0005840
Locus_3563_Transcript_1/1_Confidence_1.000_Length_1033		2.28597	4.58637	0.0131	4.92596
Locus_8934_Transcript_1/1_Confidence_1.000_Length_356		2.92271	5.22229	0.00374	4.92313
Locus_5273_Transcript_1/1_Confidence_1.000_Length_572	hemolymph lipopolysaccharide-binding protein	2.26961	4.56916	0.0111	4.92304
Locus_10408_Transcript_1/1_Confidence_1.000_Length_2090	u3 small nucleolar ribonucleoprotein protein mpp10	2.31849	4.61771	0.00622	4.92192	GO:0005634
Locus_5778_Transcript_1/1_Confidence_1.000_Length_1900	e3 ufm1-protein ligase 1 homolog	2.70165	5.00059	0.000895	4.92097
Locus_862_Transcript_1/1_Confidence_1.000_Length_290		3.08019	5.37913	0.0392	4.92097
Locus_260_Transcript_1/1_Confidence_1.000_Length_1737	voltage-dependent calcium channel type d subunit alpha-1-like	4.99068	7.28879	0.0112	4.91813	GO:0070588
Locus_268_Transcript_1/1_Confidence_1.000_Length_1861	vacuolar h	4.01977	6.31779	6.78e-05	4.91784	GO:0008553
Locus_6507_Transcript_1/1_Confidence_1.000_Length_631		1.98964	4.28725	0.0431	4.91644
Locus_1141_Transcript_1/1_Confidence_1.000_Length_2401	eukaryotic translation initiation factor 3 subunit a-like	3.38873	5.68589	0.000536	4.9149	GO:0005852
Locus_1332_Transcript_1/1_Confidence_1.000_Length_777		2.5833	4.8802	0.0166	4.91399
Locus_8732_Transcript_1/1_Confidence_1.000_Length_1961	general transcription factor iif subunit 1-like	0.73019	3.02677	0.0146	4.91291	GO:0006413
Locus_4519_Transcript_1/1_Confidence_1.000_Length_325		2.08518	4.38158	0.0352	4.91228
Locus_4186_Transcript_1/1_Confidence_1.000_Length_1816	heat repeat-containing protein 2-like	3.99442	6.29073	4.35e-06	4.91202	GO:0005737
Locus_4218_Transcript_1/1_Confidence_1.000_Length_536	40s ribosomal protein s19a-like	5.6425	7.93769	0.0202	4.90817	GO:0005840
Locus_8376_Transcript_1/1_Confidence_1.000_Length_406		1.95913	4.25363	0.000964	4.90584
Locus_3498_Transcript_1/1_Confidence_1.000_Length_1054		3.30108	5.59548	0.00492	4.90551
Locus_3237_Transcript_1/2_Confidence_0.667_Length_1348	dnaj protein homolog 1-like	4.33779	6.63155	0.00138	4.90329	GO:0006457
Locus_857_Transcript_1/1_Confidence_1.000_Length_497	60s ribosomal protein l18	6.19616	8.48983	0.0476	4.90304	GO:0005840
Locus_85_Transcript_1/1_Confidence_1.000_Length_552		10.7923	13.0859	0.00252	4.90258
Locus_3210_Transcript_1/1_Confidence_1.000_Length_833		3.15577	5.44885	0.00213	4.901
Locus_11481_Transcript_1/1_Confidence_1.000_Length_1503	zinc transporter 7-like	0.51148	2.80449	0.0174	4.90078	GO:0016021
Locus_926_Transcript_1/1_Confidence_1.000_Length_3208	programmed cell death-involved	3.15373	5.44618	0.0054	4.89887	GO:0005488
Locus_9071_Transcript_1/1_Confidence_1.000_Length_697	histone -like	1.37444	3.66686	0.0465	4.89876	GO:0000786
Locus_839_Transcript_1/2_Confidence_0.750_Length_2170	chromodomain-helicase-dna-binding protein mi-2 homolog	3.89153	6.18345	0.00658	4.89708	GO:0004386
Locus_10030_Transcript_1/1_Confidence_1.000_Length_973	probable rna-binding protein cg14230-like	1.3338	3.62562	0.0144	4.89673
Locus_184_Transcript_2/2_Confidence_0.667_Length_711	ribosomal protein s7	6.22791	8.51907	0.0232	4.89448	GO:0005840
Locus_2185_Transcript_1/1_Confidence_1.000_Length_1111		3.35493	5.64571	0.00036	4.8932
Locus_39_Transcript_1/1_Confidence_1.000_Length_1786	gtp-binding protein sar1	4.65622	6.94635	0.000166	4.891	GO:0035293
Locus_15621_Transcript_1/1_Confidence_1.000_Length_266		3.3742	5.66385	0.043	4.88939
Locus_2613_Transcript_1/2_Confidence_0.750_Length_896	mitochondrial ribosomal protein s11	4.82841	7.11781	0.000201	4.88853	GO:0005763
Locus_1194_Transcript_3/4_Confidence_0.667_Length_2472		3.01967	5.30813	0.00208	4.88534
Locus_2793_Transcript_1/1_Confidence_1.000_Length_1821	friend of prmt1	3.20456	5.49277	0.0125	4.88451	GO:0005730
Locus_3854_Transcript_1/1_Confidence_1.000_Length_600		1.72898	4.01708	0.00174	4.88413
Locus_1774_Transcript_3/3_Confidence_0.750_Length_749	ribosomal protein l15	6.24085	8.52852	0.0269	4.88268	GO:0005840
Locus_388_Transcript_1/1_Confidence_1.000_Length_3916	ebna2 binding protein p100	4.33756	6.62511	0.0217	4.88227	GO:0003713
Locus_1043_Transcript_1/1_Confidence_1.000_Length_582	40s ribosomal protein s8-like	7.63518	9.92223	0.0195	4.88054	GO:0005840
Locus_3249_Transcript_1/1_Confidence_1.000_Length_328	fh1 fh2 domain-containing protein 3	2.86937	5.15603	0.0438	4.87926	GO:0003779
Locus_6094_Transcript_1/1_Confidence_1.000_Length_649		2.28239	4.56757	0.0383	4.87423
Locus_4673_Transcript_1/1_Confidence_1.000_Length_1458	a kinase anchor protein	1.44803	3.73073	0.0365	4.86589	GO:0007616
Locus_4953_Transcript_1/1_Confidence_1.000_Length_1047	isoform b	2.72319	5.00561	0.0147	4.86493	GO:0045454
Locus_1085_Transcript_1/1_Confidence_1.000_Length_1364	der1-like domain member 2	2.44892	4.72968	0.0329	4.85932
Locus_9734_Transcript_1/1_Confidence_1.000_Length_1400	u2 small nuclear ribonucleoprotein a	1.36824	3.64882	0.0124	4.8587	GO:0008380
Locus_8070_Transcript_1/3_Confidence_0.714_Length_1643		2.4903	4.77075	0.000726	4.85829
Locus_4230_Transcript_1/1_Confidence_1.000_Length_1255	ribonuclease kappa-like	4.2149	6.49443	0.00886	4.85518	GO:0004521
Locus_1250_Transcript_1/1_Confidence_1.000_Length_2644	c-jun-amino-terminal kinase-interacting protein 4-like	3.65723	5.93649	0.00291	4.85427	GO:0043410
Locus_11883_Transcript_1/1_Confidence_1.000_Length_475		1.73268	4.01177	0.00826	4.85372
Locus_6911_Transcript_1/1_Confidence_1.000_Length_1298	rna-binding protein with serine-rich domain 1	1.81071	4.08978	0.00093	4.85363	GO:0003730
Locus_4100_Transcript_1/1_Confidence_1.000_Length_657		1.86717	4.14507	0.0372	4.84973
Locus_3224_Transcript_1/1_Confidence_1.000_Length_179	histone-lysine n-methyltransferase setmar	3.27101	5.5479	0.016	4.84632	GO:0032259
Locus_4328_Transcript_1/1_Confidence_1.000_Length_766		3.98756	6.26434	0.0132	4.84594
Locus_2288_Transcript_1/1_Confidence_1.000_Length_627	brca1-a complex subunit bre-like	1.1938	3.47053	0.0267	4.84578	GO:0006281
Locus_119_Transcript_1/1_Confidence_1.000_Length_733	elongation factor 1 beta	6.38654	8.66264	0.0111	4.84367	GO:0003746
Locus_1914_Transcript_1/1_Confidence_1.000_Length_3826		4.0445	6.31966	0.000394	4.84053
Locus_13940_Transcript_1/1_Confidence_1.000_Length_825		1.05202	3.32714	0.00863	4.84036
Locus_7548_Transcript_1/1_Confidence_1.000_Length_900		2.23295	4.50778	0.0339	4.83942
Locus_2219_Transcript_1/1_Confidence_1.000_Length_1444		2.54774	4.82162	0.0176	4.83622
Locus_3796_Transcript_1/1_Confidence_1.000_Length_927	rrna-processing protein utp23 homolog	0.57305	2.84624	0.0324	4.83388	GO:0006911
Locus_8961_Transcript_1/1_Confidence_1.000_Length_796	wd repeat-containing protein 43-like	1.10365	3.37645	0.0232	4.83259
Locus_4798_Transcript_1/1_Confidence_1.000_Length_904		2.31906	4.59138	0.00373	4.83097
Locus_14391_Transcript_1/1_Confidence_1.000_Length_1149		2.56561	4.83706	0.0253	4.82807
Locus_7124_Transcript_1/1_Confidence_1.000_Length_725		1.31762	3.58866	0.00464	4.8267
Locus_1710_Transcript_1/1_Confidence_1.000_Length_876	heat shock 70 kda protein 4l-like	2.27194	4.54105	0.0385	4.82024	GO:0016491
Locus_1538_Transcript_1/1_Confidence_1.000_Length_721	cdc2-related kinase	1.3256	3.59371	0.0025	4.81693	GO:0005524
Locus_3723_Transcript_1/1_Confidence_1.000_Length_758		1.79921	4.06611	0.0428	4.81286
Locus_921_Transcript_1/1_Confidence_1.000_Length_2349	eukaryotic translation initiation factor 3 subunit d	3.39822	5.66495	0.000527	4.8123	GO:0005852
Locus_6618_Transcript_1/1_Confidence_1.000_Length_212	kettin protein	3.47554	5.74193	0.0147	4.81119	GO:0016849
Locus_1064_Transcript_1/1_Confidence_1.000_Length_571		2.80045	5.06361	0.0053	4.80039
Locus_2224_Transcript_1/3_Confidence_0.714_Length_1050		4.0595	6.3218	0.0247	4.79754
Locus_3300_Transcript_1/1_Confidence_1.000_Length_825	hypothetical protein DAPPUDRAFT_301407 [Daphnia pulex]	4.09614	6.35807	0.000134	4.79631
Locus_2149_Transcript_1/2_Confidence_0.750_Length_2945	eukaryotic translation initiation factor 5	3.47458	5.73624	0.00111	4.79543	GO:0044238
Locus_5394_Transcript_1/1_Confidence_1.000_Length_757		3.28446	5.54524	0.0104	4.79251
Locus_3825_Transcript_1/2_Confidence_0.750_Length_1788		2.49446	4.75498	0.00212	4.79165
Locus_4068_Transcript_1/2_Confidence_0.667_Length_704		3.78798	6.04813	0.00761	4.79042
Locus_14543_Transcript_1/1_Confidence_1.000_Length_585		1.43217	3.69056	0.0434	4.78455
Locus_882_Transcript_4/7_Confidence_0.600_Length_2753	dna pol b2 domain-containing protein	2.8635	5.12048	0.0101	4.77989	GO:0005488
Locus_223_Transcript_1/1_Confidence_1.000_Length_2305	transcription factor kayak	8.09804	10.3545	7.48e-05	4.77823	GO:0009790
Locus_3925_Transcript_1/1_Confidence_1.000_Length_1239	transcription elongation factor s-ii	2.04178	4.29802	0.00427	4.77745	GO:0003746
Locus_1516_Transcript_1/1_Confidence_1.000_Length_1762	protein jagunal-like	4.53011	6.78592	0.000124	4.77604
Locus_9263_Transcript_1/1_Confidence_1.000_Length_776	homocysteine-responsive endoplasmic reticulum-resident ubiquitin-like domain member 2 protein	2.4652	4.72097	0.00431	4.77589
Locus_20232_Transcript_1/1_Confidence_1.000_Length_874	ankyrin repeat domain-containing protein 17	2.71463	4.96879	0.000392	4.77055
Locus_7779_Transcript_1/2_Confidence_0.750_Length_1502	signal peptidase complex subunit 3	2.32343	4.57681	0.00759	4.768	GO:0008233
Locus_8506_Transcript_1/1_Confidence_1.000_Length_1097	uv-stimulated scaffold protein a	2.35574	4.60867	0.0016	4.76649
Locus_1308_Transcript_1/1_Confidence_1.000_Length_651		3.62609	5.87864	0.0227	4.76526
Locus_795_Transcript_1/1_Confidence_1.000_Length_398		3.00747	5.25883	0.00301	4.76131
Locus_1777_Transcript_1/1_Confidence_1.000_Length_1065	coatomer subunit epsilon	2.20346	4.45482	0.0151	4.76131	GO:0005488
Locus_964_Transcript_1/1_Confidence_1.000_Length_1910		3.6924	5.94222	0.00028	4.75623
Locus_11428_Transcript_1/1_Confidence_1.000_Length_891		1.59916	3.84848	0.0312	4.75459
Locus_2125_Transcript_1/1_Confidence_1.000_Length_308		2.55267	4.80134	0.0076	4.75244
Locus_3314_Transcript_1/1_Confidence_1.000_Length_733		1.77346	4.02213	0.0118	4.75244
Locus_6633_Transcript_1/1_Confidence_1.000_Length_715	serine threonine-protein kinase 3-like	2.11163	4.35967	0.0233	4.75035	GO:0005737
Locus_14420_Transcript_1/1_Confidence_1.000_Length_1212		1.39121	3.63883	0.0297	4.749
Locus_11712_Transcript_1/1_Confidence_1.000_Length_409		2.42019	4.66714	0.0144	4.74677
Locus_2699_Transcript_1/1_Confidence_1.000_Length_810	60s ribosomal protein l8	6.10092	8.34757	0.0467	4.7458	GO:0005840
Locus_3923_Transcript_1/1_Confidence_1.000_Length_1780	major facilitator superfamily domain-containing protein 8-like	2.81138	5.05793	0.0357	4.74548
Locus_6082_Transcript_1/1_Confidence_1.000_Length_871		1.77026	4.01657	0.000407	4.74466
Locus_9465_Transcript_1/1_Confidence_1.000_Length_408		2.09039	4.3366	0.00601	4.74434
Locus_1630_Transcript_1/2_Confidence_0.800_Length_3101	isoform c	3.49723	5.74341	0.00894	4.74428	GO:0031410
Locus_9094_Transcript_1/1_Confidence_1.000_Length_737		1.7014	3.94725	0.0213	4.74318
Locus_5131_Transcript_1/1_Confidence_1.000_Length_1718	cation-dependent mannose-6-phosphate receptor	2.86534	5.11099	0.00102	4.74251
Locus_4678_Transcript_1/1_Confidence_1.000_Length_1604		2.6201	4.8657	0.00206	4.74237
Locus_749_Transcript_1/1_Confidence_1.000_Length_1274	multiple epidermal growth factor-like domains protein 10-like	3.04145	5.28634	0.0065	4.74	GO:0005515
Locus_5456_Transcript_1/1_Confidence_1.000_Length_2028	coatomer subunit delta	2.71087	4.95516	0.0047	4.73801	GO:0000139
Locus_1178_Transcript_3/3_Confidence_0.667_Length_543	60s ribosomal protein l9	5.87726	8.1213	0.0386	4.73721	GO:0005840
Locus_274_Transcript_1/1_Confidence_1.000_Length_995	proteasome subunit beta type-4-like	4.75506	6.99903	0.00101	4.73699	GO:0004175
Locus_6770_Transcript_1/1_Confidence_1.000_Length_290		3.97288	6.21621	0.00643	4.7349
Locus_9205_Transcript_1/1_Confidence_1.000_Length_1106	actin-related protein 2 3 complex subunit 1a	2.09232	4.33556	0.0139	4.73459	GO:0005856
Locus_4257_Transcript_1/1_Confidence_1.000_Length_414		2.65429	4.89703	0.0248	4.73296
Locus_3778_Transcript_1/1_Confidence_1.000_Length_668		5.74616	7.98865	0.00304	4.73215
Locus_10967_Transcript_1/1_Confidence_1.000_Length_784	sterol o-acyltransferase 1-like	1.12556	3.36711	0.00396	4.72902	GO:0033344
Locus_1113_Transcript_1/1_Confidence_1.000_Length_689		2.19611	4.43748	0.0215	4.72847
Locus_123_Transcript_6/8_Confidence_0.438_Length_415	troponin i	10.0863	12.3276	0.00113	4.72831
Locus_43_Transcript_6/7_Confidence_0.500_Length_1920	tropomyosin invertebrate	10.1949	12.4352	0.00167	4.72493	GO:0007507
Locus_14671_Transcript_1/1_Confidence_1.000_Length_415		2.26538	4.5049	0.0493	4.72239
Locus_6403_Transcript_1/1_Confidence_1.000_Length_744		1.08531	3.32406	0.0081	4.71988
Locus_7639_Transcript_1/1_Confidence_1.000_Length_1037		2.99289	5.23125	0.00251	4.71859
Locus_10592_Transcript_1/1_Confidence_1.000_Length_425		2.36483	4.60276	0.00346	4.71722
Locus_3149_Transcript_1/1_Confidence_1.000_Length_1257		2.80038	5.03812	0.00566	4.71658
Locus_62_Transcript_1/1_Confidence_1.000_Length_1404	hnrpul1 protein	1.95303	4.1906	0.0188	4.71603	GO:0009615
Locus_347_Transcript_1/1_Confidence_1.000_Length_2088	t-complex protein 1 subunit epsilon	4.24886	6.48453	0.00453	4.70983	GO:0009615
Locus_8390_Transcript_1/1_Confidence_1.000_Length_1206	ribosomal protein l7ae	0.58344	2.81884	0.00488	4.70893	GO:0005730
Locus_6090_Transcript_1/1_Confidence_1.000_Length_780		3.1864	5.42177	0.00418	4.70884
Locus_5331_Transcript_1/1_Confidence_1.000_Length_524		2.11937	4.35409	0.000318	4.70674
Locus_8735_Transcript_1/1_Confidence_1.000_Length_316		3.23301	5.46774	0.00849	4.70674
Locus_9794_Transcript_1/1_Confidence_1.000_Length_1833	rho-associated protein kinase 2	1.32271	3.55592	0.000103	4.70179	GO:0004871
Locus_5801_Transcript_1/1_Confidence_1.000_Length_1518	rna-binding protein 14	2.39328	4.62613	0.0117	4.70064	GO:0003676
Locus_7637_Transcript_1/1_Confidence_1.000_Length_281		3.01836	5.25084	0.0121	4.6994
Locus_2528_Transcript_1/1_Confidence_1.000_Length_303		2.51166	4.74286	0.0221	4.69527
Locus_5764_Transcript_1/1_Confidence_1.000_Length_1148		2.25317	4.48299	0.0137	4.69078
Locus_5316_Transcript_1/1_Confidence_1.000_Length_2635	eukaryotic translation initiation factor 3 subunit b	2.76917	4.99851	0.0104	4.68921	GO:0005852
Locus_3621_Transcript_1/1_Confidence_1.000_Length_496		1.67027	3.89915	0.0212	4.68771
Locus_3917_Transcript_1/1_Confidence_1.000_Length_333		3.37586	5.60392	0.0188	4.68503
Locus_9230_Transcript_1/1_Confidence_1.000_Length_973		1.63396	3.8619	0.00766	4.68466
Locus_7231_Transcript_1/1_Confidence_1.000_Length_757	counting factor associated protein d-like	3.96507	6.19226	0.0365	4.68222	GO:0008234
Locus_4744_Transcript_1/1_Confidence_1.000_Length_1111		1.65997	3.88715	0.038	4.68219
Locus_357_Transcript_2/2_Confidence_0.833_Length_1410	selenium-dependent glutathione peroxidase	6.71509	8.94219	0.0142	4.68192	GO:0016491
Locus_3576_Transcript_1/1_Confidence_1.000_Length_500		2.9278	5.15405	0.0114	4.67915
Locus_4575_Transcript_1/1_Confidence_1.000_Length_307		2.69571	4.92177	0.0362	4.67855
Locus_2828_Transcript_1/1_Confidence_1.000_Length_383	ribosomal protein l37ae	5.97545	8.20147	0.0179	4.67841	GO:0005840
Locus_2025_Transcript_1/1_Confidence_1.000_Length_1357	importin-7	2.54402	4.76998	0.0227	4.6782	GO:0006886
Locus_4975_Transcript_1/1_Confidence_1.000_Length_1280		2.952	5.17784	0.00415	4.67784
Locus_3872_Transcript_1/1_Confidence_1.000_Length_543		3.44441	5.66915	0.00102	4.67426
Locus_4646_Transcript_1/2_Confidence_0.667_Length_1181	probable ribosome production factor 1-like	1.38764	3.61236	0.00497	4.67421	GO:0005730
Locus_4656_Transcript_1/1_Confidence_1.000_Length_250		2.65868	4.88337	0.0308	4.67409
Locus_1806_Transcript_1/1_Confidence_1.000_Length_2598	e3 ubiquitin-protein ligase huwe1	3.21608	5.4406	0.000964	4.67355	GO:0005730
Locus_7276_Transcript_1/1_Confidence_1.000_Length_425		2.52351	4.7479	0.00388	4.67312
Locus_7514_Transcript_1/1_Confidence_1.000_Length_632	ap-3 complex subunit mu-1	2.044	4.26811	0.00583	4.67224	GO:0030131
Locus_4894_Transcript_2/3_Confidence_0.667_Length_2381	repressor splicing factor 1	4.25016	6.47162	0.00157	4.66368	GO:0003729
Locus_1355_Transcript_1/1_Confidence_1.000_Length_2720	ankyrin repeat and fibronectin type-iii domain-containing protein 1	2.5532	4.77456	0.0029	4.66334	GO:0007165
Locus_6326_Transcript_1/1_Confidence_1.000_Length_907		1.73529	3.95656	0.0257	4.66301
Locus_5410_Transcript_1/1_Confidence_1.000_Length_739		2.30966	4.5308	9.84e-05	4.66264
Locus_14118_Transcript_1/1_Confidence_1.000_Length_1134		1.97455	4.19515	0.00144	4.66088
Locus_1341_Transcript_1/2_Confidence_0.800_Length_2979	rbm25 protein	2.83965	5.06023	0.00161	4.66082	GO:0005737
Locus_3053_Transcript_1/1_Confidence_1.000_Length_1003	ap-1 complex subunit gamma-1	1.72849	3.94886	0.00513	4.66013	GO:0005829
Locus_5208_Transcript_1/1_Confidence_1.000_Length_1469	copper-transporting atpase 1	0.3495	2.56987	0.0309	4.66013	GO:0005507
Locus_7831_Transcript_1/1_Confidence_1.000_Length_979		1.41261	3.63171	0.00381	4.65602
Locus_11113_Transcript_1/1_Confidence_1.000_Length_639	probable alpha-ketoglutarate-dependent dioxygenase abh6-like	1.63813	3.85685	0.00559	4.6548	GO:0016491
Locus_9563_Transcript_1/1_Confidence_1.000_Length_892		3.09838	5.31701	0.00825	4.65451
Locus_4623_Transcript_1/1_Confidence_1.000_Length_433	40s ribosomal protein s27	6.26971	8.48828	0.0261	4.65432	GO:0046872
Locus_20475_Transcript_1/1_Confidence_1.000_Length_355	arrestin domain-containing protein 3-like	2.73178	4.95007	0.0148	4.6534
Locus_118_Transcript_1/1_Confidence_1.000_Length_555	ribosomal protein l17	6.7823	9.00045	0.022	4.65297	GO:0003735
Locus_4573_Transcript_1/1_Confidence_1.000_Length_1095	mannose-6-phosphate isomerase-like	1.95001	4.1677	0.0444	4.65147
Locus_2822_Transcript_1/1_Confidence_1.000_Length_2161	sorbin and sh3 domain-containing protein 1	3.93727	6.15421	0.0118	4.64905	GO:0005925
Locus_1866_Transcript_1/2_Confidence_0.667_Length_1605	charged multivesicular body protein 5	3.21419	5.43086	0.00856	4.6482	GO:0015031
Locus_1327_Transcript_1/1_Confidence_1.000_Length_1171	histone deacetylase	2.17174	4.3878	0.0296	4.64622	GO:0034739
Locus_10822_Transcript_1/2_Confidence_0.667_Length_466	ubiquitin-like protein 5-like	3.42695	5.64296	0.0444	4.64608	GO:0003899
Locus_1362_Transcript_1/1_Confidence_1.000_Length_315	ribosomal protein l35ae	6.30168	8.51754	0.0266	4.64557	GO:0005840
Locus_4861_Transcript_1/1_Confidence_1.000_Length_3601	e3 ubiquitin-protein ligase ubr4-like	4.40406	6.61982	0.00731	4.64528	GO:0004842
Locus_6117_Transcript_1/1_Confidence_1.000_Length_825	transcription initiation factor tfiid subunit 10-like	4.16926	6.38443	5.67e-05	4.64336	GO:0003743
Locus_2481_Transcript_1/1_Confidence_1.000_Length_464	60s ribosomal protein l22-like	6.1659	8.3797	0.0351	4.63897	GO:0000022
Locus_1031_Transcript_2/2_Confidence_0.667_Length_1679		1.98252	4.19628	0.0017	4.63884
Locus_4381_Transcript_1/1_Confidence_1.000_Length_1393	alcohol dehydrogenase	2.55462	4.76819	0.0409	4.63821	GO:0005737
Locus_2843_Transcript_1/1_Confidence_1.000_Length_545	microfibrillar-associated protein 1-like	2.44668	4.66013	0.00588	4.63783	GO:0005576
Locus_2524_Transcript_1/1_Confidence_1.000_Length_860		2.12193	4.33538	0.0204	4.63783
Locus_10111_Transcript_1/1_Confidence_1.000_Length_404	zinc finger protein jing-like protein	2.1046	4.31763	0.00456	4.63648	GO:0008270
Locus_10374_Transcript_1/1_Confidence_1.000_Length_674		2.53016	4.74284	0.000147	4.63534
Locus_3126_Transcript_1/1_Confidence_1.000_Length_1428		2.17029	4.38273	0.025	4.63458
Locus_1378_Transcript_1/1_Confidence_1.000_Length_804		2.70555	4.91653	0.00547	4.62989
Locus_2088_Transcript_1/1_Confidence_1.000_Length_972		4.08319	6.29381	0.0048	4.62876
Locus_3027_Transcript_1/2_Confidence_0.750_Length_2118	immediate early response 5-like	2.95622	5.16681	0.0169	4.62864
Locus_3485_Transcript_1/1_Confidence_1.000_Length_784	heterogeneous nuclear ribonucleoprotein q-like	2.64539	4.85477	0.0352	4.62478	GO:0030530
Locus_1214_Transcript_1/1_Confidence_1.000_Length_563	leptin receptor overlapping transcript-like 1-like	2.49739	4.70676	0.0419	4.62473	GO:0004872
Locus_710_Transcript_1/1_Confidence_1.000_Length_2916		1.86295	4.07174	0.0221	4.6229
Locus_240_Transcript_1/1_Confidence_1.000_Length_903	ribosomal protein l5	6.80271	9.00955	0.0312	4.61662	GO:0005840
Locus_644_Transcript_3/3_Confidence_0.750_Length_1978	protein croquemort	3.11559	5.32188	0.00732	4.61487
Locus_936_Transcript_1/2_Confidence_0.750_Length_2616	eukaryotic initiation factor 4a-ii	5.73931	7.94471	0.00342	4.61202	GO:0006413
Locus_5653_Transcript_1/1_Confidence_1.000_Length_472	ionotropic glutamate receptor subunit ia	3.08507	5.29033	0.0108	4.61156	GO:0005234
Locus_777_Transcript_1/1_Confidence_1.000_Length_1392	transmembrane and ubiquitin-like domain-containing protein 2	2.65132	4.85545	0.00891	4.60797
Locus_2590_Transcript_1/1_Confidence_1.000_Length_554	ring finger protein 31	4.2995	6.50262	0.0184	4.60474	GO:0046872
Locus_2383_Transcript_1/1_Confidence_1.000_Length_296		2.994	5.19688	0.0234	4.60398
Locus_5971_Transcript_1/1_Confidence_1.000_Length_642		1.41385	3.61661	0.022	4.60361
Locus_2336_Transcript_1/1_Confidence_1.000_Length_1430	nucleolar complex protein 3 homolog	1.3943	3.59652	0.0213	4.60187	GO:0005488
Locus_1068_Transcript_1/1_Confidence_1.000_Length_668	c3 and pzp-like alpha-2-macroglobulin domain-containing protein 8	5.79302	7.99416	0.000251	4.59845	GO:0008168
Locus_1317_Transcript_1/1_Confidence_1.000_Length_1230	actin-like protein 87c-like	2.75746	4.95825	0.00274	4.59732	GO:0005815
Locus_2574_Transcript_1/1_Confidence_1.000_Length_720		3.13387	5.33325	0.00324	4.59283
Locus_1197_Transcript_1/1_Confidence_1.000_Length_271		2.73731	4.93639	0.00718	4.59189
Locus_3357_Transcript_1/1_Confidence_1.000_Length_668		3.58401	5.78219	0.0209	4.58898
Locus_13559_Transcript_1/1_Confidence_1.000_Length_519	upf0693 protein c10orf32 homolog	1.40989	3.60789	0.048	4.58843
Locus_1974_Transcript_1/1_Confidence_1.000_Length_2036	oligosaccharyl transferase	2.26991	4.46762	0.0156	4.58751	GO:0008250
Locus_2144_Transcript_1/1_Confidence_1.000_Length_991		2.02469	4.2223	0.00709	4.58718
Locus_1144_Transcript_1/1_Confidence_1.000_Length_2205	transmembrane 9 superfamily member 3	2.79249	4.99008	0.00597	4.58711	GO:0016021
Locus_576_Transcript_3/3_Confidence_0.556_Length_816	ribosomal protein l13	6.10084	8.29753	0.0276	4.58427	GO:0005840
Locus_2235_Transcript_1/1_Confidence_1.000_Length_1265	aldehyde dehydrogenase	1.1812	3.37771	0.0334	4.5837	GO:0004030
Locus_5171_Transcript_1/1_Confidence_1.000_Length_494		2.6761	4.87232	0.0322	4.58278
Locus_4879_Transcript_1/1_Confidence_1.000_Length_932	signal recognition particle 14 kda protein	1.80338	3.99882	0.0188	4.58032	GO:0005786
Locus_7598_Transcript_1/1_Confidence_1.000_Length_321		2.34435	4.53979	0.0216	4.58028
Locus_7661_Transcript_1/1_Confidence_1.000_Length_1000	t-complex protein 1 subunit alpha-like	2.86847	5.06319	0.013	4.578	GO:0006457
Locus_2748_Transcript_1/1_Confidence_1.000_Length_282		4.15158	6.34599	0.0154	4.57702
Locus_310_Transcript_1/1_Confidence_1.000_Length_3325	cold shock domain-containing protein e1	3.68695	5.88135	0.000278	4.57701	GO:0003677
Locus_5637_Transcript_1/1_Confidence_1.000_Length_974	rrp15-like protein	2.07312	4.26733	0.0293	4.5764
Locus_1119_Transcript_1/1_Confidence_1.000_Length_957	protein sda1 homolog	2.02439	4.2181	0.0264	4.57482	GO:0005730
Locus_5648_Transcript_1/1_Confidence_1.000_Length_926		1.34859	3.54199	0.0499	4.57381
Locus_8266_Transcript_1/1_Confidence_1.000_Length_745	kin17	2.05233	4.24436	0.0447	4.56947	GO:0006260
Locus_4368_Transcript_1/1_Confidence_1.000_Length_650		2.38748	4.57864	0.00178	4.56673
Locus_6976_Transcript_1/1_Confidence_1.000_Length_913		3.97197	6.16277	0.00535	4.56558
Locus_9542_Transcript_1/1_Confidence_1.000_Length_505		2.26014	4.45089	0.0238	4.56545
Locus_10010_Transcript_1/2_Confidence_0.750_Length_1403		2.2443	4.43492	0.0141	4.56502
Locus_12206_Transcript_1/1_Confidence_1.000_Length_513		3.28957	5.47973	0.0117	4.56356
Locus_1943_Transcript_3/3_Confidence_0.750_Length_2122	elongation factor 1-gamma	5.66593	7.85601	0.0382	4.56332	GO:0004364
Locus_3466_Transcript_2/2_Confidence_0.750_Length_2604		2.9383	5.12738	0.00714	4.56016
Locus_1353_Transcript_1/1_Confidence_1.000_Length_2035	ccr4-not transcription complex subunit 1	3.79671	5.98553	0.0037	4.55932	GO:0005515
Locus_2204_Transcript_1/2_Confidence_0.750_Length_1581	hrp65	2.99281	5.18141	0.00291	4.55863	GO:0005737
Locus_2763_Transcript_1/1_Confidence_1.000_Length_1741	brca1-associated protein	4.07936	6.2678	0.00255	4.55813	GO:0008270
Locus_13298_Transcript_1/1_Confidence_1.000_Length_601	n6-adenosine-methyltransferase ime4	1.83389	4.0216	0.00771	4.55583	GO:0001510
Locus_9433_Transcript_1/1_Confidence_1.000_Length_897		1.14884	3.33608	0.0464	4.55436
Locus_5036_Transcript_1/1_Confidence_1.000_Length_965		2.48805	4.6742	0.0431	4.5509
Locus_7058_Transcript_1/1_Confidence_1.000_Length_249		3.38777	5.57358	0.0178	4.54982
Locus_4743_Transcript_1/1_Confidence_1.000_Length_1058	stromal cell-derived factor 2	3.37143	5.55694	0.00831	4.54888	GO:0004169
Locus_21866_Transcript_1/1_Confidence_1.000_Length_772	glucose dehydrogenase	1.36534	3.55045	0.00376	4.5476	GO:0016491
Locus_7405_Transcript_1/1_Confidence_1.000_Length_417		2.92056	5.1053	0.00309	4.54642
Locus_11436_Transcript_1/1_Confidence_1.000_Length_767		2.83882	5.02331	0.0273	4.54565
Locus_11616_Transcript_1/1_Confidence_1.000_Length_685		2.38595	4.5702	0.0065	4.54491
Locus_2142_Transcript_1/1_Confidence_1.000_Length_753	transcription elongation factor b polypeptide 1	4.49334	6.6771	0.00442	4.54337	GO:0005829
Locus_2859_Transcript_1/1_Confidence_1.000_Length_3375	ubiquitin-like modifier-activating enzyme 1-like	4.05334	6.2368	0.00852	4.54241	GO:0016874
Locus_971_Transcript_1/2_Confidence_0.750_Length_2323	dnaj homolog subfamily c member 7-like	3.63225	5.8157	0.00627	4.54239	GO:0006457
Locus_10643_Transcript_1/1_Confidence_1.000_Length_680		1.35342	3.53647	0.0116	4.54112
Locus_5590_Transcript_1/1_Confidence_1.000_Length_320		2.96921	5.15225	0.0454	4.54112
Locus_4903_Transcript_1/1_Confidence_1.000_Length_1196	cop9 signalosome complex subunit 3	3.18522	5.36791	0.00181	4.54001	GO:0005737
Locus_5045_Transcript_4/7_Confidence_0.700_Length_1569	hypothetical protein TcasGA2_TC010279 [Tribolium castaneum]	4.00447	6.18705	0.00517	4.53964
Locus_4434_Transcript_1/1_Confidence_1.000_Length_1241	phospholipid scramblase 1	3.30397	5.48401	0.0152	4.53165	GO:0017128
Locus_1938_Transcript_1/2_Confidence_0.667_Length_1345	ubx domain-containing protein 1-like	3.06169	5.24169	0.014	4.53153
Locus_4698_Transcript_1/2_Confidence_0.750_Length_454		3.2952	5.47517	0.0177	4.53143
Locus_6318_Transcript_1/2_Confidence_0.800_Length_961		3.43435	5.61408	0.00601	4.53069
Locus_1665_Transcript_1/1_Confidence_1.000_Length_825		1.72754	3.9071	0.0335	4.53014
Locus_5836_Transcript_1/1_Confidence_1.000_Length_1689	der1-like domain family member 1	3.38762	5.56677	0.000951	4.52885	GO:0009987
Locus_1120_Transcript_1/1_Confidence_1.000_Length_1188	nuclease harbi1-like	2.94593	5.12467	0.00268	4.5276
Locus_1494_Transcript_1/1_Confidence_1.000_Length_1014	cg3520 cg3520-pa	1.57441	3.75257	0.0136	4.52577
Locus_7000_Transcript_1/1_Confidence_1.000_Length_894	geranylgeranyl transferase type-2 subunit alpha-like	2.4053	4.58344	0.00246	4.5257
Locus_10755_Transcript_1/1_Confidence_1.000_Length_1308		1.60465	3.7826	0.0212	4.52507
Locus_3191_Transcript_1/1_Confidence_1.000_Length_762	serine protease snake	2.77078	4.94739	0.0484	4.52091	GO:0004252
Locus_3643_Transcript_1/1_Confidence_1.000_Length_1121	microtubule binding	3.37398	5.54993	0.000965	4.51885	GO:0000022
Locus_8215_Transcript_1/1_Confidence_1.000_Length_921		2.46371	4.63962	0.00814	4.5187
Locus_439_Transcript_1/2_Confidence_0.750_Length_907		1.9945	4.17037	0.0106	4.51858
Locus_5310_Transcript_1/1_Confidence_1.000_Length_985	perq amino acid-rich with gyf domain-containing protein 2	2.79377	4.96944	0.0246	4.51794
Locus_4242_Transcript_2/3_Confidence_0.600_Length_1750	rna-binding protein lark	2.46475	4.63982	0.0249	4.5161	GO:0008062
Locus_12096_Transcript_1/1_Confidence_1.000_Length_486		2.27864	4.45318	0.0123	4.51441
Locus_15220_Transcript_1/1_Confidence_1.000_Length_940	prefoldin subunit 3-like	3.56019	5.73417	0.00736	4.51268	GO:0006457
Locus_3302_Transcript_1/1_Confidence_1.000_Length_1669		2.87597	5.04954	0.000426	4.51136
Locus_10367_Transcript_1/1_Confidence_1.000_Length_396		3.73805	5.91131	0.0134	4.51042
Locus_6484_Transcript_1/1_Confidence_1.000_Length_1590	timeless	1.81938	3.99247	0.0199	4.50988
Locus_12908_Transcript_1/1_Confidence_1.000_Length_395	ribose-phosphate pyrophosphokinase	2.86041	5.03328	0.0431	4.50918	GO:0016301
Locus_367_Transcript_1/1_Confidence_1.000_Length_1582	isoform a	3.75305	5.92446	0.000199	4.50464	GO:0008270
Locus_8316_Transcript_1/1_Confidence_1.000_Length_986	tumor suppressor candidate 2	2.86644	5.03733	0.00771	4.503	GO:0005515
Locus_1468_Transcript_1/1_Confidence_1.000_Length_826	dna-directed rna polymerases and iii subunit rpabc4-like	2.73948	4.90999	0.0386	4.50183	GO:0046872
Locus_11148_Transcript_2/2_Confidence_0.667_Length_991		3.20162	5.37154	0.0313	4.49999
Locus_6863_Transcript_1/2_Confidence_0.750_Length_593		2.66421	4.83377	0.0267	4.49887
Locus_15089_Transcript_1/1_Confidence_1.000_Length_1358	la ss-	1.56533	3.73399	0.0398	4.49606	GO:0008098
Locus_1265_Transcript_1/1_Confidence_1.000_Length_1771	secretory carrier-associated membrane protein 1-like	3.33265	5.50084	0.0151	4.49457	GO:0016079
Locus_11171_Transcript_1/1_Confidence_1.000_Length_366		2.99005	5.1572	0.00309	4.49136
Locus_6890_Transcript_1/1_Confidence_1.000_Length_515		1.94937	4.11621	0.00177	4.49039
Locus_2206_Transcript_1/1_Confidence_1.000_Length_1062	gtp-binding protein 1-like	2.50983	4.67665	0.0253	4.49035	GO:0005525
Locus_9325_Transcript_1/1_Confidence_1.000_Length_447	ribosomal protein s6 kinase alpha-5	2.07417	4.24053	0.0398	4.4889	GO:0007411
Locus_1422_Transcript_1/1_Confidence_1.000_Length_860		2.73793	4.90413	0.00123	4.48839
Locus_4582_Transcript_1/2_Confidence_0.750_Length_1123	peroxisomal membrane protein 2-like	1.56546	3.73133	0.049	4.48737
Locus_4820_Transcript_1/1_Confidence_1.000_Length_1234	dysbindin-like protein	2.83908	5.00461	0.00207	4.48631	GO:0005515
Locus_2353_Transcript_1/1_Confidence_1.000_Length_1569	tyrosine-protein phosphatase non-receptor type 61f-like	1.70466	3.86881	0.0466	4.48203	GO:0035335
Locus_8074_Transcript_1/1_Confidence_1.000_Length_1668		2.28833	4.4519	0.024	4.48023
Locus_5849_Transcript_1/1_Confidence_1.000_Length_1408	cysteine-rich with egf-like domain protein 2-like	2.83916	5.00262	0.00407	4.47987
Locus_1110_Transcript_1/1_Confidence_1.000_Length_1073	trafficking protein particle complex subunit 6b	2.67426	4.83606	0.00739	4.47474	GO:0006182
Locus_5830_Transcript_1/1_Confidence_1.000_Length_1065		3.00847	5.16965	0.00134	4.47281
Locus_4144_Transcript_1/1_Confidence_1.000_Length_306	fh1 fh2 domain-containing protein 3	2.8954	5.05639	0.0141	4.47221	GO:0003779
Locus_4188_Transcript_1/1_Confidence_1.000_Length_1482		2.91672	5.07673	0.000862	4.46917
Locus_11626_Transcript_1/2_Confidence_0.667_Length_803	heterogeneous nuclear ribonucleoprotein 27c-like isoform 2	1.814	3.97391	0.0399	4.46886
Locus_5793_Transcript_1/1_Confidence_1.000_Length_527	f-actin-capping protein subunit alpha-like	2.35678	4.51659	0.0481	4.46856	GO:0035220
Locus_4050_Transcript_1/1_Confidence_1.000_Length_1223	mog interacting and ectopic p-granules protein 1	1.61989	3.77852	0.0383	4.4649	GO:0008270
Locus_729_Transcript_1/1_Confidence_1.000_Length_525	ribosomal protein s18	6.59423	8.75218	0.0157	4.46281	GO:0005840
Locus_10060_Transcript_2/4_Confidence_0.700_Length_1680		1.49518	3.65289	0.00188	4.46205
Locus_6997_Transcript_1/1_Confidence_1.000_Length_798		1.31756	3.4748	0.0206	4.46062
Locus_1661_Transcript_1/1_Confidence_1.000_Length_538		3.38273	5.53849	0.00486	4.45602
Locus_1007_Transcript_1/1_Confidence_1.000_Length_783		3.49534	5.65105	0.00863	4.45589
Locus_4047_Transcript_1/1_Confidence_1.000_Length_748		2.60589	4.7609	0.0283	4.45369
Locus_945_Transcript_1/1_Confidence_1.000_Length_832	thioredoxin-related transmembrane protein 2 homolog	2.698	4.85228	0.0211	4.45146	GO:0045454
Locus_15468_Transcript_1/1_Confidence_1.000_Length_1650	secernin-1 isoform 2	1.15084	3.30488	0.0368	4.45074	GO:0031965
Locus_2158_Transcript_1/1_Confidence_1.000_Length_1516	ribosome biogenesis protein brx1 homolog	2.28256	4.43645	0.011	4.45027	GO:0005730
Locus_5651_Transcript_1/1_Confidence_1.000_Length_1178		2.46544	4.61857	0.0198	4.44792
Locus_5719_Transcript_1/1_Confidence_1.000_Length_1345		2.16686	4.31831	0.0122	4.44274
Locus_571_Transcript_1/2_Confidence_0.750_Length_2916	probable serine incorporator-like	4.35577	6.50663	6.44e-05	4.44093	GO:0016020
Locus_14772_Transcript_1/1_Confidence_1.000_Length_260		2.73246	4.88234	0.0234	4.4379
Locus_1147_Transcript_1/2_Confidence_0.875_Length_1118	ribosomal protein l6	6.53424	8.67917	0.019	4.42272	GO:0030529
Locus_8630_Transcript_1/1_Confidence_1.000_Length_503		2.814	4.95891	0.0284	4.42264
Locus_2662_Transcript_1/1_Confidence_1.000_Length_2100	calmodulin-like protein 4-like	3.57737	5.72143	0.00167	4.42005	GO:0055114
Locus_3746_Transcript_1/1_Confidence_1.000_Length_1219	zinc fyve domain containing 19	2.46812	4.61173	0.00336	4.41865
Locus_10781_Transcript_1/1_Confidence_1.000_Length_438		2.378	4.52103	0.0356	4.41687
Locus_5602_Transcript_1/1_Confidence_1.000_Length_530	rb1-inducible coiled-coil protein 1	2.69309	4.83598	0.0241	4.41644	GO:0001934
Locus_4919_Transcript_1/1_Confidence_1.000_Length_2621	probable methylthioribulose-1-phosphate dehydratase-like	2.59149	4.7342	0.0216	4.4159	GO:0005737
Locus_1477_Transcript_1/3_Confidence_0.667_Length_2007		2.32777	4.47045	0.0223	4.41583
Locus_8636_Transcript_1/1_Confidence_1.000_Length_629		2.06835	4.21076	0.0323	4.41498
Locus_748_Transcript_2/2_Confidence_0.667_Length_1465	dnaj homolog subfamily a member 2-like	5.4216	7.56361	0.00597	4.41375	GO:0005737
Locus_2468_Transcript_1/1_Confidence_1.000_Length_915	coiled-coil domain-containing protein 25	3.89227	6.03407	0.00287	4.41313
Locus_14596_Transcript_1/1_Confidence_1.000_Length_1029		1.25307	3.39443	0.0081	4.41177
Locus_4901_Transcript_1/1_Confidence_1.000_Length_509	sex-determining protein fem-1	3.72808	5.86927	0.0139	4.41127	GO:0051438
Locus_17555_Transcript_1/1_Confidence_1.000_Length_999	probable e3 ubiquitin-protein ligase makorin-1-like	2.03655	4.17651	0.00252	4.40748	GO:0008270
Locus_3896_Transcript_1/1_Confidence_1.000_Length_1085	sphingolipid delta -desaturase des1-like	0.54099	2.67989	0.0485	4.40425	GO:0006633
Locus_1345_Transcript_2/2_Confidence_0.667_Length_476	ubiquitin ribosomal protein s30e fusion protein	6.28911	8.42695	0.0133	4.40103	GO:0005840
Locus_287_Transcript_2/2_Confidence_0.875_Length_648		5.69302	7.83056	0.0284	4.4001
Locus_2915_Transcript_1/1_Confidence_1.000_Length_522		2.37054	4.50795	0.00346	4.39973
Locus_5798_Transcript_1/1_Confidence_1.000_Length_960		3.10252	5.23939	0.014	4.39806
Locus_11667_Transcript_1/1_Confidence_1.000_Length_626		2.00112	4.1377	0.00122	4.39719
Locus_2711_Transcript_1/1_Confidence_1.000_Length_689	prolyl-trna synthetase	2.33445	4.47089	0.0129	4.39674	GO:0006412
Locus_2320_Transcript_1/1_Confidence_1.000_Length_466		2.33927	4.4747	0.0316	4.39369
Locus_1805_Transcript_3/3_Confidence_0.667_Length_1697	hypothetical protein TcasGA2_TC010279 [Tribolium castaneum]	4.41672	6.5516	0.0123	4.39199
Locus_1229_Transcript_1/2_Confidence_0.750_Length_861	probable 26s proteasome non-atpase regulatory subunit 3-like	4.72317	6.85756	0.0084	4.39052	GO:0042176
Locus_2602_Transcript_1/2_Confidence_0.750_Length_802		3.82512	5.95918	0.00042	4.38952
Locus_3293_Transcript_2/2_Confidence_0.667_Length_1331	peroxisomal multifunctional enzyme type 2	2.9078	5.04187	0.0172	4.38952	GO:0008152
Locus_10499_Transcript_1/1_Confidence_1.000_Length_811		2.56336	4.69689	0.00116	4.38788
Locus_1896_Transcript_4/5_Confidence_0.688_Length_1417	rna-binding protein squid	5.68272	7.81607	0.000379	4.38735	GO:0003676
Locus_9453_Transcript_1/1_Confidence_1.000_Length_817	transmembrane protein 115-like	1.28361	3.41599	0.0224	4.3844	GO:0016021
Locus_10779_Transcript_1/1_Confidence_1.000_Length_461		3.73126	5.86307	0.00457	4.38267
Locus_6419_Transcript_1/1_Confidence_1.000_Length_1265	interleukin enhancer-binding factor 2-like protein	1.76019	3.89194	0.0194	4.3825	GO:0006955
Locus_7701_Transcript_1/1_Confidence_1.000_Length_1289	translation initiation factor eif-2b subunit beta	1.8072	3.93836	0.0438	4.38068	GO:0003743
Locus_2020_Transcript_1/2_Confidence_0.667_Length_769		3.59824	5.72911	0.029	4.37982
Locus_2768_Transcript_1/1_Confidence_1.000_Length_2073	exosome complex component rrp45-like	2.93605	5.06547	0.00556	4.3754	GO:0004527
Locus_12267_Transcript_1/1_Confidence_1.000_Length_525		1.78328	3.91228	0.00323	4.37414
Locus_3735_Transcript_1/1_Confidence_1.000_Length_1288	ring finger protein 31	4.04804	6.17697	0.0236	4.37395	GO:0008270
Locus_4602_Transcript_1/1_Confidence_1.000_Length_1259		1.34604	3.47477	0.0445	4.37332
Locus_4338_Transcript_1/1_Confidence_1.000_Length_281	ccr4-not transcription complex subunit 7-like isoform 1	2.49004	4.61813	0.00317	4.37139	GO:0005829
Locus_6941_Transcript_1/1_Confidence_1.000_Length_813	puromycin-sensitive aminopeptidase	2.98827	5.11565	0.00579	4.36923	GO:0008237
Locus_4095_Transcript_1/1_Confidence_1.000_Length_596		2.79527	4.92186	0.0269	4.36682
Locus_5882_Transcript_1/1_Confidence_1.000_Length_381		2.38415	4.51056	0.00992	4.36629
Locus_1182_Transcript_1/1_Confidence_1.000_Length_887		3.22165	5.3476	0.037	4.36491
Locus_4481_Transcript_1/1_Confidence_1.000_Length_810	dna-directed rna polymerase ii subunit rpb7-like	2.97015	5.09486	0.033	4.36117	GO:0003899
Locus_3402_Transcript_1/1_Confidence_1.000_Length_861	prip interacting pimt	2.00496	4.12924	0.00954	4.35985	GO:0030532
Locus_185_Transcript_3/4_Confidence_0.625_Length_1093	secreted ferritin g subunit	8.61761	10.7419	0.0137	4.35982
Locus_8223_Transcript_1/1_Confidence_1.000_Length_637		1.30932	3.43319	0.0184	4.35861
Locus_2136_Transcript_1/1_Confidence_1.000_Length_1111	zinc finger ccch-type with g patch domain-containing	2.84141	4.96522	0.00132	4.35843	GO:0005488
Locus_5762_Transcript_1/1_Confidence_1.000_Length_692		1.57981	3.70302	0.0173	4.35662
Locus_5656_Transcript_1/1_Confidence_1.000_Length_1067		2.01568	4.13854	0.00177	4.35557
Locus_19526_Transcript_1/1_Confidence_1.000_Length_535		2.14006	4.26163	0.025	4.35168
Locus_1770_Transcript_1/1_Confidence_1.000_Length_1221	connector of kinase to ap- isoform a	3.08038	5.20042	0.000575	4.34705	GO:0007391
Locus_3807_Transcript_1/1_Confidence_1.000_Length_1374		3.40274	5.52013	0.000317	4.33907
Locus_581_Transcript_1/1_Confidence_1.000_Length_934		5.34042	7.4577	0.0184	4.33875
Locus_4309_Transcript_1/1_Confidence_1.000_Length_1375	rna polymerase ii subunit b1 ctd phosphatase rpap2-like	2.61285	4.7292	0.0026	4.33597
Locus_19099_Transcript_1/1_Confidence_1.000_Length_904	ubiquitin-protein ligase e3c-like	1.27597	3.39117	0.0342	4.33251	GO:0005622
Locus_9056_Transcript_1/2_Confidence_0.750_Length_1029		0.95077	3.065	0.00325	4.32959
Locus_11_Transcript_2/2_Confidence_0.800_Length_2980	polyadenylate-binding protein 1-like isoform 1	6.53939	8.65339	0.00201	4.32891	GO:0000166
Locus_546_Transcript_1/1_Confidence_1.000_Length_384	ribosomal protein s17	6.91495	9.02845	0.0267	4.32739	GO:0005840
Locus_679_Transcript_1/1_Confidence_1.000_Length_664		3.95052	6.06276	0.0183	4.32362
Locus_965_Transcript_2/2_Confidence_0.900_Length_684	ribosomal protein l21	6.07988	8.19066	0.0203	4.31925	GO:0005840
Locus_15382_Transcript_1/2_Confidence_0.667_Length_841	hyaluronan mediated motility receptor	2.53059	4.64052	0.0134	4.3167
Locus_1656_Transcript_1/1_Confidence_1.000_Length_1736	eukaryotic translation initiation factor 2 subunit 2	4.12995	6.23932	0.00707	4.31504	GO:0006413
Locus_7232_Transcript_1/1_Confidence_1.000_Length_1252	gtp-binding nuclear protein ran	2.51589	4.62525	0.0326	4.315	GO:0006913
Locus_397_Transcript_1/2_Confidence_0.800_Length_278	ubiquitin	7.83629	9.9456	0.000294	4.31485	GO:0016032
Locus_4927_Transcript_1/1_Confidence_1.000_Length_740	peroxiredoxin 6005	1.95474	4.06397	0.0313	4.31461	GO:0042744
Locus_1157_Transcript_1/1_Confidence_1.000_Length_965	proteasome subunit beta type-1	4.28719	6.39571	0.00339	4.31248	GO:0004298
Locus_12786_Transcript_1/1_Confidence_1.000_Length_1196	tetraspanin 97e	1.86457	3.97293	0.00185	4.31199	GO:0016021
Locus_4301_Transcript_1/1_Confidence_1.000_Length_150		5.25605	7.36376	0.00308	4.31007
Locus_1558_Transcript_1/1_Confidence_1.000_Length_976		3.18699	5.29322	0.00703	4.30565
Locus_7894_Transcript_3/3_Confidence_0.667_Length_938		3.00265	5.10804	0.0266	4.30314
Locus_1847_Transcript_1/1_Confidence_1.000_Length_1147	presenilin homolog	2.03981	4.14402	0.0059	4.29963	GO:0006509
Locus_1490_Transcript_3/3_Confidence_0.600_Length_2156	serine threonine-protein kinase doa	5.86659	7.9701	0.000162	4.29752	GO:0031987
Locus_7500_Transcript_1/2_Confidence_0.750_Length_2139		2.91771	5.02114	0.000631	4.2973
Locus_3040_Transcript_1/1_Confidence_1.000_Length_988		2.8584	4.9617	0.0341	4.29692
Locus_2475_Transcript_1/1_Confidence_1.000_Length_3147	nuclear rna export factor 1	2.93951	5.04173	0.00169	4.29372
Locus_495_Transcript_1/1_Confidence_1.000_Length_1595		2.94422	5.04593	0.0149	4.29217
Locus_11388_Transcript_1/1_Confidence_1.000_Length_757	nuclear pore complex protein nup50-like	2.19109	4.29243	0.0239	4.29107	GO:0007184
Locus_635_Transcript_1/1_Confidence_1.000_Length_1488	elongin b	4.41226	6.51324	0.00176	4.29001	GO:0005875
Locus_5076_Transcript_1/1_Confidence_1.000_Length_1581		2.75965	4.85895	7.23e-05	4.28502
Locus_1095_Transcript_1/1_Confidence_1.000_Length_3612	eukaryotic translation initiation factor 4 gamma 2-like	4.9812	7.08006	0.000621	4.28372	GO:0016281
Locus_209_Transcript_1/1_Confidence_1.000_Length_560		2.51482	4.61362	0.00173	4.28353
Locus_5080_Transcript_1/1_Confidence_1.000_Length_1039		3.28495	5.38328	0.0136	4.28214
Locus_12684_Transcript_1/1_Confidence_1.000_Length_757	target of rapamycin complex subunit lst8-like	2.50096	4.59875	0.0222	4.28054	GO:0005737
Locus_6492_Transcript_1/1_Confidence_1.000_Length_600		2.96246	5.05985	0.0386	4.27935
Locus_125_Transcript_1/1_Confidence_1.000_Length_491	ribosomal protein s20	6.83946	8.93564	0.0207	4.27574	GO:0003735
Locus_220_Transcript_1/2_Confidence_0.667_Length_4770	isoform e	6.39307	8.4878	0.00102	4.27146	GO:0004871
Locus_5550_Transcript_1/1_Confidence_1.000_Length_1449		0.8976	2.99083	0.00268	4.26702
Locus_2526_Transcript_1/2_Confidence_0.833_Length_991		2.85317	4.94633	0.0435	4.26684
[truncated: 1,511 more rows]
