# Supplementary material for: De Novo Transcriptome Assembly from Fat Body and Flight Muscles Transcripts to Identify Morph-Specific Gene Expression Profiles in Gryllus firmus
Source: PLoS One. 2014 Jan 8;9(1):e82129. doi: 10.1371/journal.pone.0082129 (PMC3885399; doi:10.1371/journal.pone.0082129)
Supplement: Table S7 — Blast2GO enrichment analysis of genes highly expressed in pink flight muscles relative to white flight muscles. (XLS) [file pone.0082129.s013.xls]

## Sheet: Sheet1
Table: S7 Blast2GO enrichment analysis of genes highly expressed in pink flight muscles relative to white flight muscles
Category: C=Cellular component,P=Biological process, F=function
Test:Number of sequences considered for enrichment
Ref: Total number of reference transcripts
GO-ID	Term	Category	FDR corrected p value	p Value	#Test	#Ref	#notAnnotTest	#notAnnotRef	Test sequences
GO:0005739	mitochondrion	C	5.0237e-51	8.22344e-55	105	182	113	2561	Locus_9841_Transcript_1/1_Confidence_1.000_Length_922, Locus_1605_Transcript_1/1_Confidence_1.000_Length_712, Locus_1684_Transcript_4/6_Confidence_0.714_Length_2339, Locus_8377_Transcript_1/1_Confidence_1.000_Length_977, Locus_4085_Transcript_1/1_Confidence_1.000_Length_218, Locus_3215_Transcript_1/2_Confidence_0.750_Length_1827, Locus_10838_Transcript_1/1_Confidence_1.000_Length_1143, Locus_1092…
GO:0044429	mitochondrial part	C	8.26343e-39	2.70533e-42	78	117	140	2626	Locus_1605_Transcript_1/1_Confidence_1.000_Length_712, Locus_4085_Transcript_1/1_Confidence_1.000_Length_218, Locus_3215_Transcript_1/2_Confidence_0.750_Length_1827, Locus_10925_Transcript_1/1_Confidence_1.000_Length_842, Locus_4693_Transcript_2/3_Confidence_0.600_Length_1372, Locus_740_Transcript_1/1_Confidence_1.000_Length_1153, Locus_38_Transcript_1/11_Confidence_1.000_Length_170, Locus_33556_…
GO:0031966	mitochondrial membrane	C	5.41323e-26	2.65832e-29	52	69	166	2674	Locus_1605_Transcript_1/1_Confidence_1.000_Length_712, Locus_4085_Transcript_1/1_Confidence_1.000_Length_218, Locus_4693_Transcript_2/3_Confidence_0.600_Length_1372, Locus_740_Transcript_1/1_Confidence_1.000_Length_1153, Locus_38_Transcript_1/11_Confidence_1.000_Length_170, Locus_33556_Transcript_1/1_Confidence_1.000_Length_196, Locus_3520_Transcript_1/2_Confidence_0.800_Length_1566, Locus_4_Tran…
GO:0005740	mitochondrial envelope	C	9.61126e-26	6.76118e-29	53	75	165	2668	Locus_1605_Transcript_1/1_Confidence_1.000_Length_712, Locus_4085_Transcript_1/1_Confidence_1.000_Length_218, Locus_4693_Transcript_2/3_Confidence_0.600_Length_1372, Locus_740_Transcript_1/1_Confidence_1.000_Length_1153, Locus_38_Transcript_1/11_Confidence_1.000_Length_170, Locus_33556_Transcript_1/1_Confidence_1.000_Length_196, Locus_3520_Transcript_1/2_Confidence_0.800_Length_1566, Locus_4_Tran…
GO:0005743	mitochondrial inner membrane	C	9.61126e-26	9.43977e-29	48	56	170	2687	Locus_1605_Transcript_1/1_Confidence_1.000_Length_712, Locus_4085_Transcript_1/1_Confidence_1.000_Length_218, Locus_4693_Transcript_2/3_Confidence_0.600_Length_1372, Locus_740_Transcript_1/1_Confidence_1.000_Length_1153, Locus_38_Transcript_1/11_Confidence_1.000_Length_170, Locus_33556_Transcript_1/1_Confidence_1.000_Length_196, Locus_3520_Transcript_1/2_Confidence_0.800_Length_1566, Locus_4_Tran…
GO:0019866	organelle inner membrane	C	9.61126e-26	9.43977e-29	48	56	170	2687	Locus_1605_Transcript_1/1_Confidence_1.000_Length_712, Locus_4085_Transcript_1/1_Confidence_1.000_Length_218, Locus_4693_Transcript_2/3_Confidence_0.600_Length_1372, Locus_740_Transcript_1/1_Confidence_1.000_Length_1153, Locus_38_Transcript_1/11_Confidence_1.000_Length_170, Locus_33556_Transcript_1/1_Confidence_1.000_Length_196, Locus_3520_Transcript_1/2_Confidence_0.800_Length_1566, Locus_4_Tran…
GO:0031967	organelle envelope	C	1.42011e-23	1.8597e-26	55	97	163	2646	Locus_1605_Transcript_1/1_Confidence_1.000_Length_712, Locus_4085_Transcript_1/1_Confidence_1.000_Length_218, Locus_4693_Transcript_2/3_Confidence_0.600_Length_1372, Locus_740_Transcript_1/1_Confidence_1.000_Length_1153, Locus_38_Transcript_1/11_Confidence_1.000_Length_170, Locus_33556_Transcript_1/1_Confidence_1.000_Length_196, Locus_3520_Transcript_1/2_Confidence_0.800_Length_1566, Locus_4_Tran…
GO:0031975	envelope	C	2.72703e-23	4.01756e-26	55	99	163	2644	Locus_1605_Transcript_1/1_Confidence_1.000_Length_712, Locus_4085_Transcript_1/1_Confidence_1.000_Length_218, Locus_4693_Transcript_2/3_Confidence_0.600_Length_1372, Locus_740_Transcript_1/1_Confidence_1.000_Length_1153, Locus_38_Transcript_1/11_Confidence_1.000_Length_170, Locus_33556_Transcript_1/1_Confidence_1.000_Length_196, Locus_3520_Transcript_1/2_Confidence_0.800_Length_1566, Locus_4_Tran…
GO:0070469	respiratory chain	C	1.52909e-19	3.25391e-22	29	18	189	2725	Locus_4085_Transcript_1/1_Confidence_1.000_Length_218, Locus_740_Transcript_1/1_Confidence_1.000_Length_1153, Locus_38_Transcript_1/11_Confidence_1.000_Length_170, Locus_33556_Transcript_1/1_Confidence_1.000_Length_196, Locus_3520_Transcript_1/2_Confidence_0.800_Length_1566, Locus_33_Transcript_3/5_Confidence_0.625_Length_1405, Locus_1740_Transcript_1/1_Confidence_1.000_Length_865, Locus_32153_Tr…
GO:0044444	cytoplasmic part	C	5.69922e-18	1.39938e-20	125	717	93	2026	Locus_9841_Transcript_1/1_Confidence_1.000_Length_922, Locus_1605_Transcript_1/1_Confidence_1.000_Length_712, Locus_1684_Transcript_4/6_Confidence_0.714_Length_2339, Locus_8377_Transcript_1/1_Confidence_1.000_Length_977, Locus_4085_Transcript_1/1_Confidence_1.000_Length_218, Locus_3215_Transcript_1/2_Confidence_0.750_Length_1827, Locus_788_Transcript_1/1_Confidence_1.000_Length_1272, Locus_10838_…
GO:0005737	cytoplasm	C	9.13202e-15	3.73712e-17	139	949	79	1794	Locus_9841_Transcript_1/1_Confidence_1.000_Length_922, Locus_1605_Transcript_1/1_Confidence_1.000_Length_712, Locus_1684_Transcript_4/6_Confidence_0.714_Length_2339, Locus_8377_Transcript_1/1_Confidence_1.000_Length_977, Locus_4085_Transcript_1/1_Confidence_1.000_Length_218, Locus_3215_Transcript_1/2_Confidence_0.750_Length_1827, Locus_788_Transcript_1/1_Confidence_1.000_Length_1272, Locus_8977_T…
GO:0030964	NADH dehydrogenase complex	C	1.0883e-14	4.98811e-17	18	5	200	2738	Locus_4085_Transcript_1/1_Confidence_1.000_Length_218, Locus_1740_Transcript_1/1_Confidence_1.000_Length_865, Locus_167_Transcript_2/2_Confidence_0.667_Length_901, Locus_503_Transcript_1/1_Confidence_1.000_Length_852, Locus_1452_Transcript_1/1_Confidence_1.000_Length_438, Locus_2349_Transcript_1/1_Confidence_1.000_Length_1098, Locus_1195_Transcript_1/2_Confidence_0.750_Length_1329, Locus_2621_Tra…
GO:0045271	respiratory chain complex I	C	1.0883e-14	4.98811e-17	18	5	200	2738	Locus_4085_Transcript_1/1_Confidence_1.000_Length_218, Locus_1740_Transcript_1/1_Confidence_1.000_Length_865, Locus_167_Transcript_2/2_Confidence_0.667_Length_901, Locus_503_Transcript_1/1_Confidence_1.000_Length_852, Locus_1452_Transcript_1/1_Confidence_1.000_Length_438, Locus_2349_Transcript_1/1_Confidence_1.000_Length_1098, Locus_1195_Transcript_1/2_Confidence_0.750_Length_1329, Locus_2621_Tra…
GO:0005747	mitochondrial respiratory chain complex I	C	1.0883e-14	4.98811e-17	18	5	200	2738	Locus_4085_Transcript_1/1_Confidence_1.000_Length_218, Locus_1740_Transcript_1/1_Confidence_1.000_Length_865, Locus_167_Transcript_2/2_Confidence_0.667_Length_901, Locus_503_Transcript_1/1_Confidence_1.000_Length_852, Locus_1452_Transcript_1/1_Confidence_1.000_Length_438, Locus_2349_Transcript_1/1_Confidence_1.000_Length_1098, Locus_1195_Transcript_1/2_Confidence_0.750_Length_1329, Locus_2621_Tra…
GO:0044455	mitochondrial membrane part	C	2.90094e-14	1.3771e-16	26	27	192	2716	Locus_4085_Transcript_1/1_Confidence_1.000_Length_218, Locus_740_Transcript_1/1_Confidence_1.000_Length_1153, Locus_278_Transcript_1/2_Confidence_0.800_Length_1712, Locus_1740_Transcript_1/1_Confidence_1.000_Length_865, Locus_167_Transcript_2/2_Confidence_0.667_Length_901, Locus_503_Transcript_1/1_Confidence_1.000_Length_852, Locus_1452_Transcript_1/1_Confidence_1.000_Length_438, Locus_2349_Trans…
GO:0005746	mitochondrial respiratory chain	C	4.39088e-13	2.30002e-15	20	13	198	2730	Locus_4085_Transcript_1/1_Confidence_1.000_Length_218, Locus_740_Transcript_1/1_Confidence_1.000_Length_1153, Locus_1740_Transcript_1/1_Confidence_1.000_Length_865, Locus_167_Transcript_2/2_Confidence_0.667_Length_901, Locus_503_Transcript_1/1_Confidence_1.000_Length_852, Locus_1452_Transcript_1/1_Confidence_1.000_Length_438, Locus_2349_Transcript_1/1_Confidence_1.000_Length_1098, Locus_1195_Tran…
GO:0031090	organelle membrane	C	6.23653e-13	3.36889e-15	54	186	164	2557	Locus_1605_Transcript_1/1_Confidence_1.000_Length_712, Locus_4085_Transcript_1/1_Confidence_1.000_Length_218, Locus_788_Transcript_1/1_Confidence_1.000_Length_1272, Locus_4693_Transcript_2/3_Confidence_0.600_Length_1372, Locus_7191_Transcript_1/2_Confidence_0.667_Length_1637, Locus_740_Transcript_1/1_Confidence_1.000_Length_1153, Locus_38_Transcript_1/11_Confidence_1.000_Length_170, Locus_33556_T…
GO:0005759	mitochondrial matrix	C	4.33517e-11	2.41277e-13	28	51	190	2692	Locus_3215_Transcript_1/2_Confidence_0.750_Length_1827, Locus_10925_Transcript_1/1_Confidence_1.000_Length_842, Locus_21_Transcript_1/2_Confidence_0.750_Length_3276, Locus_8858_Transcript_1/1_Confidence_1.000_Length_565, Locus_659_Transcript_1/1_Confidence_1.000_Length_3287, Locus_3583_Transcript_1/1_Confidence_1.000_Length_622, Locus_647_Transcript_1/1_Confidence_1.000_Length_1958, Locus_17879_T…
GO:0043231	intracellular membrane-bounded organelle	C	4.55356e-10	2.60885e-12	118	834	100	1909	Locus_9841_Transcript_1/1_Confidence_1.000_Length_922, Locus_1605_Transcript_1/1_Confidence_1.000_Length_712, Locus_1684_Transcript_4/6_Confidence_0.714_Length_2339, Locus_8377_Transcript_1/1_Confidence_1.000_Length_977, Locus_4085_Transcript_1/1_Confidence_1.000_Length_218, Locus_3215_Transcript_1/2_Confidence_0.750_Length_1827, Locus_788_Transcript_1/1_Confidence_1.000_Length_1272, Locus_10838_…
GO:0043227	membrane-bounded organelle	C	5.2161e-10	3.07382e-12	118	836	100	1907	Locus_9841_Transcript_1/1_Confidence_1.000_Length_922, Locus_1605_Transcript_1/1_Confidence_1.000_Length_712, Locus_1684_Transcript_4/6_Confidence_0.714_Length_2339, Locus_8377_Transcript_1/1_Confidence_1.000_Length_977, Locus_4085_Transcript_1/1_Confidence_1.000_Length_218, Locus_3215_Transcript_1/2_Confidence_0.750_Length_1827, Locus_788_Transcript_1/1_Confidence_1.000_Length_1272, Locus_10838_…
GO:0005811	lipid particle	C	8.24899e-07	4.99611e-09	22	52	196	2691	Locus_8377_Transcript_1/1_Confidence_1.000_Length_977, Locus_3215_Transcript_1/2_Confidence_0.750_Length_1827, Locus_1525_Transcript_1/3_Confidence_0.714_Length_3547, Locus_740_Transcript_1/1_Confidence_1.000_Length_1153, Locus_659_Transcript_1/1_Confidence_1.000_Length_3287, Locus_278_Transcript_1/2_Confidence_0.800_Length_1712, Locus_3583_Transcript_1/1_Confidence_1.000_Length_622, Locus_647_Tr…
GO:0043229	intracellular organelle	C	1.42094e-06	9.07128e-09	129	1077	89	1666	Locus_9841_Transcript_1/1_Confidence_1.000_Length_922, Locus_1605_Transcript_1/1_Confidence_1.000_Length_712, Locus_1684_Transcript_4/6_Confidence_0.714_Length_2339, Locus_8377_Transcript_1/1_Confidence_1.000_Length_977, Locus_4085_Transcript_1/1_Confidence_1.000_Length_218, Locus_3215_Transcript_1/2_Confidence_0.750_Length_1827, Locus_788_Transcript_1/1_Confidence_1.000_Length_1272, Locus_10838_…
GO:0043226	organelle	C	1.42094e-06	9.07128e-09	129	1077	89	1666	Locus_9841_Transcript_1/1_Confidence_1.000_Length_922, Locus_1605_Transcript_1/1_Confidence_1.000_Length_712, Locus_1684_Transcript_4/6_Confidence_0.714_Length_2339, Locus_8377_Transcript_1/1_Confidence_1.000_Length_977, Locus_4085_Transcript_1/1_Confidence_1.000_Length_218, Locus_3215_Transcript_1/2_Confidence_0.750_Length_1827, Locus_788_Transcript_1/1_Confidence_1.000_Length_1272, Locus_10838_…
GO:0044422	organelle part	C	3.79115e-06	2.51016e-08	93	680	125	2063	Locus_1605_Transcript_1/1_Confidence_1.000_Length_712, Locus_8377_Transcript_1/1_Confidence_1.000_Length_977, Locus_4085_Transcript_1/1_Confidence_1.000_Length_218, Locus_3215_Transcript_1/2_Confidence_0.750_Length_1827, Locus_788_Transcript_1/1_Confidence_1.000_Length_1272, Locus_26419_Transcript_1/1_Confidence_1.000_Length_898, Locus_10925_Transcript_1/1_Confidence_1.000_Length_842, Locus_4693_…
GO:0044424	intracellular part	C	6.35152e-06	4.36673e-08	146	1318	72	1425	Locus_9841_Transcript_1/1_Confidence_1.000_Length_922, Locus_1605_Transcript_1/1_Confidence_1.000_Length_712, Locus_1684_Transcript_4/6_Confidence_0.714_Length_2339, Locus_8377_Transcript_1/1_Confidence_1.000_Length_977, Locus_4085_Transcript_1/1_Confidence_1.000_Length_218, Locus_3215_Transcript_1/2_Confidence_0.750_Length_1827, Locus_788_Transcript_1/1_Confidence_1.000_Length_1272, Locus_8977_T…
GO:0005622	intracellular	C	1.07676e-05	7.57913e-08	152	1407	66	1336	Locus_9841_Transcript_1/1_Confidence_1.000_Length_922, Locus_1605_Transcript_1/1_Confidence_1.000_Length_712, Locus_1684_Transcript_4/6_Confidence_0.714_Length_2339, Locus_8377_Transcript_1/1_Confidence_1.000_Length_977, Locus_4085_Transcript_1/1_Confidence_1.000_Length_218, Locus_3215_Transcript_1/2_Confidence_0.750_Length_1827, Locus_788_Transcript_1/1_Confidence_1.000_Length_1272, Locus_8977_T…
GO:0044446	intracellular organelle part	C	1.85691e-05	1.33744e-07	90	672	128	2071	Locus_1605_Transcript_1/1_Confidence_1.000_Length_712, Locus_8377_Transcript_1/1_Confidence_1.000_Length_977, Locus_4085_Transcript_1/1_Confidence_1.000_Length_218, Locus_3215_Transcript_1/2_Confidence_0.750_Length_1827, Locus_788_Transcript_1/1_Confidence_1.000_Length_1272, Locus_26419_Transcript_1/1_Confidence_1.000_Length_898, Locus_10925_Transcript_1/1_Confidence_1.000_Length_842, Locus_4693_…
GO:0005761	mitochondrial ribosome	C	0.000119277	9.56712e-07	13	24	205	2719	Locus_8858_Transcript_1/1_Confidence_1.000_Length_565, Locus_17879_Transcript_1/1_Confidence_1.000_Length_495, Locus_2421_Transcript_1/1_Confidence_1.000_Length_1308, Locus_5433_Transcript_1/1_Confidence_1.000_Length_1170, Locus_4103_Transcript_1/1_Confidence_1.000_Length_1071, Locus_3815_Transcript_1/1_Confidence_1.000_Length_601, Locus_10417_Transcript_1/1_Confidence_1.000_Length_1077, Locus_82…
GO:0000313	organellar ribosome	C	0.000119277	9.56712e-07	13	24	205	2719	Locus_8858_Transcript_1/1_Confidence_1.000_Length_565, Locus_17879_Transcript_1/1_Confidence_1.000_Length_495, Locus_2421_Transcript_1/1_Confidence_1.000_Length_1308, Locus_5433_Transcript_1/1_Confidence_1.000_Length_1170, Locus_4103_Transcript_1/1_Confidence_1.000_Length_1071, Locus_3815_Transcript_1/1_Confidence_1.000_Length_601, Locus_10417_Transcript_1/1_Confidence_1.000_Length_1077, Locus_82…
GO:0005762	mitochondrial large ribosomal subunit	C	0.000740476	7.27264e-06	9	12	209	2731	Locus_17879_Transcript_1/1_Confidence_1.000_Length_495, Locus_2421_Transcript_1/1_Confidence_1.000_Length_1308, Locus_5433_Transcript_1/1_Confidence_1.000_Length_1170, Locus_3815_Transcript_1/1_Confidence_1.000_Length_601, Locus_10417_Transcript_1/1_Confidence_1.000_Length_1077, Locus_8216_Transcript_1/1_Confidence_1.000_Length_1043, Locus_5375_Transcript_1/1_Confidence_1.000_Length_504, Locus_10…
GO:0000315	organellar large ribosomal subunit	C	0.000740476	7.27264e-06	9	12	209	2731	Locus_17879_Transcript_1/1_Confidence_1.000_Length_495, Locus_2421_Transcript_1/1_Confidence_1.000_Length_1308, Locus_5433_Transcript_1/1_Confidence_1.000_Length_1170, Locus_3815_Transcript_1/1_Confidence_1.000_Length_601, Locus_10417_Transcript_1/1_Confidence_1.000_Length_1077, Locus_8216_Transcript_1/1_Confidence_1.000_Length_1043, Locus_5375_Transcript_1/1_Confidence_1.000_Length_504, Locus_10…
GO:0045259	proton-transporting ATP synthase complex	C	0.00340131	4.12011e-05	7	8	211	2735	Locus_4_Transcript_7/7_Confidence_0.600_Length_2113, Locus_278_Transcript_1/2_Confidence_0.800_Length_1712, Locus_232_Transcript_2/2_Confidence_0.875_Length_1348, Locus_631_Transcript_1/1_Confidence_1.000_Length_897, Locus_61_Transcript_1/2_Confidence_0.667_Length_1062, Locus_238_Transcript_1/1_Confidence_1.000_Length_2021, Locus_555_Transcript_1/1_Confidence_1.000_Length_887
GO:0044464	cell part	C	0.0048995	6.09531e-05	164	1708	54	1035	Locus_9841_Transcript_1/1_Confidence_1.000_Length_922, Locus_1605_Transcript_1/1_Confidence_1.000_Length_712, Locus_1684_Transcript_4/6_Confidence_0.714_Length_2339, Locus_8377_Transcript_1/1_Confidence_1.000_Length_977, Locus_4085_Transcript_1/1_Confidence_1.000_Length_218, Locus_3215_Transcript_1/2_Confidence_0.750_Length_1827, Locus_788_Transcript_1/1_Confidence_1.000_Length_1272, Locus_8977_T…
GO:0005623	cell	C	0.0048995	6.09531e-05	164	1708	54	1035	Locus_9841_Transcript_1/1_Confidence_1.000_Length_922, Locus_1605_Transcript_1/1_Confidence_1.000_Length_712, Locus_1684_Transcript_4/6_Confidence_0.714_Length_2339, Locus_8377_Transcript_1/1_Confidence_1.000_Length_977, Locus_4085_Transcript_1/1_Confidence_1.000_Length_218, Locus_3215_Transcript_1/2_Confidence_0.750_Length_1827, Locus_788_Transcript_1/1_Confidence_1.000_Length_1272, Locus_8977_T…
GO:0044425	membrane part	C	0.00754237	0.000102043	57	430	161	2313	Locus_4085_Transcript_1/1_Confidence_1.000_Length_218, Locus_4693_Transcript_2/3_Confidence_0.600_Length_1372, Locus_7191_Transcript_1/2_Confidence_0.667_Length_1637, Locus_740_Transcript_1/1_Confidence_1.000_Length_1153, Locus_2486_Transcript_2/4_Confidence_0.700_Length_1441, Locus_38_Transcript_1/11_Confidence_1.000_Length_170, Locus_33556_Transcript_1/1_Confidence_1.000_Length_196, Locus_3520_…
GO:0016020	membrane	C	0.0117988	0.00018155	73	611	145	2132	Locus_1605_Transcript_1/1_Confidence_1.000_Length_712, Locus_4085_Transcript_1/1_Confidence_1.000_Length_218, Locus_788_Transcript_1/1_Confidence_1.000_Length_1272, Locus_8977_Transcript_1/1_Confidence_1.000_Length_812, Locus_4693_Transcript_2/3_Confidence_0.600_Length_1372, Locus_7191_Transcript_1/2_Confidence_0.667_Length_1637, Locus_740_Transcript_1/1_Confidence_1.000_Length_1153, Locus_2486_T…
GO:0045251	electron transfer flavoprotein complex	C	0.0233683	0.000393999	3	0	215	2743	Locus_647_Transcript_1/1_Confidence_1.000_Length_1958, Locus_4747_Transcript_1/1_Confidence_1.000_Length_2056, Locus_902_Transcript_1/1_Confidence_1.000_Length_1126
GO:0017133	mitochondrial electron transfer flavoprotein complex	C	0.0233683	0.000393999	3	0	215	2743	Locus_647_Transcript_1/1_Confidence_1.000_Length_1958, Locus_4747_Transcript_1/1_Confidence_1.000_Length_2056, Locus_902_Transcript_1/1_Confidence_1.000_Length_1126
GO:0015934	large ribosomal subunit	C	0.0256032	0.000435871	9	24	209	2719	Locus_17879_Transcript_1/1_Confidence_1.000_Length_495, Locus_2421_Transcript_1/1_Confidence_1.000_Length_1308, Locus_5433_Transcript_1/1_Confidence_1.000_Length_1170, Locus_3815_Transcript_1/1_Confidence_1.000_Length_601, Locus_10417_Transcript_1/1_Confidence_1.000_Length_1077, Locus_8216_Transcript_1/1_Confidence_1.000_Length_1043, Locus_5375_Transcript_1/1_Confidence_1.000_Length_504, Locus_10…
GO:0003954	NADH dehydrogenase activity	F	1.12503e-22	1.84159e-25	27	7	191	2736	Locus_4085_Transcript_1/1_Confidence_1.000_Length_218, Locus_1427_Transcript_1/2_Confidence_0.750_Length_2915, Locus_33_Transcript_3/5_Confidence_0.625_Length_1405, Locus_1740_Transcript_1/1_Confidence_1.000_Length_865, Locus_167_Transcript_2/2_Confidence_0.667_Length_901, Locus_949_Transcript_1/1_Confidence_1.000_Length_517, Locus_15479_Transcript_1/1_Confidence_1.000_Length_634, Locus_503_Trans…
GO:0016651	oxidoreductase activity, acting on NADH or NADPH	F	4.60295e-22	8.28818e-25	29	12	189	2731	Locus_4085_Transcript_1/1_Confidence_1.000_Length_218, Locus_3215_Transcript_1/2_Confidence_0.750_Length_1827, Locus_1427_Transcript_1/2_Confidence_0.750_Length_2915, Locus_33_Transcript_3/5_Confidence_0.625_Length_1405, Locus_1740_Transcript_1/1_Confidence_1.000_Length_865, Locus_167_Transcript_2/2_Confidence_0.667_Length_901, Locus_949_Transcript_1/1_Confidence_1.000_Length_517, Locus_15479_Tra…
GO:0016491	oxidoreductase activity	F	3.12676e-16	1.07484e-18	65	221	153	2522	Locus_8377_Transcript_1/1_Confidence_1.000_Length_977, Locus_4085_Transcript_1/1_Confidence_1.000_Length_218, Locus_3215_Transcript_1/2_Confidence_0.750_Length_1827, Locus_6661_Transcript_1/1_Confidence_1.000_Length_806, Locus_2341_Transcript_1/2_Confidence_0.667_Length_2539, Locus_5169_Transcript_1/1_Confidence_1.000_Length_856, Locus_3708_Transcript_1/1_Confidence_1.000_Length_1005, Locus_38_Tr…
GO:0050136	NADH dehydrogenase (quinone) activity	F	3.90494e-16	1.47018e-18	20	6	198	2737	Locus_1427_Transcript_1/2_Confidence_0.750_Length_2915, Locus_33_Transcript_3/5_Confidence_0.625_Length_1405, Locus_1740_Transcript_1/1_Confidence_1.000_Length_865, Locus_949_Transcript_1/1_Confidence_1.000_Length_517, Locus_15479_Transcript_1/1_Confidence_1.000_Length_634, Locus_503_Transcript_1/1_Confidence_1.000_Length_852, Locus_2349_Transcript_1/1_Confidence_1.000_Length_1098, Locus_252_Tran…
GO:0008137	NADH dehydrogenase (ubiquinone) activity	F	3.90494e-16	1.47018e-18	20	6	198	2737	Locus_1427_Transcript_1/2_Confidence_0.750_Length_2915, Locus_33_Transcript_3/5_Confidence_0.625_Length_1405, Locus_1740_Transcript_1/1_Confidence_1.000_Length_865, Locus_949_Transcript_1/1_Confidence_1.000_Length_517, Locus_15479_Transcript_1/1_Confidence_1.000_Length_634, Locus_503_Transcript_1/1_Confidence_1.000_Length_852, Locus_2349_Transcript_1/1_Confidence_1.000_Length_1098, Locus_252_Tran…
GO:0016655	oxidoreductase activity, acting on NADH or NADPH, quinone or similar compound as acceptor	F	1.35079e-15	5.30675e-18	20	7	198	2736	Locus_1427_Transcript_1/2_Confidence_0.750_Length_2915, Locus_33_Transcript_3/5_Confidence_0.625_Length_1405, Locus_1740_Transcript_1/1_Confidence_1.000_Length_865, Locus_949_Transcript_1/1_Confidence_1.000_Length_517, Locus_15479_Transcript_1/1_Confidence_1.000_Length_634, Locus_503_Transcript_1/1_Confidence_1.000_Length_852, Locus_2349_Transcript_1/1_Confidence_1.000_Length_1098, Locus_252_Tran…
GO:0050662	coenzyme binding	F	3.79115e-06	2.5444e-08	19	42	199	2701	Locus_3215_Transcript_1/2_Confidence_0.750_Length_1827, Locus_2341_Transcript_1/2_Confidence_0.667_Length_2539, Locus_6765_Transcript_1/1_Confidence_1.000_Length_1181, Locus_647_Transcript_1/1_Confidence_1.000_Length_1958, Locus_1270_Transcript_2/3_Confidence_0.714_Length_1817, Locus_2349_Transcript_1/1_Confidence_1.000_Length_1098, Locus_806_Transcript_1/3_Confidence_0.714_Length_3236, Locus_219…
GO:0015078	hydrogen ion transmembrane transporter activity	F	2.21411e-05	1.63095e-07	16	33	202	2710	Locus_38_Transcript_1/11_Confidence_1.000_Length_170, Locus_33556_Transcript_1/1_Confidence_1.000_Length_196, Locus_3520_Transcript_1/2_Confidence_0.800_Length_1566, Locus_4_Transcript_7/7_Confidence_0.600_Length_2113, Locus_361_Transcript_1/1_Confidence_1.000_Length_665, Locus_278_Transcript_1/2_Confidence_0.800_Length_1712, Locus_32153_Transcript_1/1_Confidence_1.000_Length_191, Locus_13796_Tra…
GO:0048037	cofactor binding	F	3.33886e-05	2.51412e-07	22	68	196	2675	Locus_3215_Transcript_1/2_Confidence_0.750_Length_1827, Locus_2341_Transcript_1/2_Confidence_0.667_Length_2539, Locus_6765_Transcript_1/1_Confidence_1.000_Length_1181, Locus_647_Transcript_1/1_Confidence_1.000_Length_1958, Locus_1270_Transcript_2/3_Confidence_0.714_Length_1817, Locus_2349_Transcript_1/1_Confidence_1.000_Length_1098, Locus_806_Transcript_1/3_Confidence_0.714_Length_3236, Locus_219…
GO:0003824	catalytic activity	F	4.34632e-05	3.34387e-07	143	1316	75	1427	Locus_9841_Transcript_1/1_Confidence_1.000_Length_922, Locus_1684_Transcript_4/6_Confidence_0.714_Length_2339, Locus_1388_Transcript_1/2_Confidence_0.750_Length_2525, Locus_8377_Transcript_1/1_Confidence_1.000_Length_977, Locus_4085_Transcript_1/1_Confidence_1.000_Length_218, Locus_3215_Transcript_1/2_Confidence_0.750_Length_1827, Locus_10838_Transcript_1/1_Confidence_1.000_Length_1143, Locus_447…
GO:0015077	monovalent inorganic cation transmembrane transporter activity	F	0.000155257	1.27072e-06	16	40	202	2703	Locus_38_Transcript_1/11_Confidence_1.000_Length_170, Locus_33556_Transcript_1/1_Confidence_1.000_Length_196, Locus_3520_Transcript_1/2_Confidence_0.800_Length_1566, Locus_4_Transcript_7/7_Confidence_0.600_Length_2113, Locus_361_Transcript_1/1_Confidence_1.000_Length_665, Locus_278_Transcript_1/2_Confidence_0.800_Length_1712, Locus_32153_Transcript_1/1_Confidence_1.000_Length_191, Locus_13796_Tra…
GO:0009055	electron carrier activity	F	0.000233525	1.94954e-06	14	31	204	2712	Locus_5169_Transcript_1/1_Confidence_1.000_Length_856, Locus_740_Transcript_1/1_Confidence_1.000_Length_1153, Locus_38_Transcript_1/11_Confidence_1.000_Length_170, Locus_33556_Transcript_1/1_Confidence_1.000_Length_196, Locus_3520_Transcript_1/2_Confidence_0.800_Length_1566, Locus_1427_Transcript_1/2_Confidence_0.750_Length_2915, Locus_32153_Transcript_1/1_Confidence_1.000_Length_191, Locus_647_T…
GO:0050660	flavin adenine dinucleotide binding	F	0.00047556	4.43722e-06	9	11	209	2732	Locus_3215_Transcript_1/2_Confidence_0.750_Length_1827, Locus_2341_Transcript_1/2_Confidence_0.667_Length_2539, Locus_647_Transcript_1/1_Confidence_1.000_Length_1958, Locus_1270_Transcript_2/3_Confidence_0.714_Length_1817, Locus_6354_Transcript_1/1_Confidence_1.000_Length_810, Locus_2007_Transcript_1/2_Confidence_0.750_Length_3448, Locus_1722_Transcript_3/3_Confidence_0.600_Length_2684, Locus_207…
GO:0003995	acyl-CoA dehydrogenase activity	F	0.00117056	1.16884e-05	5	1	213	2742	Locus_2341_Transcript_1/2_Confidence_0.667_Length_2539, Locus_1270_Transcript_2/3_Confidence_0.714_Length_1817, Locus_6354_Transcript_1/1_Confidence_1.000_Length_810, Locus_2075_Transcript_1/1_Confidence_1.000_Length_958, Locus_13123_Transcript_1/1_Confidence_1.000_Length_2000
GO:0022890	inorganic cation transmembrane transporter activity	F	0.00152159	1.64388e-05	16	51	202	2692	Locus_38_Transcript_1/11_Confidence_1.000_Length_170, Locus_33556_Transcript_1/1_Confidence_1.000_Length_196, Locus_3520_Transcript_1/2_Confidence_0.800_Length_1566, Locus_4_Transcript_7/7_Confidence_0.600_Length_2113, Locus_361_Transcript_1/1_Confidence_1.000_Length_665, Locus_278_Transcript_1/2_Confidence_0.800_Length_1712, Locus_32153_Transcript_1/1_Confidence_1.000_Length_191, Locus_13796_Tra…
GO:0051540	metal cluster binding	F	0.00754237	0.000103709	10	24	208	2719	Locus_541_Transcript_1/1_Confidence_1.000_Length_1145, Locus_1427_Transcript_1/2_Confidence_0.750_Length_2915, Locus_18302_Transcript_1/1_Confidence_1.000_Length_842, Locus_712_Transcript_1/1_Confidence_1.000_Length_1003, Locus_2621_Transcript_1/3_Confidence_0.714_Length_1889, Locus_14899_Transcript_1/1_Confidence_1.000_Length_576, Locus_4747_Transcript_1/1_Confidence_1.000_Length_2056, Locus_814…
GO:0051536	iron-sulfur cluster binding	F	0.00754237	0.000103709	10	24	208	2719	Locus_541_Transcript_1/1_Confidence_1.000_Length_1145, Locus_1427_Transcript_1/2_Confidence_0.750_Length_2915, Locus_18302_Transcript_1/1_Confidence_1.000_Length_842, Locus_712_Transcript_1/1_Confidence_1.000_Length_1003, Locus_2621_Transcript_1/3_Confidence_0.714_Length_1889, Locus_14899_Transcript_1/1_Confidence_1.000_Length_576, Locus_4747_Transcript_1/1_Confidence_1.000_Length_2056, Locus_814…
GO:0016676	oxidoreductase activity, acting on a heme group of donors, oxygen as acceptor	F	0.0108118	0.000164592	6	7	212	2736	Locus_38_Transcript_1/11_Confidence_1.000_Length_170, Locus_33556_Transcript_1/1_Confidence_1.000_Length_196, Locus_3520_Transcript_1/2_Confidence_0.800_Length_1566, Locus_361_Transcript_1/1_Confidence_1.000_Length_665, Locus_32153_Transcript_1/1_Confidence_1.000_Length_191, Locus_13796_Transcript_1/1_Confidence_1.000_Length_1487
GO:0016675	oxidoreductase activity, acting on a heme group of donors	F	0.0108118	0.000164592	6	7	212	2736	Locus_38_Transcript_1/11_Confidence_1.000_Length_170, Locus_33556_Transcript_1/1_Confidence_1.000_Length_196, Locus_3520_Transcript_1/2_Confidence_0.800_Length_1566, Locus_361_Transcript_1/1_Confidence_1.000_Length_665, Locus_32153_Transcript_1/1_Confidence_1.000_Length_191, Locus_13796_Transcript_1/1_Confidence_1.000_Length_1487
GO:0004129	cytochrome-c oxidase activity	F	0.0108118	0.000164592	6	7	212	2736	Locus_38_Transcript_1/11_Confidence_1.000_Length_170, Locus_33556_Transcript_1/1_Confidence_1.000_Length_196, Locus_3520_Transcript_1/2_Confidence_0.800_Length_1566, Locus_361_Transcript_1/1_Confidence_1.000_Length_665, Locus_32153_Transcript_1/1_Confidence_1.000_Length_191, Locus_13796_Transcript_1/1_Confidence_1.000_Length_1487
GO:0015002	heme-copper terminal oxidase activity	F	0.0108118	0.000164592	6	7	212	2736	Locus_38_Transcript_1/11_Confidence_1.000_Length_170, Locus_33556_Transcript_1/1_Confidence_1.000_Length_196, Locus_3520_Transcript_1/2_Confidence_0.800_Length_1566, Locus_361_Transcript_1/1_Confidence_1.000_Length_665, Locus_32153_Transcript_1/1_Confidence_1.000_Length_191, Locus_13796_Transcript_1/1_Confidence_1.000_Length_1487
GO:0016614	oxidoreductase activity, acting on CH-OH group of donors	F	0.0384149	0.000688817	10	32	208	2711	Locus_8377_Transcript_1/1_Confidence_1.000_Length_977, Locus_3708_Transcript_1/1_Confidence_1.000_Length_1005, Locus_3489_Transcript_1/2_Confidence_0.750_Length_2072, Locus_806_Transcript_1/3_Confidence_0.714_Length_3236, Locus_4740_Transcript_1/1_Confidence_1.000_Length_1236, Locus_4913_Transcript_1/1_Confidence_1.000_Length_1611, Locus_10108_Transcript_1/1_Confidence_1.000_Length_1747, Locus_13…
GO:0016746	transferase activity, transferring acyl groups	F	0.0418972	0.000768126	11	39	207	2704	Locus_21_Transcript_1/2_Confidence_0.750_Length_3276, Locus_16940_Transcript_1/1_Confidence_1.000_Length_296, Locus_659_Transcript_1/1_Confidence_1.000_Length_3287, Locus_8813_Transcript_1/2_Confidence_0.750_Length_2998, Locus_11254_Transcript_1/1_Confidence_1.000_Length_2510, Locus_1519_Transcript_1/1_Confidence_1.000_Length_3014, Locus_887_Transcript_1/1_Confidence_1.000_Length_1993, Locus_2450…
GO:0006091	generation of precursor metabolites and energy	P	3.32302e-24	3.80769e-27	48	63	170	2680	Locus_4085_Transcript_1/1_Confidence_1.000_Length_218, Locus_3215_Transcript_1/2_Confidence_0.750_Length_1827, Locus_740_Transcript_1/1_Confidence_1.000_Length_1153, Locus_1146_Transcript_1/1_Confidence_1.000_Length_1586, Locus_38_Transcript_1/11_Confidence_1.000_Length_170, Locus_33556_Transcript_1/1_Confidence_1.000_Length_196, Locus_4769_Transcript_1/1_Confidence_1.000_Length_1466, Locus_21_Tr…
GO:0022900	electron transport chain	P	2.39631e-20	4.70711e-23	31	21	187	2722	Locus_4085_Transcript_1/1_Confidence_1.000_Length_218, Locus_740_Transcript_1/1_Confidence_1.000_Length_1153, Locus_38_Transcript_1/11_Confidence_1.000_Length_170, Locus_33556_Transcript_1/1_Confidence_1.000_Length_196, Locus_3520_Transcript_1/2_Confidence_0.800_Length_1566, Locus_1427_Transcript_1/2_Confidence_0.750_Length_2915, Locus_33_Transcript_3/5_Confidence_0.625_Length_1405, Locus_1740_Tr…
GO:0045333	cellular respiration	P	2.75709e-19	6.31844e-22	35	37	183	2706	Locus_4085_Transcript_1/1_Confidence_1.000_Length_218, Locus_3215_Transcript_1/2_Confidence_0.750_Length_1827, Locus_740_Transcript_1/1_Confidence_1.000_Length_1153, Locus_38_Transcript_1/11_Confidence_1.000_Length_170, Locus_33556_Transcript_1/1_Confidence_1.000_Length_196, Locus_21_Transcript_1/2_Confidence_0.750_Length_3276, Locus_3520_Transcript_1/2_Confidence_0.800_Length_1566, Locus_1427_Tr…
GO:0015980	energy derivation by oxidation of organic compounds	P	7.71753e-18	2.02129e-20	36	47	182	2696	Locus_4085_Transcript_1/1_Confidence_1.000_Length_218, Locus_3215_Transcript_1/2_Confidence_0.750_Length_1827, Locus_740_Transcript_1/1_Confidence_1.000_Length_1153, Locus_38_Transcript_1/11_Confidence_1.000_Length_170, Locus_33556_Transcript_1/1_Confidence_1.000_Length_196, Locus_21_Transcript_1/2_Confidence_0.750_Length_3276, Locus_3520_Transcript_1/2_Confidence_0.800_Length_1566, Locus_1427_Tr…
GO:0006119	oxidative phosphorylation	P	1.04268e-17	2.90154e-20	25	13	193	2730	Locus_4085_Transcript_1/1_Confidence_1.000_Length_218, Locus_740_Transcript_1/1_Confidence_1.000_Length_1153, Locus_1427_Transcript_1/2_Confidence_0.750_Length_2915, Locus_33_Transcript_3/5_Confidence_0.625_Length_1405, Locus_167_Transcript_2/2_Confidence_0.667_Length_901, Locus_647_Transcript_1/1_Confidence_1.000_Length_1958, Locus_503_Transcript_1/1_Confidence_1.000_Length_852, Locus_1452_Trans…
GO:0055114	oxidation-reduction process	P	1.51439e-17	4.46211e-20	62	186	156	2557	Locus_8377_Transcript_1/1_Confidence_1.000_Length_977, Locus_4085_Transcript_1/1_Confidence_1.000_Length_218, Locus_3215_Transcript_1/2_Confidence_0.750_Length_1827, Locus_2341_Transcript_1/2_Confidence_0.667_Length_2539, Locus_3708_Transcript_1/1_Confidence_1.000_Length_1005, Locus_740_Transcript_1/1_Confidence_1.000_Length_1153, Locus_38_Transcript_1/11_Confidence_1.000_Length_170, Locus_33556_…
GO:0022904	respiratory electron transport chain	P	1.55488e-17	4.83594e-20	26	16	192	2727	Locus_4085_Transcript_1/1_Confidence_1.000_Length_218, Locus_740_Transcript_1/1_Confidence_1.000_Length_1153, Locus_38_Transcript_1/11_Confidence_1.000_Length_170, Locus_1427_Transcript_1/2_Confidence_0.750_Length_2915, Locus_33_Transcript_3/5_Confidence_0.625_Length_1405, Locus_167_Transcript_2/2_Confidence_0.667_Length_901, Locus_503_Transcript_1/1_Confidence_1.000_Length_852, Locus_1452_Transc…
GO:0042773	ATP synthesis coupled electron transport	P	1.2119e-16	3.9676e-19	23	11	195	2732	Locus_4085_Transcript_1/1_Confidence_1.000_Length_218, Locus_740_Transcript_1/1_Confidence_1.000_Length_1153, Locus_1427_Transcript_1/2_Confidence_0.750_Length_2915, Locus_33_Transcript_3/5_Confidence_0.625_Length_1405, Locus_167_Transcript_2/2_Confidence_0.667_Length_901, Locus_503_Transcript_1/1_Confidence_1.000_Length_852, Locus_1452_Transcript_1/1_Confidence_1.000_Length_438, Locus_2349_Trans…
GO:0042775	mitochondrial ATP synthesis coupled electron transport	P	7.90151e-14	3.88026e-16	20	11	198	2732	Locus_4085_Transcript_1/1_Confidence_1.000_Length_218, Locus_740_Transcript_1/1_Confidence_1.000_Length_1153, Locus_33_Transcript_3/5_Confidence_0.625_Length_1405, Locus_167_Transcript_2/2_Confidence_0.667_Length_901, Locus_503_Transcript_1/1_Confidence_1.000_Length_852, Locus_1452_Transcript_1/1_Confidence_1.000_Length_438, Locus_2349_Transcript_1/1_Confidence_1.000_Length_1098, Locus_2621_Trans…
GO:0006120	mitochondrial electron transport, NADH to ubiquinone	P	4.03849e-13	2.04932e-15	17	6	201	2737	Locus_4085_Transcript_1/1_Confidence_1.000_Length_218, Locus_33_Transcript_3/5_Confidence_0.625_Length_1405, Locus_167_Transcript_2/2_Confidence_0.667_Length_901, Locus_503_Transcript_1/1_Confidence_1.000_Length_852, Locus_1452_Transcript_1/1_Confidence_1.000_Length_438, Locus_2349_Transcript_1/1_Confidence_1.000_Length_1098, Locus_2621_Transcript_1/3_Confidence_0.714_Length_1889, Locus_1460_Tran…
GO:0006635	fatty acid beta-oxidation	P	0.000315732	2.73202e-06	7	4	211	2739	Locus_1270_Transcript_2/3_Confidence_0.714_Length_1817, Locus_806_Transcript_1/3_Confidence_0.714_Length_3236, Locus_2450_Transcript_1/1_Confidence_1.000_Length_2333, Locus_2762_Transcript_1/1_Confidence_1.000_Length_1443, Locus_4747_Transcript_1/1_Confidence_1.000_Length_2056, Locus_1527_Transcript_1/1_Confidence_1.000_Length_1844, Locus_2882_Transcript_1/1_Confidence_1.000_Length_1220
GO:0051186	cofactor metabolic process	P	0.000315732	2.7392e-06	16	43	202	2700	Locus_8377_Transcript_1/1_Confidence_1.000_Length_977, Locus_3215_Transcript_1/2_Confidence_0.750_Length_1827, Locus_6661_Transcript_1/1_Confidence_1.000_Length_806, Locus_7191_Transcript_1/2_Confidence_0.667_Length_1637, Locus_21_Transcript_1/2_Confidence_0.750_Length_3276, Locus_541_Transcript_1/1_Confidence_1.000_Length_1145, Locus_659_Transcript_1/1_Confidence_1.000_Length_3287, Locus_1519_Tr…
GO:0006006	glucose metabolic process	P	0.000321883	2.84526e-06	11	18	207	2725	Locus_1684_Transcript_4/6_Confidence_0.714_Length_2339, Locus_1146_Transcript_1/1_Confidence_1.000_Length_1586, Locus_4769_Transcript_1/1_Confidence_1.000_Length_1466, Locus_28183_Transcript_1/1_Confidence_1.000_Length_1606, Locus_4759_Transcript_3/3_Confidence_0.750_Length_1874, Locus_3954_Transcript_1/1_Confidence_1.000_Length_1270, Locus_1298_Transcript_1/1_Confidence_1.000_Length_1022, Locus_…
GO:0016054	organic acid catabolic process	P	0.000458683	4.20466e-06	11	19	207	2724	Locus_3215_Transcript_1/2_Confidence_0.750_Length_1827, Locus_19563_Transcript_1/1_Confidence_1.000_Length_449, Locus_5726_Transcript_1/1_Confidence_1.000_Length_782, Locus_1270_Transcript_2/3_Confidence_0.714_Length_1817, Locus_806_Transcript_1/3_Confidence_0.714_Length_3236, Locus_2450_Transcript_1/1_Confidence_1.000_Length_2333, Locus_2762_Transcript_1/1_Confidence_1.000_Length_1443, Locus_413…
GO:0046395	carboxylic acid catabolic process	P	0.000458683	4.20466e-06	11	19	207	2724	Locus_3215_Transcript_1/2_Confidence_0.750_Length_1827, Locus_19563_Transcript_1/1_Confidence_1.000_Length_449, Locus_5726_Transcript_1/1_Confidence_1.000_Length_782, Locus_1270_Transcript_2/3_Confidence_0.714_Length_1817, Locus_806_Transcript_1/3_Confidence_0.714_Length_3236, Locus_2450_Transcript_1/1_Confidence_1.000_Length_2333, Locus_2762_Transcript_1/1_Confidence_1.000_Length_1443, Locus_413…
GO:0019318	hexose metabolic process	P	0.000508641	4.82913e-06	12	24	206	2719	Locus_1684_Transcript_4/6_Confidence_0.714_Length_2339, Locus_1146_Transcript_1/1_Confidence_1.000_Length_1586, Locus_4769_Transcript_1/1_Confidence_1.000_Length_1466, Locus_28183_Transcript_1/1_Confidence_1.000_Length_1606, Locus_3802_Transcript_2/3_Confidence_0.667_Length_1524, Locus_4759_Transcript_3/3_Confidence_0.750_Length_1874, Locus_3954_Transcript_1/1_Confidence_1.000_Length_1270, Locus_…
GO:0005996	monosaccharide metabolic process	P	0.00119241	1.23634e-05	12	27	206	2716	Locus_1684_Transcript_4/6_Confidence_0.714_Length_2339, Locus_1146_Transcript_1/1_Confidence_1.000_Length_1586, Locus_4769_Transcript_1/1_Confidence_1.000_Length_1466, Locus_28183_Transcript_1/1_Confidence_1.000_Length_1606, Locus_3802_Transcript_2/3_Confidence_0.667_Length_1524, Locus_4759_Transcript_3/3_Confidence_0.750_Length_1874, Locus_3954_Transcript_1/1_Confidence_1.000_Length_1270, Locus_…
GO:0009062	fatty acid catabolic process	P	0.00119241	1.24921e-05	7	6	211	2737	Locus_1270_Transcript_2/3_Confidence_0.714_Length_1817, Locus_806_Transcript_1/3_Confidence_0.714_Length_3236, Locus_2450_Transcript_1/1_Confidence_1.000_Length_2333, Locus_2762_Transcript_1/1_Confidence_1.000_Length_1443, Locus_4747_Transcript_1/1_Confidence_1.000_Length_2056, Locus_1527_Transcript_1/1_Confidence_1.000_Length_1844, Locus_2882_Transcript_1/1_Confidence_1.000_Length_1220
GO:0072329	monocarboxylic acid catabolic process	P	0.00119241	1.24921e-05	7	6	211	2737	Locus_1270_Transcript_2/3_Confidence_0.714_Length_1817, Locus_806_Transcript_1/3_Confidence_0.714_Length_3236, Locus_2450_Transcript_1/1_Confidence_1.000_Length_2333, Locus_2762_Transcript_1/1_Confidence_1.000_Length_1443, Locus_4747_Transcript_1/1_Confidence_1.000_Length_2056, Locus_1527_Transcript_1/1_Confidence_1.000_Length_1844, Locus_2882_Transcript_1/1_Confidence_1.000_Length_1220
GO:0009060	aerobic respiration	P	0.00144735	1.53999e-05	10	18	208	2725	Locus_3215_Transcript_1/2_Confidence_0.750_Length_1827, Locus_33556_Transcript_1/1_Confidence_1.000_Length_196, Locus_21_Transcript_1/2_Confidence_0.750_Length_3276, Locus_3520_Transcript_1/2_Confidence_0.800_Length_1566, Locus_659_Transcript_1/1_Confidence_1.000_Length_3287, Locus_32153_Transcript_1/1_Confidence_1.000_Length_191, Locus_1519_Transcript_1/1_Confidence_1.000_Length_3014, Locus_1722…
GO:0006818	hydrogen transport	P	0.00210339	2.30688e-05	11	24	207	2719	Locus_4_Transcript_7/7_Confidence_0.600_Length_2113, Locus_278_Transcript_1/2_Confidence_0.800_Length_1712, Locus_232_Transcript_2/2_Confidence_0.875_Length_1348, Locus_3489_Transcript_1/2_Confidence_0.750_Length_2072, Locus_1813_Transcript_1/1_Confidence_1.000_Length_1740, Locus_631_Transcript_1/1_Confidence_1.000_Length_897, Locus_317_Transcript_1/4_Confidence_0.571_Length_369, Locus_61_Transcr…
GO:0044242	cellular lipid catabolic process	P	0.00210492	2.34301e-05	7	7	211	2736	Locus_1270_Transcript_2/3_Confidence_0.714_Length_1817, Locus_806_Transcript_1/3_Confidence_0.714_Length_3236, Locus_2450_Transcript_1/1_Confidence_1.000_Length_2333, Locus_2762_Transcript_1/1_Confidence_1.000_Length_1443, Locus_4747_Transcript_1/1_Confidence_1.000_Length_2056, Locus_1527_Transcript_1/1_Confidence_1.000_Length_1844, Locus_2882_Transcript_1/1_Confidence_1.000_Length_1220
GO:0016310	phosphorylation	P	0.00214964	2.42798e-05	32	174	186	2569	Locus_1684_Transcript_4/6_Confidence_0.714_Length_2339, Locus_4085_Transcript_1/1_Confidence_1.000_Length_218, Locus_20626_Transcript_1/1_Confidence_1.000_Length_1195, Locus_740_Transcript_1/1_Confidence_1.000_Length_1153, Locus_4769_Transcript_1/1_Confidence_1.000_Length_1466, Locus_1427_Transcript_1/2_Confidence_0.750_Length_2915, Locus_33_Transcript_3/5_Confidence_0.625_Length_1405, Locus_167_…
GO:0051187	cofactor catabolic process	P	0.00339547	3.8907e-05	9	16	209	2727	Locus_3215_Transcript_1/2_Confidence_0.750_Length_1827, Locus_6661_Transcript_1/1_Confidence_1.000_Length_806, Locus_7191_Transcript_1/2_Confidence_0.667_Length_1637, Locus_21_Transcript_1/2_Confidence_0.750_Length_3276, Locus_659_Transcript_1/1_Confidence_1.000_Length_3287, Locus_1519_Transcript_1/1_Confidence_1.000_Length_3014, Locus_1722_Transcript_3/3_Confidence_0.600_Length_2684, Locus_850_T…
GO:0016042	lipid catabolic process	P	0.00340131	4.12011e-05	7	8	211	2735	Locus_1270_Transcript_2/3_Confidence_0.714_Length_1817, Locus_806_Transcript_1/3_Confidence_0.714_Length_3236, Locus_2450_Transcript_1/1_Confidence_1.000_Length_2333, Locus_2762_Transcript_1/1_Confidence_1.000_Length_1443, Locus_4747_Transcript_1/1_Confidence_1.000_Length_2056, Locus_1527_Transcript_1/1_Confidence_1.000_Length_1844, Locus_2882_Transcript_1/1_Confidence_1.000_Length_1220
GO:0034440	lipid oxidation	P	0.00340131	4.12011e-05	7	8	211	2735	Locus_1270_Transcript_2/3_Confidence_0.714_Length_1817, Locus_806_Transcript_1/3_Confidence_0.714_Length_3236, Locus_2450_Transcript_1/1_Confidence_1.000_Length_2333, Locus_2762_Transcript_1/1_Confidence_1.000_Length_1443, Locus_4747_Transcript_1/1_Confidence_1.000_Length_2056, Locus_1527_Transcript_1/1_Confidence_1.000_Length_1844, Locus_2882_Transcript_1/1_Confidence_1.000_Length_1220
GO:0019395	fatty acid oxidation	P	0.00340131	4.12011e-05	7	8	211	2735	Locus_1270_Transcript_2/3_Confidence_0.714_Length_1817, Locus_806_Transcript_1/3_Confidence_0.714_Length_3236, Locus_2450_Transcript_1/1_Confidence_1.000_Length_2333, Locus_2762_Transcript_1/1_Confidence_1.000_Length_1443, Locus_4747_Transcript_1/1_Confidence_1.000_Length_2056, Locus_1527_Transcript_1/1_Confidence_1.000_Length_1844, Locus_2882_Transcript_1/1_Confidence_1.000_Length_1220
GO:0006007	glucose catabolic process	P	0.0053028	6.68383e-05	8	13	210	2730	Locus_1146_Transcript_1/1_Confidence_1.000_Length_1586, Locus_4769_Transcript_1/1_Confidence_1.000_Length_1466, Locus_28183_Transcript_1/1_Confidence_1.000_Length_1606, Locus_4759_Transcript_3/3_Confidence_0.750_Length_1874, Locus_3954_Transcript_1/1_Confidence_1.000_Length_1270, Locus_1298_Transcript_1/1_Confidence_1.000_Length_1022, Locus_2187_Transcript_1/1_Confidence_1.000_Length_1117, Locus_…
GO:0006096	glycolysis	P	0.00538047	6.8698e-05	7	9	211	2734	Locus_1146_Transcript_1/1_Confidence_1.000_Length_1586, Locus_4769_Transcript_1/1_Confidence_1.000_Length_1466, Locus_28183_Transcript_1/1_Confidence_1.000_Length_1606, Locus_4759_Transcript_3/3_Confidence_0.750_Length_1874, Locus_1298_Transcript_1/1_Confidence_1.000_Length_1022, Locus_2187_Transcript_1/1_Confidence_1.000_Length_1117, Locus_5073_Transcript_1/1_Confidence_1.000_Length_1502
GO:0006631	fatty acid metabolic process	P	0.00604536	7.8177e-05	10	23	208	2720	Locus_8377_Transcript_1/1_Confidence_1.000_Length_977, Locus_3215_Transcript_1/2_Confidence_0.750_Length_1827, Locus_1270_Transcript_2/3_Confidence_0.714_Length_1817, Locus_806_Transcript_1/3_Confidence_0.714_Length_3236, Locus_4740_Transcript_1/1_Confidence_1.000_Length_1236, Locus_2450_Transcript_1/1_Confidence_1.000_Length_2333, Locus_2762_Transcript_1/1_Confidence_1.000_Length_1443, Locus_474…
GO:0019320	hexose catabolic process	P	0.00751748	9.84446e-05	8	14	210	2729	Locus_1146_Transcript_1/1_Confidence_1.000_Length_1586, Locus_4769_Transcript_1/1_Confidence_1.000_Length_1466, Locus_28183_Transcript_1/1_Confidence_1.000_Length_1606, Locus_4759_Transcript_3/3_Confidence_0.750_Length_1874, Locus_3954_Transcript_1/1_Confidence_1.000_Length_1270, Locus_1298_Transcript_1/1_Confidence_1.000_Length_1022, Locus_2187_Transcript_1/1_Confidence_1.000_Length_1117, Locus_…
GO:0015992	proton transport	P	0.00754237	0.000103709	10	24	208	2719	Locus_4_Transcript_7/7_Confidence_0.600_Length_2113, Locus_278_Transcript_1/2_Confidence_0.800_Length_1712, Locus_232_Transcript_2/2_Confidence_0.875_Length_1348, Locus_1813_Transcript_1/1_Confidence_1.000_Length_1740, Locus_631_Transcript_1/1_Confidence_1.000_Length_897, Locus_317_Transcript_1/4_Confidence_0.571_Length_369, Locus_61_Transcript_1/2_Confidence_0.667_Length_1062, Locus_238_Transcri…
GO:0015986	ATP synthesis coupled proton transport	P	0.00776122	0.000109541	7	10	211	2733	Locus_4_Transcript_7/7_Confidence_0.600_Length_2113, Locus_278_Transcript_1/2_Confidence_0.800_Length_1712, Locus_232_Transcript_2/2_Confidence_0.875_Length_1348, Locus_631_Transcript_1/1_Confidence_1.000_Length_897, Locus_61_Transcript_1/2_Confidence_0.667_Length_1062, Locus_238_Transcript_1/1_Confidence_1.000_Length_2021, Locus_555_Transcript_1/1_Confidence_1.000_Length_887
GO:0015985	energy coupled proton transport, down electrochemical gradient	P	0.00776122	0.000109541	7	10	211	2733	Locus_4_Transcript_7/7_Confidence_0.600_Length_2113, Locus_278_Transcript_1/2_Confidence_0.800_Length_1712, Locus_232_Transcript_2/2_Confidence_0.875_Length_1348, Locus_631_Transcript_1/1_Confidence_1.000_Length_897, Locus_61_Transcript_1/2_Confidence_0.667_Length_1062, Locus_238_Transcript_1/1_Confidence_1.000_Length_2021, Locus_555_Transcript_1/1_Confidence_1.000_Length_887
GO:0006796	phosphate-containing compound metabolic process	P	0.00776122	0.0001118	35	217	183	2526	Locus_1684_Transcript_4/6_Confidence_0.714_Length_2339, Locus_4085_Transcript_1/1_Confidence_1.000_Length_218, Locus_20626_Transcript_1/1_Confidence_1.000_Length_1195, Locus_740_Transcript_1/1_Confidence_1.000_Length_1153, Locus_4769_Transcript_1/1_Confidence_1.000_Length_1466, Locus_1427_Transcript_1/2_Confidence_0.750_Length_2915, Locus_33_Transcript_3/5_Confidence_0.625_Length_1405, Locus_167_…
GO:0006793	phosphorus metabolic process	P	0.00776122	0.0001118	35	217	183	2526	Locus_1684_Transcript_4/6_Confidence_0.714_Length_2339, Locus_4085_Transcript_1/1_Confidence_1.000_Length_218, Locus_20626_Transcript_1/1_Confidence_1.000_Length_1195, Locus_740_Transcript_1/1_Confidence_1.000_Length_1153, Locus_4769_Transcript_1/1_Confidence_1.000_Length_1466, Locus_1427_Transcript_1/2_Confidence_0.750_Length_2915, Locus_33_Transcript_3/5_Confidence_0.625_Length_1405, Locus_167_…
GO:0006066	alcohol metabolic process	P	0.0108118	0.000157617	14	50	204	2693	Locus_1684_Transcript_4/6_Confidence_0.714_Length_2339, Locus_8377_Transcript_1/1_Confidence_1.000_Length_977, Locus_20626_Transcript_1/1_Confidence_1.000_Length_1195, Locus_1146_Transcript_1/1_Confidence_1.000_Length_1586, Locus_4769_Transcript_1/1_Confidence_1.000_Length_1466, Locus_28183_Transcript_1/1_Confidence_1.000_Length_1606, Locus_3802_Transcript_2/3_Confidence_0.667_Length_1524, Locus_…
GO:0032787	monocarboxylic acid metabolic process	P	0.0120595	0.000187535	11	32	207	2711	Locus_8377_Transcript_1/1_Confidence_1.000_Length_977, Locus_3215_Transcript_1/2_Confidence_0.750_Length_1827, Locus_7191_Transcript_1/2_Confidence_0.667_Length_1637, Locus_1270_Transcript_2/3_Confidence_0.714_Length_1817, Locus_806_Transcript_1/3_Confidence_0.714_Length_3236, Locus_4740_Transcript_1/1_Confidence_1.000_Length_1236, Locus_2450_Transcript_1/1_Confidence_1.000_Length_2333, Locus_276…
GO:0044262	cellular carbohydrate metabolic process	P	0.0123312	0.000193779	15	58	203	2685	Locus_1684_Transcript_4/6_Confidence_0.714_Length_2339, Locus_20626_Transcript_1/1_Confidence_1.000_Length_1195, Locus_1146_Transcript_1/1_Confidence_1.000_Length_1586, Locus_4769_Transcript_1/1_Confidence_1.000_Length_1466, Locus_21_Transcript_1/2_Confidence_0.750_Length_3276, Locus_28183_Transcript_1/1_Confidence_1.000_Length_1606, Locus_3802_Transcript_2/3_Confidence_0.667_Length_1524, Locus_4…
GO:0006084	acetyl-CoA metabolic process	P	0.0124013	0.000198941	8	16	210	2727	Locus_3215_Transcript_1/2_Confidence_0.750_Length_1827, Locus_21_Transcript_1/2_Confidence_0.750_Length_3276, Locus_659_Transcript_1/1_Confidence_1.000_Length_3287, Locus_1519_Transcript_1/1_Confidence_1.000_Length_3014, Locus_2033_Transcript_1/2_Confidence_0.750_Length_2992, Locus_1722_Transcript_3/3_Confidence_0.600_Length_2684, Locus_850_Transcript_1/2_Confidence_0.750_Length_1960, Locus_1338_…
GO:0046365	monosaccharide catabolic process	P	0.0124013	0.000198941	8	16	210	2727	Locus_1146_Transcript_1/1_Confidence_1.000_Length_1586, Locus_4769_Transcript_1/1_Confidence_1.000_Length_1466, Locus_28183_Transcript_1/1_Confidence_1.000_Length_1606, Locus_4759_Transcript_3/3_Confidence_0.750_Length_1874, Locus_3954_Transcript_1/1_Confidence_1.000_Length_1270, Locus_1298_Transcript_1/1_Confidence_1.000_Length_1022, Locus_2187_Transcript_1/1_Confidence_1.000_Length_1117, Locus_…
GO:0044281	small molecule metabolic process	P	0.0142169	0.000230393	49	362	169	2381	Locus_1684_Transcript_4/6_Confidence_0.714_Length_2339, Locus_8377_Transcript_1/1_Confidence_1.000_Length_977, Locus_3215_Transcript_1/2_Confidence_0.750_Length_1827, Locus_26419_Transcript_1/1_Confidence_1.000_Length_898, Locus_20626_Transcript_1/1_Confidence_1.000_Length_1195, Locus_7191_Transcript_1/2_Confidence_0.667_Length_1637, Locus_1146_Transcript_1/1_Confidence_1.000_Length_1586, Locus_4…
GO:0005975	carbohydrate metabolic process	P	0.0151553	0.000248082	17	74	201	2669	Locus_1684_Transcript_4/6_Confidence_0.714_Length_2339, Locus_20626_Transcript_1/1_Confidence_1.000_Length_1195, Locus_3256_Transcript_1/2_Confidence_0.750_Length_1112, Locus_1146_Transcript_1/1_Confidence_1.000_Length_1586, Locus_4769_Transcript_1/1_Confidence_1.000_Length_1466, Locus_21_Transcript_1/2_Confidence_0.750_Length_3276, Locus_28183_Transcript_1/1_Confidence_1.000_Length_1606, Locus_3…
GO:0015672	monovalent inorganic cation transport	P	0.0215894	0.000356937	11	35	207	2708	Locus_4_Transcript_7/7_Confidence_0.600_Length_2113, Locus_278_Transcript_1/2_Confidence_0.800_Length_1712, Locus_232_Transcript_2/2_Confidence_0.875_Length_1348, Locus_1813_Transcript_1/1_Confidence_1.000_Length_1740, Locus_631_Transcript_1/1_Confidence_1.000_Length_897, Locus_317_Transcript_1/4_Confidence_0.571_Length_369, Locus_61_Transcript_1/2_Confidence_0.667_Length_1062, Locus_238_Transcri…
GO:0030258	lipid modification	P	0.0295111	0.000507229	7	14	211	2729	Locus_1270_Transcript_2/3_Confidence_0.714_Length_1817, Locus_806_Transcript_1/3_Confidence_0.714_Length_3236, Locus_2450_Transcript_1/1_Confidence_1.000_Length_2333, Locus_2762_Transcript_1/1_Confidence_1.000_Length_1443, Locus_4747_Transcript_1/1_Confidence_1.000_Length_2056, Locus_1527_Transcript_1/1_Confidence_1.000_Length_1844, Locus_2882_Transcript_1/1_Confidence_1.000_Length_1220
GO:0009201	ribonucleoside triphosphate biosynthetic process	P	0.0367334	0.000649403	8	20	210	2723	Locus_4_Transcript_7/7_Confidence_0.600_Length_2113, Locus_278_Transcript_1/2_Confidence_0.800_Length_1712, Locus_232_Transcript_2/2_Confidence_0.875_Length_1348, Locus_11783_Transcript_1/1_Confidence_1.000_Length_864, Locus_631_Transcript_1/1_Confidence_1.000_Length_897, Locus_61_Transcript_1/2_Confidence_0.667_Length_1062, Locus_238_Transcript_1/1_Confidence_1.000_Length_2021, Locus_555_Transcr…
GO:0009142	nucleoside triphosphate biosynthetic process	P	0.0367334	0.000649403	8	20	210	2723	Locus_4_Transcript_7/7_Confidence_0.600_Length_2113, Locus_278_Transcript_1/2_Confidence_0.800_Length_1712, Locus_232_Transcript_2/2_Confidence_0.875_Length_1348, Locus_11783_Transcript_1/1_Confidence_1.000_Length_864, Locus_631_Transcript_1/1_Confidence_1.000_Length_897, Locus_61_Transcript_1/2_Confidence_0.667_Length_1062, Locus_238_Transcript_1/1_Confidence_1.000_Length_2021, Locus_555_Transcr…
GO:0046164	alcohol catabolic process	P	0.0367334	0.000649403	8	20	210	2723	Locus_1146_Transcript_1/1_Confidence_1.000_Length_1586, Locus_4769_Transcript_1/1_Confidence_1.000_Length_1466, Locus_28183_Transcript_1/1_Confidence_1.000_Length_1606, Locus_4759_Transcript_3/3_Confidence_0.750_Length_1874, Locus_3954_Transcript_1/1_Confidence_1.000_Length_1270, Locus_1298_Transcript_1/1_Confidence_1.000_Length_1022, Locus_2187_Transcript_1/1_Confidence_1.000_Length_1117, Locus_…
GO:0006099	tricarboxylic acid cycle	P	0.0384149	0.000697995	7	15	211	2728	Locus_3215_Transcript_1/2_Confidence_0.750_Length_1827, Locus_21_Transcript_1/2_Confidence_0.750_Length_3276, Locus_659_Transcript_1/1_Confidence_1.000_Length_3287, Locus_1519_Transcript_1/1_Confidence_1.000_Length_3014, Locus_1722_Transcript_3/3_Confidence_0.600_Length_2684, Locus_850_Transcript_1/2_Confidence_0.750_Length_1960, Locus_1338_Transcript_1/1_Confidence_1.000_Length_1803
GO:0046356	acetyl-CoA catabolic process	P	0.0384149	0.000697995	7	15	211	2728	Locus_3215_Transcript_1/2_Confidence_0.750_Length_1827, Locus_21_Transcript_1/2_Confidence_0.750_Length_3276, Locus_659_Transcript_1/1_Confidence_1.000_Length_3287, Locus_1519_Transcript_1/1_Confidence_1.000_Length_3014, Locus_1722_Transcript_3/3_Confidence_0.600_Length_2684, Locus_850_Transcript_1/2_Confidence_0.750_Length_1960, Locus_1338_Transcript_1/1_Confidence_1.000_Length_1803
GO:0006094	gluconeogenesis	P	0.0446668	0.000838461	4	3	214	2740	Locus_1684_Transcript_4/6_Confidence_0.714_Length_2339, Locus_28183_Transcript_1/1_Confidence_1.000_Length_1606, Locus_4611_Transcript_1/1_Confidence_1.000_Length_2549, Locus_18512_Transcript_1/1_Confidence_1.000_Length_558
GO:0016052	carbohydrate catabolic process	P	0.0446668	0.000840839	8	21	210	2722	Locus_1146_Transcript_1/1_Confidence_1.000_Length_1586, Locus_4769_Transcript_1/1_Confidence_1.000_Length_1466, Locus_28183_Transcript_1/1_Confidence_1.000_Length_1606, Locus_4759_Transcript_3/3_Confidence_0.750_Length_1874, Locus_3954_Transcript_1/1_Confidence_1.000_Length_1270, Locus_1298_Transcript_1/1_Confidence_1.000_Length_1022, Locus_2187_Transcript_1/1_Confidence_1.000_Length_1117, Locus_…
GO:0044275	cellular carbohydrate catabolic process	P	0.0446668	0.000840839	8	21	210	2722	Locus_1146_Transcript_1/1_Confidence_1.000_Length_1586, Locus_4769_Transcript_1/1_Confidence_1.000_Length_1466, Locus_28183_Transcript_1/1_Confidence_1.000_Length_1606, Locus_4759_Transcript_3/3_Confidence_0.750_Length_1874, Locus_3954_Transcript_1/1_Confidence_1.000_Length_1270, Locus_1298_Transcript_1/1_Confidence_1.000_Length_1022, Locus_2187_Transcript_1/1_Confidence_1.000_Length_1117, Locus_…
GO:0008152	metabolic process	P	0.0491575	0.000940105	144	1510	74	1233	Locus_9841_Transcript_1/1_Confidence_1.000_Length_922, Locus_1684_Transcript_4/6_Confidence_0.714_Length_2339, Locus_1388_Transcript_1/2_Confidence_0.750_Length_2525, Locus_8377_Transcript_1/1_Confidence_1.000_Length_977, Locus_4085_Transcript_1/1_Confidence_1.000_Length_218, Locus_3215_Transcript_1/2_Confidence_0.750_Length_1827, Locus_26419_Transcript_1/1_Confidence_1.000_Length_898, Locus_1092…
GO:0009109	coenzyme catabolic process	P	0.0491575	0.000941467	7	16	211	2727	Locus_3215_Transcript_1/2_Confidence_0.750_Length_1827, Locus_21_Transcript_1/2_Confidence_0.750_Length_3276, Locus_659_Transcript_1/1_Confidence_1.000_Length_3287, Locus_1519_Transcript_1/1_Confidence_1.000_Length_3014, Locus_1722_Transcript_3/3_Confidence_0.600_Length_2684, Locus_850_Transcript_1/2_Confidence_0.750_Length_1960, Locus_1338_Transcript_1/1_Confidence_1.000_Length_1803
