# Supplementary material for: De Novo Transcriptome Assembly from Fat Body and Flight Muscles Transcripts to Identify Morph-Specific Gene Expression Profiles in Gryllus firmus
Source: PLoS One. 2014 Jan 8;9(1):e82129. doi: 10.1371/journal.pone.0082129 (PMC3885399; doi:10.1371/journal.pone.0082129)
Supplement: Table S8 — Blast2GO enrichment analysis of genes highly expressed in white flight muscles relative to pink flight muscles. (XLS) [file pone.0082129.s014.xls]

## Sheet: Sheet1
Table: S8 Blast2GO enrichment analysis of genes highly expressed in white flight muscles relative to pink flight muscles
Category: C=Cellular component,P=Biological process, F=function
Test:Number of sequences considered for enrichment
Ref: Total number of reference transcripts
GO-ID	Term	Category	FDR corrected p value	p Value	#Test	#Ref	#notAnnotTest	#notAnnotRef	Transcripts
GO:0000502	proteasome complex	C	2.74012e-05	2.24269e-08	36	5	1325	1595	Locus_1961_Transcript_1/1_Confidence_1.000_Length_1438, Locus_8815_Transcript_1/1_Confidence_1.000_Length_801, Locus_2263_Transcript_1/1_Confidence_1.000_Length_943, Locus_7677_Transcript_1/1_Confidence_1.000_Length_788, Locus_3325_Transcript_1/2_Confidence_0.750_Length_953, Locus_3338_Transcript_1/1_Confidence_1.000_Length_876, Locus_5605_Transcript_1/1_Confidence_1.000_Length_1745, Locus_8307_T…
GO:0005634	nucleus	C	2.88853e-05	2.83699e-08	280	209	1081	1391	Locus_2399_Transcript_4/4_Confidence_0.571_Length_4358, Locus_1961_Transcript_1/1_Confidence_1.000_Length_1438, Locus_6293_Transcript_1/1_Confidence_1.000_Length_429, Locus_2263_Transcript_1/1_Confidence_1.000_Length_943, Locus_884_Transcript_1/3_Confidence_0.714_Length_2544, Locus_1617_Transcript_2/5_Confidence_0.556_Length_2470, Locus_1956_Transcript_1/1_Confidence_1.000_Length_395, Locus_13636…
GO:0044428	nuclear part	C	0.0101774	2.99876e-05	157	115	1204	1485	Locus_2399_Transcript_4/4_Confidence_0.571_Length_4358, Locus_884_Transcript_1/3_Confidence_0.714_Length_2544, Locus_1617_Transcript_2/5_Confidence_0.556_Length_2470, Locus_895_Transcript_2/2_Confidence_0.667_Length_1381, Locus_1405_Transcript_1/1_Confidence_1.000_Length_1079, Locus_3402_Transcript_1/1_Confidence_1.000_Length_861, Locus_14834_Transcript_1/1_Confidence_1.000_Length_321, Locus_6392…
GO:0005839	proteasome core complex	C	0.0105242	3.96229e-05	13	0	1348	1600	Locus_2263_Transcript_1/1_Confidence_1.000_Length_943, Locus_3325_Transcript_1/2_Confidence_0.750_Length_953, Locus_3338_Transcript_1/1_Confidence_1.000_Length_876, Locus_1157_Transcript_1/1_Confidence_1.000_Length_965, Locus_8149_Transcript_1/1_Confidence_1.000_Length_1043, Locus_6739_Transcript_1/1_Confidence_1.000_Length_859, Locus_628_Transcript_4/4_Confidence_0.700_Length_1993, Locus_3604_Tr…
GO:0005774	vacuolar membrane	C	0.0213296	0.000101254	19	3	1342	1597	Locus_1955_Transcript_1/1_Confidence_1.000_Length_800, Locus_1297_Transcript_1/1_Confidence_1.000_Length_465, Locus_241_Transcript_2/2_Confidence_0.750_Length_2135, Locus_2262_Transcript_1/1_Confidence_1.000_Length_641, Locus_1222_Transcript_1/2_Confidence_0.750_Length_1203, Locus_2642_Transcript_1/1_Confidence_1.000_Length_1225, Locus_10403_Transcript_1/1_Confidence_1.000_Length_537, Locus_339_T…
GO:0044437	vacuolar part	C	0.0213296	0.000101254	19	3	1342	1597	Locus_1955_Transcript_1/1_Confidence_1.000_Length_800, Locus_1297_Transcript_1/1_Confidence_1.000_Length_465, Locus_241_Transcript_2/2_Confidence_0.750_Length_2135, Locus_2262_Transcript_1/1_Confidence_1.000_Length_641, Locus_1222_Transcript_1/2_Confidence_0.750_Length_1203, Locus_2642_Transcript_1/1_Confidence_1.000_Length_1225, Locus_10403_Transcript_1/1_Confidence_1.000_Length_537, Locus_339_T…
GO:0030529	ribonucleoprotein complex	C	0.0243108	0.000119385	136	100	1225	1500	Locus_2828_Transcript_1/1_Confidence_1.000_Length_383, Locus_6746_Transcript_1/1_Confidence_1.000_Length_778, Locus_1617_Transcript_2/5_Confidence_0.556_Length_2470, Locus_965_Transcript_2/2_Confidence_0.900_Length_684, Locus_2481_Transcript_1/1_Confidence_1.000_Length_464, Locus_895_Transcript_2/2_Confidence_0.667_Length_1381, Locus_1345_Transcript_2/2_Confidence_0.667_Length_476, Locus_248_Tran…
GO:0003723	RNA binding	F	2.03346e-07	3.32864e-11	131	59	1230	1541	Locus_2399_Transcript_4/4_Confidence_0.571_Length_4358, Locus_3886_Transcript_1/1_Confidence_1.000_Length_1470, Locus_11_Transcript_2/2_Confidence_0.800_Length_2980, Locus_7211_Transcript_1/1_Confidence_1.000_Length_491, Locus_1617_Transcript_2/5_Confidence_0.556_Length_2470, Locus_895_Transcript_2/2_Confidence_0.667_Length_1381, Locus_1834_Transcript_1/1_Confidence_1.000_Length_1045, Locus_11733…
GO:0003676	nucleic acid binding	F	1.34113e-06	4.39067e-10	249	166	1112	1434	Locus_2399_Transcript_4/4_Confidence_0.571_Length_4358, Locus_3886_Transcript_1/1_Confidence_1.000_Length_1470, Locus_11_Transcript_2/2_Confidence_0.800_Length_2980, Locus_4991_Transcript_1/1_Confidence_1.000_Length_1182, Locus_3397_Transcript_2/2_Confidence_0.667_Length_1681, Locus_7211_Transcript_1/1_Confidence_1.000_Length_491, Locus_5740_Transcript_1/1_Confidence_1.000_Length_3213, Locus_2303…
GO:0008135	translation factor activity, nucleic acid binding	F	0.00118756	1.74956e-06	51	18	1310	1582	Locus_3886_Transcript_1/1_Confidence_1.000_Length_1470, Locus_1834_Transcript_1/1_Confidence_1.000_Length_1045, Locus_3775_Transcript_1/1_Confidence_1.000_Length_1347, Locus_1769_Transcript_1/1_Confidence_1.000_Length_1401, Locus_6117_Transcript_1/1_Confidence_1.000_Length_825, Locus_11894_Transcript_1/1_Confidence_1.000_Length_737, Locus_1959_Transcript_1/1_Confidence_1.000_Length_1603, Locus_46…
GO:0003743	translation initiation factor activity	F	0.0105242	3.62305e-05	36	12	1325	1588	Locus_1834_Transcript_1/1_Confidence_1.000_Length_1045, Locus_3775_Transcript_1/1_Confidence_1.000_Length_1347, Locus_1769_Transcript_1/1_Confidence_1.000_Length_1401, Locus_6117_Transcript_1/1_Confidence_1.000_Length_825, Locus_11894_Transcript_1/1_Confidence_1.000_Length_737, Locus_1959_Transcript_1/1_Confidence_1.000_Length_1603, Locus_4642_Transcript_1/1_Confidence_1.000_Length_599, Locus_596…
GO:0070003	threonine-type peptidase activity	F	0.0105242	3.96229e-05	13	0	1348	1600	Locus_2263_Transcript_1/1_Confidence_1.000_Length_943, Locus_3325_Transcript_1/2_Confidence_0.750_Length_953, Locus_3338_Transcript_1/1_Confidence_1.000_Length_876, Locus_1157_Transcript_1/1_Confidence_1.000_Length_965, Locus_8149_Transcript_1/1_Confidence_1.000_Length_1043, Locus_6739_Transcript_1/1_Confidence_1.000_Length_859, Locus_628_Transcript_4/4_Confidence_0.700_Length_1993, Locus_3604_Tr…
GO:0004298	threonine-type endopeptidase activity	F	0.0105242	3.96229e-05	13	0	1348	1600	Locus_2263_Transcript_1/1_Confidence_1.000_Length_943, Locus_3325_Transcript_1/2_Confidence_0.750_Length_953, Locus_3338_Transcript_1/1_Confidence_1.000_Length_876, Locus_1157_Transcript_1/1_Confidence_1.000_Length_965, Locus_8149_Transcript_1/1_Confidence_1.000_Length_1043, Locus_6739_Transcript_1/1_Confidence_1.000_Length_859, Locus_628_Transcript_4/4_Confidence_0.700_Length_1993, Locus_3604_Tr…
GO:0022402	cell cycle process	P	2.10968e-05	1.03602e-08	86	35	1275	1565	Locus_9327_Transcript_1/1_Confidence_1.000_Length_899, Locus_1449_Transcript_1/1_Confidence_1.000_Length_770, Locus_8815_Transcript_1/1_Confidence_1.000_Length_801, Locus_884_Transcript_1/3_Confidence_0.714_Length_2544, Locus_1617_Transcript_2/5_Confidence_0.556_Length_2470, Locus_13636_Transcript_1/1_Confidence_1.000_Length_601, Locus_2481_Transcript_1/1_Confidence_1.000_Length_464, Locus_3023_T…
GO:0043170	macromolecule metabolic process	P	2.74012e-05	2.16082e-08	529	468	832	1132	Locus_4590_Transcript_1/2_Confidence_0.750_Length_1633, Locus_2828_Transcript_1/1_Confidence_1.000_Length_383, Locus_3011_Transcript_1/1_Confidence_1.000_Length_1281, Locus_4394_Transcript_1/1_Confidence_1.000_Length_1941, Locus_103_Transcript_1/1_Confidence_1.000_Length_1186, Locus_3636_Transcript_1/1_Confidence_1.000_Length_575, Locus_13429_Transcript_1/1_Confidence_1.000_Length_286, Locus_4901…
GO:0044260	cellular macromolecule metabolic process	P	7.32054e-05	8.38824e-08	491	433	870	1167	Locus_4590_Transcript_1/2_Confidence_0.750_Length_1633, Locus_2828_Transcript_1/1_Confidence_1.000_Length_383, Locus_3011_Transcript_1/1_Confidence_1.000_Length_1281, Locus_4394_Transcript_1/1_Confidence_1.000_Length_1941, Locus_3636_Transcript_1/1_Confidence_1.000_Length_575, Locus_4901_Transcript_1/1_Confidence_1.000_Length_509, Locus_3886_Transcript_1/1_Confidence_1.000_Length_1470, Locus_442_…
GO:0007049	cell cycle	P	0.000240378	3.14786e-07	94	47	1267	1553	Locus_9327_Transcript_1/1_Confidence_1.000_Length_899, Locus_1449_Transcript_1/1_Confidence_1.000_Length_770, Locus_8815_Transcript_1/1_Confidence_1.000_Length_801, Locus_884_Transcript_1/3_Confidence_0.714_Length_2544, Locus_1617_Transcript_2/5_Confidence_0.556_Length_2470, Locus_13636_Transcript_1/1_Confidence_1.000_Length_601, Locus_2481_Transcript_1/1_Confidence_1.000_Length_464, Locus_3023_T…
GO:0000278	mitotic cell cycle	P	0.00154983	2.53697e-06	67	30	1294	1570	Locus_9327_Transcript_1/1_Confidence_1.000_Length_899, Locus_1449_Transcript_1/1_Confidence_1.000_Length_770, Locus_8815_Transcript_1/1_Confidence_1.000_Length_801, Locus_884_Transcript_1/3_Confidence_0.714_Length_2544, Locus_1617_Transcript_2/5_Confidence_0.556_Length_2470, Locus_13636_Transcript_1/1_Confidence_1.000_Length_601, Locus_2481_Transcript_1/1_Confidence_1.000_Length_464, Locus_3023_T…
GO:0022403	cell cycle phase	P	0.00283163	5.09869e-06	68	32	1293	1568	Locus_9327_Transcript_1/1_Confidence_1.000_Length_899, Locus_1449_Transcript_1/1_Confidence_1.000_Length_770, Locus_8815_Transcript_1/1_Confidence_1.000_Length_801, Locus_884_Transcript_1/3_Confidence_0.714_Length_2544, Locus_1617_Transcript_2/5_Confidence_0.556_Length_2470, Locus_13636_Transcript_1/1_Confidence_1.000_Length_601, Locus_2481_Transcript_1/1_Confidence_1.000_Length_464, Locus_3023_T…
GO:0000279	M phase	P	0.00308934	6.53757e-06	54	22	1307	1578	Locus_1449_Transcript_1/1_Confidence_1.000_Length_770, Locus_884_Transcript_1/3_Confidence_0.714_Length_2544, Locus_1617_Transcript_2/5_Confidence_0.556_Length_2470, Locus_13636_Transcript_1/1_Confidence_1.000_Length_601, Locus_2481_Transcript_1/1_Confidence_1.000_Length_464, Locus_3023_Transcript_1/2_Confidence_0.750_Length_773, Locus_895_Transcript_2/2_Confidence_0.667_Length_1381, Locus_9794_T…
GO:0010467	gene expression	P	0.00308934	6.57413e-06	288	239	1073	1361	Locus_2828_Transcript_1/1_Confidence_1.000_Length_383, Locus_3886_Transcript_1/1_Confidence_1.000_Length_1470, Locus_4230_Transcript_1/1_Confidence_1.000_Length_1255, Locus_912_Transcript_1/2_Confidence_0.750_Length_1829, Locus_4991_Transcript_1/1_Confidence_1.000_Length_1182, Locus_13759_Transcript_1/1_Confidence_1.000_Length_544, Locus_6293_Transcript_1/1_Confidence_1.000_Length_429, Locus_1617…
GO:0006397	mRNA processing	P	0.00407392	9.33621e-06	60	27	1301	1573	Locus_1617_Transcript_2/5_Confidence_0.556_Length_2470, Locus_13636_Transcript_1/1_Confidence_1.000_Length_601, Locus_895_Transcript_2/2_Confidence_0.667_Length_1381, Locus_3402_Transcript_1/1_Confidence_1.000_Length_861, Locus_6392_Transcript_1/1_Confidence_1.000_Length_381, Locus_852_Transcript_1/1_Confidence_1.000_Length_1813, Locus_7744_Transcript_1/1_Confidence_1.000_Length_483, Locus_8771_T…
GO:0016071	mRNA metabolic process	P	0.00422194	1.03665e-05	65	31	1296	1569	Locus_8815_Transcript_1/1_Confidence_1.000_Length_801, Locus_1617_Transcript_2/5_Confidence_0.556_Length_2470, Locus_13636_Transcript_1/1_Confidence_1.000_Length_601, Locus_895_Transcript_2/2_Confidence_0.667_Length_1381, Locus_3402_Transcript_1/1_Confidence_1.000_Length_861, Locus_6392_Transcript_1/1_Confidence_1.000_Length_381, Locus_852_Transcript_1/1_Confidence_1.000_Length_1813, Locus_7744_T…
GO:0019538	protein metabolic process	P	0.0050822	1.33107e-05	362	320	999	1280	Locus_4590_Transcript_1/2_Confidence_0.750_Length_1633, Locus_2828_Transcript_1/1_Confidence_1.000_Length_383, Locus_3011_Transcript_1/1_Confidence_1.000_Length_1281, Locus_4394_Transcript_1/1_Confidence_1.000_Length_1941, Locus_103_Transcript_1/1_Confidence_1.000_Length_1186, Locus_13429_Transcript_1/1_Confidence_1.000_Length_286, Locus_4901_Transcript_1/1_Confidence_1.000_Length_509, Locus_3886…
GO:0006396	RNA processing	P	0.00650764	1.81093e-05	81	45	1280	1555	Locus_13759_Transcript_1/1_Confidence_1.000_Length_544, Locus_1617_Transcript_2/5_Confidence_0.556_Length_2470, Locus_13636_Transcript_1/1_Confidence_1.000_Length_601, Locus_895_Transcript_2/2_Confidence_0.667_Length_1381, Locus_3402_Transcript_1/1_Confidence_1.000_Length_861, Locus_2821_Transcript_1/1_Confidence_1.000_Length_363, Locus_8291_Transcript_1/1_Confidence_1.000_Length_996, Locus_6392_…
GO:0006413	translational initiation	P	0.0105242	3.59869e-05	39	14	1322	1586	Locus_1834_Transcript_1/1_Confidence_1.000_Length_1045, Locus_3775_Transcript_1/1_Confidence_1.000_Length_1347, Locus_1769_Transcript_1/1_Confidence_1.000_Length_1401, Locus_6117_Transcript_1/1_Confidence_1.000_Length_825, Locus_11894_Transcript_1/1_Confidence_1.000_Length_737, Locus_1959_Transcript_1/1_Confidence_1.000_Length_1603, Locus_4642_Transcript_1/1_Confidence_1.000_Length_599, Locus_596…
GO:0044267	cellular protein metabolic process	P	0.0126307	4.96212e-05	328	291	1033	1309	Locus_4590_Transcript_1/2_Confidence_0.750_Length_1633, Locus_2828_Transcript_1/1_Confidence_1.000_Length_383, Locus_3011_Transcript_1/1_Confidence_1.000_Length_1281, Locus_4394_Transcript_1/1_Confidence_1.000_Length_1941, Locus_4901_Transcript_1/1_Confidence_1.000_Length_509, Locus_3886_Transcript_1/1_Confidence_1.000_Length_1470, Locus_442_Transcript_1/1_Confidence_1.000_Length_945, Locus_4991_…
GO:0006412	translation	P	0.0150368	6.15356e-05	130	92	1231	1508	Locus_2828_Transcript_1/1_Confidence_1.000_Length_383, Locus_3886_Transcript_1/1_Confidence_1.000_Length_1470, Locus_4991_Transcript_1/1_Confidence_1.000_Length_1182, Locus_965_Transcript_2/2_Confidence_0.900_Length_684, Locus_2481_Transcript_1/1_Confidence_1.000_Length_464, Locus_1834_Transcript_1/1_Confidence_1.000_Length_1045, Locus_3775_Transcript_1/1_Confidence_1.000_Length_1347, Locus_1345_…
GO:0071841	cellular component organization or biogenesis at cellular level	P	0.0213296	9.64876e-05	215	177	1146	1423	Locus_10558_Transcript_1/1_Confidence_1.000_Length_409, Locus_10976_Transcript_1/1_Confidence_1.000_Length_346, Locus_9327_Transcript_1/1_Confidence_1.000_Length_899, Locus_3886_Transcript_1/1_Confidence_1.000_Length_1470, Locus_1449_Transcript_1/1_Confidence_1.000_Length_770, Locus_912_Transcript_1/2_Confidence_0.750_Length_1829, Locus_13759_Transcript_1/1_Confidence_1.000_Length_544, Locus_8815…
GO:0042254	ribosome biogenesis	P	0.0213296	0.000101254	19	3	1342	1597	Locus_13759_Transcript_1/1_Confidence_1.000_Length_544, Locus_8291_Transcript_1/1_Confidence_1.000_Length_996, Locus_16375_Transcript_1/1_Confidence_1.000_Length_716, Locus_5965_Transcript_1/1_Confidence_1.000_Length_949, Locus_1893_Transcript_1/1_Confidence_1.000_Length_1321, Locus_8390_Transcript_1/1_Confidence_1.000_Length_1206, Locus_9783_Transcript_1/1_Confidence_1.000_Length_436, Locus_1314…
GO:0048285	organelle fission	P	0.0254134	0.00012896	32	11	1329	1589	Locus_1449_Transcript_1/1_Confidence_1.000_Length_770, Locus_884_Transcript_1/3_Confidence_0.714_Length_2544, Locus_1617_Transcript_2/5_Confidence_0.556_Length_2470, Locus_13636_Transcript_1/1_Confidence_1.000_Length_601, Locus_3023_Transcript_1/2_Confidence_0.750_Length_773, Locus_9794_Transcript_1/1_Confidence_1.000_Length_1833, Locus_23_Transcript_1/1_Confidence_1.000_Length_1513, Locus_4545_T…
GO:0000398	nuclear mRNA splicing, via spliceosome	P	0.0261442	0.000145507	43	19	1318	1581	Locus_1617_Transcript_2/5_Confidence_0.556_Length_2470, Locus_895_Transcript_2/2_Confidence_0.667_Length_1381, Locus_3402_Transcript_1/1_Confidence_1.000_Length_861, Locus_6392_Transcript_1/1_Confidence_1.000_Length_381, Locus_852_Transcript_1/1_Confidence_1.000_Length_1813, Locus_8771_Transcript_1/1_Confidence_1.000_Length_660, Locus_1490_Transcript_3/3_Confidence_0.600_Length_2156, Locus_6220_T…
GO:0000377	RNA splicing, via transesterification reactions with bulged adenosine as nucleophile	P	0.0261442	0.000145507	43	19	1318	1581	Locus_1617_Transcript_2/5_Confidence_0.556_Length_2470, Locus_895_Transcript_2/2_Confidence_0.667_Length_1381, Locus_3402_Transcript_1/1_Confidence_1.000_Length_861, Locus_6392_Transcript_1/1_Confidence_1.000_Length_381, Locus_852_Transcript_1/1_Confidence_1.000_Length_1813, Locus_8771_Transcript_1/1_Confidence_1.000_Length_660, Locus_1490_Transcript_3/3_Confidence_0.600_Length_2156, Locus_6220_T…
GO:0000375	RNA splicing, via transesterification reactions	P	0.0261442	0.000145507	43	19	1318	1581	Locus_1617_Transcript_2/5_Confidence_0.556_Length_2470, Locus_895_Transcript_2/2_Confidence_0.667_Length_1381, Locus_3402_Transcript_1/1_Confidence_1.000_Length_861, Locus_6392_Transcript_1/1_Confidence_1.000_Length_381, Locus_852_Transcript_1/1_Confidence_1.000_Length_1813, Locus_8771_Transcript_1/1_Confidence_1.000_Length_660, Locus_1490_Transcript_3/3_Confidence_0.600_Length_2156, Locus_6220_T…
GO:0044265	cellular macromolecule catabolic process	P	0.0265638	0.000152191	57	30	1304	1570	Locus_8815_Transcript_1/1_Confidence_1.000_Length_801, Locus_2263_Transcript_1/1_Confidence_1.000_Length_943, Locus_7677_Transcript_1/1_Confidence_1.000_Length_788, Locus_3325_Transcript_1/2_Confidence_0.750_Length_953, Locus_7744_Transcript_1/1_Confidence_1.000_Length_483, Locus_9160_Transcript_1/1_Confidence_1.000_Length_1664, Locus_3338_Transcript_1/1_Confidence_1.000_Length_876, Locus_7334_Tr…
GO:0043687	post-translational protein modification	P	0.0269869	0.000159032	22	5	1339	1595	Locus_4590_Transcript_1/2_Confidence_0.750_Length_1633, Locus_3443_Transcript_1/1_Confidence_1.000_Length_1659, Locus_2744_Transcript_1/3_Confidence_0.600_Length_838, Locus_1727_Transcript_1/1_Confidence_1.000_Length_775, Locus_6280_Transcript_1/1_Confidence_1.000_Length_848, Locus_1102_Transcript_1/1_Confidence_1.000_Length_1079, Locus_172_Transcript_1/1_Confidence_1.000_Length_2485, Locus_490_T…
GO:0008380	RNA splicing	P	0.0278137	0.000168457	53	27	1308	1573	Locus_1617_Transcript_2/5_Confidence_0.556_Length_2470, Locus_895_Transcript_2/2_Confidence_0.667_Length_1381, Locus_3402_Transcript_1/1_Confidence_1.000_Length_861, Locus_6392_Transcript_1/1_Confidence_1.000_Length_381, Locus_1468_Transcript_1/1_Confidence_1.000_Length_826, Locus_852_Transcript_1/1_Confidence_1.000_Length_1813, Locus_8771_Transcript_1/1_Confidence_1.000_Length_660, Locus_224_Tra…
GO:0071840	cellular component organization or biogenesis	P	0.0278848	0.000173453	254	220	1107	1380	Locus_10558_Transcript_1/1_Confidence_1.000_Length_409, Locus_10976_Transcript_1/1_Confidence_1.000_Length_346, Locus_9327_Transcript_1/1_Confidence_1.000_Length_899, Locus_3886_Transcript_1/1_Confidence_1.000_Length_1470, Locus_1449_Transcript_1/1_Confidence_1.000_Length_770, Locus_912_Transcript_1/2_Confidence_0.750_Length_1829, Locus_13759_Transcript_1/1_Confidence_1.000_Length_544, Locus_8815…
GO:0009057	macromolecule catabolic process	P	0.0305554	0.000195066	66	38	1295	1562	Locus_1961_Transcript_1/1_Confidence_1.000_Length_1438, Locus_8815_Transcript_1/1_Confidence_1.000_Length_801, Locus_2263_Transcript_1/1_Confidence_1.000_Length_943, Locus_7677_Transcript_1/1_Confidence_1.000_Length_788, Locus_3325_Transcript_1/2_Confidence_0.750_Length_953, Locus_7744_Transcript_1/1_Confidence_1.000_Length_483, Locus_9160_Transcript_1/1_Confidence_1.000_Length_1664, Locus_3338_T…
GO:0000087	M phase of mitotic cell cycle	P	0.0325253	0.000212966	31	11	1330	1589	Locus_1449_Transcript_1/1_Confidence_1.000_Length_770, Locus_884_Transcript_1/3_Confidence_0.714_Length_2544, Locus_1617_Transcript_2/5_Confidence_0.556_Length_2470, Locus_13636_Transcript_1/1_Confidence_1.000_Length_601, Locus_3023_Transcript_1/2_Confidence_0.750_Length_773, Locus_9794_Transcript_1/1_Confidence_1.000_Length_1833, Locus_23_Transcript_1/1_Confidence_1.000_Length_1513, Locus_2394_T…
GO:0007276	gamete generation	P	0.0329258	0.000220978	68	40	1293	1560	Locus_3011_Transcript_1/1_Confidence_1.000_Length_1281, Locus_9327_Transcript_1/1_Confidence_1.000_Length_899, Locus_9794_Transcript_1/1_Confidence_1.000_Length_1833, Locus_5516_Transcript_1/1_Confidence_1.000_Length_1516, Locus_23_Transcript_1/1_Confidence_1.000_Length_1513, Locus_5761_Transcript_1/1_Confidence_1.000_Length_783, Locus_852_Transcript_1/1_Confidence_1.000_Length_1813, Locus_916_Tr…
GO:0007281	germ cell development	P	0.0387141	0.000266164	32	12	1329	1588	Locus_9327_Transcript_1/1_Confidence_1.000_Length_899, Locus_9794_Transcript_1/1_Confidence_1.000_Length_1833, Locus_5516_Transcript_1/1_Confidence_1.000_Length_1516, Locus_5761_Transcript_1/1_Confidence_1.000_Length_783, Locus_916_Transcript_1/2_Confidence_0.750_Length_4063, Locus_9235_Transcript_1/1_Confidence_1.000_Length_1560, Locus_490_Transcript_1/1_Confidence_1.000_Length_3338, Locus_1624_…
GO:0019953	sexual reproduction	P	0.0466365	0.000328265	68	41	1293	1559	Locus_3011_Transcript_1/1_Confidence_1.000_Length_1281, Locus_9327_Transcript_1/1_Confidence_1.000_Length_899, Locus_9794_Transcript_1/1_Confidence_1.000_Length_1833, Locus_5516_Transcript_1/1_Confidence_1.000_Length_1516, Locus_23_Transcript_1/1_Confidence_1.000_Length_1513, Locus_5761_Transcript_1/1_Confidence_1.000_Length_783, Locus_852_Transcript_1/1_Confidence_1.000_Length_1813, Locus_916_Tr…
