# Supplementary material for: De Novo Transcriptome Assembly from Fat Body and Flight Muscles Transcripts to Identify Morph-Specific Gene Expression Profiles in Gryllus firmus
Source: PLoS One. 2014 Jan 8;9(1):e82129. doi: 10.1371/journal.pone.0082129 (PMC3885399; doi:10.1371/journal.pone.0082129)
Supplement: Table S9 — Genes having significantly higher expression in LW fat body relative to SW fat body (FDR-corrected p≤0.05, fold change ≥1.5). (XLS) [file pone.0082129.s015.xls]

## Sheet: Sheet1
Table: S9 Genes having significantly higher expression in LW fat body relative to SW fat body (FDR corrected p≤0.05,Fold change ≥1.5)
Locus Name	Gene	LW fatbody (Log2RPKM)	SW fatbody (Log2RPKM)	ttest p value(FDR corrected)	Fold change	GO-ID
Locus_24171_Transcript_1/1_Confidence_1.000_Length_224		5.85172	1.64591	0.0432	18.4533
Locus_30084_Transcript_1/1_Confidence_1.000_Length_175		5.42731	1.30744	0.0364	17.3861
Locus_5833_Transcript_1/1_Confidence_1.000_Length_2524	protein unc-13 homolog d-like	7.0419	3.06705	6.99e-05	15.7235
Locus_28782_Transcript_1/1_Confidence_1.000_Length_617		4.89609	1.00831	0.00507	14.8027
Locus_11190_Transcript_1/1_Confidence_1.000_Length_1918	1-acyl-sn-glycerol-3-phosphate acyltransferase alpha-like	6.04984	2.22988	0.000432	14.1229	GO:0008415
Locus_22361_Transcript_1/1_Confidence_1.000_Length_1186	elongation of very long chain fatty acids protein aael008004-like	5.79113	2.10669	0.00827	12.8566
Locus_21839_Transcript_1/1_Confidence_1.000_Length_309		3.90744	0.3432	0.0243	11.8288
Locus_11531_Transcript_1/1_Confidence_1.000_Length_820	d chain transport of drugs by the multidrug transporter acrb involves an access and a deep binding pocket that are separated by a switch-loop	3.82609	0.35109	0.00654	11.1194
Locus_17283_Transcript_1/2_Confidence_0.750_Length_742		4.59993	1.15322	0.0214	10.9035
Locus_19445_Transcript_1/1_Confidence_1.000_Length_645	protein unc-13 homolog d-like	4.8755	1.62559	0.00213	9.51304
Locus_10813_Transcript_1/1_Confidence_1.000_Length_707	fatty acyl- reductase cg5065-like	5.87193	2.70337	0.0452	8.9915
Locus_23163_Transcript_1/1_Confidence_1.000_Length_549	l-asparaginase i	3.78762	0.781	0.0487	8.03681	GO:0006486
Locus_13190_Transcript_1/1_Confidence_1.000_Length_467	ankyrin repeat-containing protein	3.83419	0.84914	0.0213	7.91754	GO:0005488
Locus_6134_Transcript_2/2_Confidence_0.750_Length_478		10.6238	7.66383	0.000325	7.78104
Locus_4006_Transcript_2/2_Confidence_0.667_Length_346		9.57809	6.73218	0.00149	7.1896
Locus_29516_Transcript_2/2_Confidence_0.833_Length_392		4.47312	1.71332	0.0363	6.77304
Locus_25841_Transcript_1/2_Confidence_0.750_Length_1177	probable cytochrome p450 49a1-like	5.4574	2.7786	0.0166	6.40323
Locus_11897_Transcript_1/3_Confidence_0.500_Length_2149	atp-binding cassette sub-family g member 4-like	8.02331	5.37354	0.00336	6.27564	GO:0016021
Locus_18624_Transcript_1/1_Confidence_1.000_Length_556		6.14763	3.54822	0.0252	6.06036
Locus_17907_Transcript_1/1_Confidence_1.000_Length_394		3.53034	0.94711	0.0324	5.99278
Locus_11416_Transcript_1/1_Confidence_1.000_Length_987	methyl- -binding domain protein 4-like	4.64686	2.13506	0.000279	5.70329	GO:0005730
Locus_30427_Transcript_1/1_Confidence_1.000_Length_452		3.89278	1.49223	0.0395	5.28006
Locus_17484_Transcript_1/1_Confidence_1.000_Length_1146	solute carrier family 13 member 3	4.90495	2.52545	0.0171	5.20355	GO:0015362
Locus_26516_Transcript_1/1_Confidence_1.000_Length_624		4.79988	2.45156	0.0221	5.09233
Locus_9309_Transcript_1/1_Confidence_1.000_Length_1448		7.62373	5.39286	0.0235	4.69418
Locus_27411_Transcript_1/1_Confidence_1.000_Length_302		4.51707	2.30351	0.0376	4.63817
Locus_30520_Transcript_1/1_Confidence_1.000_Length_467		4.13811	1.98264	0.0394	4.45516
Locus_18095_Transcript_1/1_Confidence_1.000_Length_1224	l-asparaginase i	5.06729	3.01523	0.00531	4.14697	GO:0004622
Locus_27978_Transcript_2/2_Confidence_0.667_Length_222		6.86463	4.88167	0.0212	3.95301
Locus_2080_Transcript_3/5_Confidence_0.692_Length_3963	27 kda hemolymph protein	8.64087	6.66262	0.00425	3.94014
Locus_1768_Transcript_1/1_Confidence_1.000_Length_964	ring finger protein 145	4.16789	2.19243	0.00456	3.93253
Locus_19056_Transcript_3/3_Confidence_0.600_Length_330		7.95513	6.01673	0.00262	3.83282
Locus_1632_Transcript_1/1_Confidence_1.000_Length_342		3.871	1.95254	0.044	3.7802
Locus_4554_Transcript_1/1_Confidence_1.000_Length_966		3.8017	1.91067	0.0125	3.70899
Locus_1757_Transcript_4/5_Confidence_0.500_Length_2668		8.2579	6.42519	0.0167	3.56206
Locus_9292_Transcript_1/1_Confidence_1.000_Length_958		6.62148	4.80894	0.0226	3.51259
Locus_1746_Transcript_3/3_Confidence_0.714_Length_1341	amp dependent coa ligase	7.41667	5.6919	0.0138	3.30529	GO:0003824
Locus_3612_Transcript_1/2_Confidence_0.750_Length_1026	prostaglandin reductase 1-like	5.85915	4.15944	0.0283	3.24835	GO:0008270
Locus_25298_Transcript_1/1_Confidence_1.000_Length_316		8.18819	6.55885	0.0311	3.0937
Locus_290_Transcript_1/1_Confidence_1.000_Length_2078	heat shock protein	6.50081	4.9529	0.0379	2.92393	GO:0010506
Locus_3792_Transcript_1/1_Confidence_1.000_Length_624		3.11168	1.57191	0.0224	2.90748
Locus_686_Transcript_1/1_Confidence_1.000_Length_313	dna polymerase beta	3.94176	2.46613	0.00795	2.78104	GO:0008017
Locus_685_Transcript_2/2_Confidence_0.875_Length_3925	atp-binding cassette sub-family g member 4-like	8.22489	6.76098	0.0301	2.75855	GO:0016021
Locus_3458_Transcript_1/1_Confidence_1.000_Length_424		3.47987	2.0245	0.0332	2.74226
Locus_5587_Transcript_1/1_Confidence_1.000_Length_1348	isocitrate dehydrogenase	6.29292	4.86696	0.0461	2.68693	GO:0051287
Locus_6315_Transcript_3/3_Confidence_0.714_Length_1928	glycerol-3-phosphate acyltransferase 3-like isoform 3	7.08862	5.67241	0.045	2.66884	GO:0016021
Locus_17856_Transcript_1/1_Confidence_1.000_Length_297		3.97161	2.60728	0.0025	2.57457
Locus_9671_Transcript_1/1_Confidence_1.000_Length_354	adp-ribosylation factor-like protein 4c-like	4.61121	3.2581	0.0346	2.55462	GO:0005622
Locus_5324_Transcript_1/1_Confidence_1.000_Length_6186	Apolipophorin [Acromyrmex echinatior]	6.7456	5.43072	0.0449	2.48782
Locus_452_Transcript_1/1_Confidence_1.000_Length_2259	sushi-repeat-containing x-linked 2	2.9197	1.6461	0.0418	2.41764
Locus_2308_Transcript_1/1_Confidence_1.000_Length_1474	sumo ligase	3.07675	1.87557	0.0458	2.29927	GO:0008270
Locus_5388_Transcript_1/1_Confidence_1.000_Length_973		3.94351	2.81855	0.048	2.18095
Locus_961_Transcript_1/1_Confidence_1.000_Length_603	adp atp translocase	10.6362	9.55728	0.024	2.11249	GO:0005488
Locus_5253_Transcript_1/1_Confidence_1.000_Length_464		4.20287	3.21575	0.0186	1.98223
Locus_427_Transcript_1/1_Confidence_1.000_Length_473	adp atp translocase	10.0609	9.08009	0.0466	1.97358	GO:0055085
Locus_18247_Transcript_1/1_Confidence_1.000_Length_677	short-chain dehydrogenase reductase	5.34838	4.38807	0.0116	1.94573
Locus_13036_Transcript_1/1_Confidence_1.000_Length_661	ras gtpase-activating protein 1-like	3.63039	2.71787	0.0429	1.88232	GO:0005622
