# Supplementary material for: De Novo Transcriptome Assembly from Fat Body and Flight Muscles Transcripts to Identify Morph-Specific Gene Expression Profiles in Gryllus firmus
Source: PLoS One. 2014 Jan 8;9(1):e82129. doi: 10.1371/journal.pone.0082129 (PMC3885399; doi:10.1371/journal.pone.0082129)
Supplement: Table S10 — Genes having significantly higher expression in SW fat body compared to LW fat body (FDR-corrected p≤0.05, fold change ≥1.5). (XLS) [file pone.0082129.s016.xls]

## Sheet: Sheet1
Table :S10 Genes having significantly higher expression in SW fat body compared to LW fat body (FDR corrected p≤0.05, fold change ≥1.5)
Locus Name	Gene	LW fatbody (Log2RPKM)	SW fatbody (Log2RPKM)	ttest p value(FDR corrected)	Fold change	GO-ID
Locus_34383_Transcript_1/1_Confidence_1.000_Length_318		0.79594	8.12139	0.00476	160.391
Locus_5558_Transcript_1/1_Confidence_1.000_Length_1480	lectin-related protein	-0.04846	6.47709	7.51e-05	92.1268
Locus_20194_Transcript_3/3_Confidence_0.700_Length_843		1.34039	7.47341	0.00505	70.1814
Locus_14597_Transcript_1/2_Confidence_0.667_Length_845	lectin-related protein	1.87092	7.68134	0.00737	56.1191
Locus_29618_Transcript_1/1_Confidence_1.000_Length_218		1.26469	6.28593	0.000205	32.4748
Locus_31290_Transcript_1/1_Confidence_1.000_Length_475		0.34596	5.11893	0.00258	27.3407
Locus_31326_Transcript_1/1_Confidence_1.000_Length_317		0.32132	5.0547	0.000886	26.6004
Locus_20779_Transcript_2/2_Confidence_0.667_Length_440		3.01383	7.74186	0.00386	26.5019
Locus_31196_Transcript_1/1_Confidence_1.000_Length_615	lectin-related protein	1.20153	5.63754	0.0207	21.6456
Locus_16741_Transcript_2/2_Confidence_0.667_Length_384		2.11455	6.36168	1.47e-05	18.9895
Locus_30749_Transcript_1/1_Confidence_1.000_Length_305	c-type lectin domain family 3 member a-like	0.95335	5.11588	0.00243	17.908
Locus_30822_Transcript_1/2_Confidence_0.750_Length_394	lectin-related protein	2.16667	5.90784	0.00672	13.3723
Locus_24511_Transcript_1/1_Confidence_1.000_Length_176		1.15966	4.84881	0.00621	12.8987
Locus_31160_Transcript_1/1_Confidence_1.000_Length_497		1.03868	4.69023	0.00522	12.5668
Locus_6108_Transcript_1/1_Confidence_1.000_Length_542		0.67794	4.21707	0.0226	11.6248
Locus_30542_Transcript_1/1_Confidence_1.000_Length_642	urate oxidase	1.03067	4.54356	0.0144	11.4152	GO:0006144
Locus_725_Transcript_1/1_Confidence_1.000_Length_449	kazal-type serine protease inhibitor domain-containing protein 1-like	3.44077	6.91786	0.0265	11.1355
Locus_9335_Transcript_1/1_Confidence_1.000_Length_1163		2.67486	6.00423	0.00285	10.0517
Locus_33284_Transcript_1/1_Confidence_1.000_Length_271		2.18735	5.44378	0.00984	9.55611
Locus_23681_Transcript_1/1_Confidence_1.000_Length_445		1.06852	4.29879	0.00858	9.38443
Locus_28414_Transcript_1/1_Confidence_1.000_Length_214		2.78264	5.92324	0.00118	8.81889
Locus_27767_Transcript_1/1_Confidence_1.000_Length_961		1.64167	4.64234	0.0357	8.00369
Locus_8783_Transcript_3/4_Confidence_0.700_Length_2111	protein let- isoform b	2.90838	5.82683	0.00729	7.56033	GO:0032501
Locus_21286_Transcript_1/1_Confidence_1.000_Length_255		3.38945	6.27035	0.0413	7.36611
Locus_28420_Transcript_1/1_Confidence_1.000_Length_687	hemocyanin subunit type 1 precursor	1.15359	3.86065	0.0326	6.52988
Locus_8270_Transcript_1/1_Confidence_1.000_Length_590	insulin-related peptide precursor transcript variant t1	6.60137	9.25271	0.0141	6.28252
Locus_8350_Transcript_1/1_Confidence_1.000_Length_624		1.2442	3.84695	0.0477	6.07441
Locus_3668_Transcript_1/1_Confidence_1.000_Length_434		1.2764	3.86562	0.0388	6.01776
Locus_14790_Transcript_1/2_Confidence_0.667_Length_471	trypsin inhibitor	2.68024	5.06244	0.00473	5.21332	GO:0004867
Locus_22491_Transcript_1/1_Confidence_1.000_Length_429	PREDICTED: hypothetical protein LOC411955 [Apis mellifera]	1.52493	3.80714	0.0324	4.86423
Locus_21920_Transcript_9/10_Confidence_0.654_Length_1234		5.19468	7.32818	0.0104	4.38782
Locus_30077_Transcript_1/1_Confidence_1.000_Length_283		5.38411	7.4322	0.0122	4.13557
Locus_12496_Transcript_1/1_Confidence_1.000_Length_385		2.29406	4.31956	0.0446	4.07133
Locus_13273_Transcript_7/7_Confidence_0.650_Length_706		6.83823	8.81291	0.0235	3.93043
Locus_16807_Transcript_5/6_Confidence_0.438_Length_315		6.51724	8.43555	0.0171	3.77978
Locus_25115_Transcript_1/1_Confidence_1.000_Length_364	inorganic phosphate cotransporter-like isoform 1	1.82431	3.72973	0.0104	3.74619
Locus_28771_Transcript_1/1_Confidence_1.000_Length_752		5.84663	7.62246	0.0111	3.42436
Locus_25811_Transcript_1/1_Confidence_1.000_Length_470		1.61927	3.3694	0.0291	3.36389
Locus_34408_Transcript_1/1_Confidence_1.000_Length_211		9.16038	10.8357	0.0258	3.19395
Locus_1184_Transcript_3/3_Confidence_0.667_Length_2807	f-spondin	5.11402	6.66648	0.0454	2.93317
Locus_9638_Transcript_1/2_Confidence_0.750_Length_1867	cell adhesion	5.79953	7.25043	0.0362	2.73379
Locus_24329_Transcript_1/1_Confidence_1.000_Length_1082	sodium-dependent phosphate transporter	4.38149	5.82728	0.0456	2.72411
Locus_5579_Transcript_1/1_Confidence_1.000_Length_1101	cathepsin d	4.62875	5.83311	0.0322	2.30435	GO:0005875
Locus_9243_Transcript_1/2_Confidence_0.750_Length_912	carbonyl reductase	3.87425	5.00782	0.0141	2.19401	GO:0008152
Locus_9510_Transcript_1/1_Confidence_1.000_Length_636	cg33054 cg33054-pa	3.68054	4.73403	0.02	2.07554
